# Supplementary material for: Deciphering the Gene Expression and Alternative Splicing Basis of Muscle Development Through Interpretable Machine Learning Models
Source: Biology (Basel). 2025 Aug 15;14(8):1059. doi: 10.3390/biology14081059 (PMC12383657; doi:10.3390/biology14081059)
Supplement: Supplementary file 1 [file biology-14-01059-s001.zip › Table S1.xlsx]

## Sheet: Sheet1
Additional file 1. Summary for RNA-seq of breast muscle samples from two chicken breeds1.
	n	Reads (M)	Data size (Gb)	Q30 (%)	Expressed genes number	Transcripts number
XJ	165	7.6	1140.5	95.0	11539	26480
CB	147	7.2	1084.9	95.9	11324	26380
1XJ, Xianju chicken; CB, commercial broiler.
