# Supplementary material for: Deciphering the Gene Expression and Alternative Splicing Basis of Muscle Development Through Interpretable Machine Learning Models
Source: Biology (Basel). 2025 Aug 15;14(8):1059. doi: 10.3390/biology14081059 (PMC12383657; doi:10.3390/biology14081059)
Supplement: Supplementary file 1 [file biology-14-01059-s001.zip › Table S2.xlsx]

## Sheet: Sheet1
Table S2. DEGs of high- and low-BrP groups in XJ chickens1.
Gene ID	Gene name	baseMean	Log2FoldChange	Pvalue
ENSGALG00010030108	LLGL2	710.117	0.303659	8.29e-06
ENSGALG00010030107	RPTOR	1504.28	-0.416809	2.85e-09
ENSGALG00010030105	RAB40B	450.988	-0.340193	3.92e-05
ENSGALG00010030103	C1QTNF1	206.621	0.528326	6.37e-07
ENSGALG00010029947	CCL5	77.2575	0.861868	1.05e-05
ENSGALG00010029946	METRNL	657.353	0.452053	7.11e-08
ENSGALG00010029945	CCL4	67.7553	1.83251	1.73e-08
ENSGALG00010029941	COX10	1038.1	-0.278847	1.45e-05
ENSGALG00010029936	SERPINF2	90.2588	0.803993	1.62e-09
ENSGALG00010029926	BLTP2	1614.88	-0.270547	4.81e-11
ENSGALG00010029895	FASN	625.121	0.454796	0.000164918
ENSGALG00010029841	SMIM5	103.229	0.279999	0.00248596
ENSGALG00010029791	GALK1	170.583	0.408074	5.9e-10
ENSGALG00010029787	H3F3B	2628.28	0.384453	4.45e-10
ENSGALG00010029783	RAD51C	344.349	0.266811	0.00128548
ENSGALG00010029781	UNC13D	204.988	1.16492	2.23e-09
ENSGALG00010029775		507.105	0.365007	0.000356299
ENSGALG00010029768	KCNJ2	1550.37	-0.380257	1.82e-05
ENSGALG00010029745	SHPK	357.901	0.427859	1.97e-05
ENSGALG00010029738	TRPV2	755.917	0.349245	2.91e-06
ENSGALG00010029733		2141.7	-0.515793	1.96e-06
ENSGALG00010029731	NCOR1	4338.71	-0.288911	0.00181245
ENSGALG00010029726	SEPTIN9	1462.99	0.50089	1.77e-07
ENSGALG00010029723	ADORA2B	277.197	0.317909	0.00130242
ENSGALG00010029722	SPECC1	2232.96	-0.393395	4.25e-08
ENSGALG00010029720	TIMM22	554.835	-0.265591	3.27e-06
ENSGALG00010029718	ABR	603.031	0.346685	6.78e-05
ENSGALG00010029710	BLMH	4317.73	-0.29058	1.65e-06
ENSGALG00010029699	ANKRD13B	121.678	0.53046	3.14e-06
ENSGALG00010029695	TAOK1	2232.53	-0.291174	6.43e-08
ENSGALG00010029693	HN1	1091.14	0.286579	3.57e-10
ENSGALG00010029675	DHRS13	72.2982	0.481403	1.02e-07
ENSGALG00010029671	GRIN2C	79.0081	0.609013	2.04e-06
ENSGALG00010029666	SLC9A3R1	273.341	1.09006	1.96e-13
ENSGALG00010029665	ASL1	197.367	0.710922	1.27e-05
ENSGALG00010029664	RAB37	39.7291	1.08768	2.69e-07
ENSGALG00010029663	GUSB	662.686	0.633743	9.5e-11
ENSGALG00010029661	KRABZFP	50.0805	1.21707	3.18e-08
ENSGALG00010029660	CD300LG	96.9863	1.53498	6.05e-12
ENSGALG00010029659	VKORC1L1	413.657	0.416453	0.000176316
ENSGALG00010029654	EME1	39.6368	0.917431	1.81e-09
ENSGALG00010029651	CHAD	1180.85	1.72861	5.41e-18
ENSGALG00010029647	RSAD1	102.378	0.303058	0.000609624
ENSGALG00010029641		45.8257	2.79452	3.17e-08
ENSGALG00010029638	EPN3	2524.62	-0.317856	0.00104385
ENSGALG00010029635	CCL26	499.048	2.28985	2.68e-16
ENSGALG00010029633	POLG2	207.312	0.360881	6.71e-05
ENSGALG00010029630	RAD51D	139.876	0.750215	2.31e-10
ENSGALG00010029629		77.6239	1.09404	1.86e-08
ENSGALG00010029622	MMP28	223.974	0.290515	0.00261419
ENSGALG00010029612	HSPB1	25866.1	-0.413909	2.66e-05
ENSGALG00010029611	YWHAG	7719.69	-0.428592	2.1e-09
ENSGALG00010029606	ABHD11	90.7321	0.352684	1.62e-05
ENSGALG00010029604	CASP1	169.762	0.526074	8.14e-07
ENSGALG00010029597	ADAP2	57.6126	0.958337	3.88e-08
ENSGALG00010029596	ATAD5	75.8758	0.528678	1.84e-06
ENSGALG00010029594	CRLF3	726.937	0.543703	1.28e-08
ENSGALG00010029593	PAFAH1B1	6706.64	-0.284029	4.41e-12
ENSGALG00010029591	SUZ12	325.604	0.280283	0.000349614
ENSGALG00010029584	TRIM25	563.906	0.2748	0.00468979
ENSGALG00010029583	LIMK1	116.122	1.40509	3.34e-12
ENSGALG00010029582	SCPEP1	790.228	0.563645	1.17e-08
ENSGALG00010029579	GALNT17	216.858	0.571201	9.83e-06
ENSGALG00010029569	TMEM220	168.537	0.365006	2.8e-05
ENSGALG00010029567	IFT20	165.5	0.385233	1.42e-05
ENSGALG00010029566	TMEM97	330.101	0.363678	4.1e-08
ENSGALG00010029562	CCL4	37.6234	2.28933	9.23e-14
ENSGALG00010029559		19.7671	0.377912	0.00568947
ENSGALG00010029556	NPTX1	33.9662	-0.819433	0.000448828
ENSGALG00010029552	NOS2	580.304	1.70216	1.11e-14
ENSGALG00010029550	CHMP6	2853.66	-0.543876	1.47e-09
ENSGALG00010029546	WSB1	3052.45	0.30675	1.9e-07
ENSGALG00010029545	OMG	166.73	0.742187	5.95e-06
ENSGALG00010029541		67.4101	1.00512	3.42e-08
ENSGALG00010029532	EVI2A	107.569	1.67746	1.51e-11
ENSGALG00010029531	CEP131	567.714	-0.266301	7.09e-06
ENSGALG00010029525	SLC38A10	858.956	0.309076	4.62e-05
ENSGALG00010029521	ACTG1	18588.1	0.425756	1.17e-08
ENSGALG00010029515	NPLOC4	3241.09	-0.287022	6.54e-07
ENSGALG00010029496	TTYH2	190.842	0.875411	6.36e-12
ENSGALG00010029487	CDC42EP4	100.648	0.464496	0.00189886
ENSGALG00010029482	DDX25	66.2765	0.428624	0.000926602
ENSGALG00010029466	SLC39A11	87.9558	0.336021	0.000484943
ENSGALG00010029446	PRPSAP1	1042.53	-0.271163	7.77e-09
ENSGALG00010029445	SPHK1	197.37	0.513366	3.78e-07
ENSGALG00010029429	UBE2G1	15607.2	-0.267048	0.000116491
ENSGALG00010029418	ABCA5	1457.44	-0.509882	1.85e-08
ENSGALG00010029413	B3GNTL1	48.4766	0.432583	0.000208154
ENSGALG00010029409		647.633	-0.47801	4.91e-05
ENSGALG00010029407	UBE2O	1566.58	-0.275965	0.000173662
ENSGALG00010029404	SRR	67.4775	0.272066	0.00106601
ENSGALG00010029394	CYGB	1825.19	1.05218	4.31e-12
ENSGALG00010029387	SERPINF1	2208.21	0.979071	4.99e-12
ENSGALG00010029386	SLC16A6	173.098	0.515319	0.000164744
ENSGALG00010029382	GTF2IRD1	1478.04	-0.643616	3.7e-12
ENSGALG00010029380	RGS9	367.231	0.700315	1.92e-07
ENSGALG00010029377	NCF1C	120.346	2.08566	2.78e-11
ENSGALG00010029376		118.983	0.625775	1.1e-07
ENSGALG00010029375	JMJD6	4718.81	-0.327627	8.88e-05
ENSGALG00010029373	GATSL2	2437.55	-0.786314	1.14e-10
ENSGALG00010029372	METTL23	80.8425	0.298424	0.000116977
ENSGALG00010029366	MGAT5B	242.521	1.53	7.26e-10
ENSGALG00010029365	PIK3R5	312.08	1.08594	4.39e-09
ENSGALG00010029357	ARHGDIA	2346.2	0.381194	8.22e-08
ENSGALG00010029351		87.0391	0.398129	0.000391947
ENSGALG00010029346	ARL16	85.0195	0.646675	2.15e-06
ENSGALG00010029344		638.313	0.411134	0.000342883
ENSGALG00010029341	SLC43A2	7508.97	-0.482993	0.00808822
ENSGALG00010029331	TK1	73.1504	1.7965	5.7e-14
ENSGALG00010029325	LRRC75A	202.903	0.388366	0.000345676
ENSGALG00010029324	BCAS3	1088.76	-0.271876	4.78e-05
ENSGALG00010029318	C17orf58	69.6397	0.932117	1.85e-12
ENSGALG00010029317	KPNA2	129.548	1.9162	5.71e-19
ENSGALG00010029308	GAA	288.576	0.535045	1.35e-08
ENSGALG00010029307	SGSH	237.917	0.293025	0.00673483
ENSGALG00010029305	SMTNL2	6760.88	-0.47494	6.57e-06
ENSGALG00010029303	SLC26A11	147.224	0.392898	0.000387461
ENSGALG00010029301	RNF213	1057.06	0.685386	4.08e-05
ENSGALG00010029297	SH2B2	1961.02	-0.556121	8.79e-05
ENSGALG00010029295	SOCS3	125.3	1.12599	3.69e-07
ENSGALG00010029290	ABCC3	183.909	0.743777	1.1e-06
ENSGALG00010029289	PITPNM3	561.263	0.321568	9.32e-05
ENSGALG00010029288	PYCR1	116.612	0.623745	1.26e-05
ENSGALG00010029284	CYTH1	819.576	0.517648	3e-07
ENSGALG00010029281	KIAA0753	292.969	0.353888	0.000399277
ENSGALG00010029274	VMP1	397.324	0.539201	9.68e-07
ENSGALG00010029270	TIMP2	5123.66	0.366807	2.22e-07
ENSGALG00010029269	WSCD1	162.446	0.293822	0.000779628
ENSGALG00010029267		363.676	0.610951	4.24e-10
ENSGALG00010029264	COL26A1	165.271	0.492825	9.91e-05
ENSGALG00010029256	RABEP1	3866.18	-0.480683	7.08e-16
ENSGALG00010029250	SPAG9	3247.08	-0.290459	2.13e-07
ENSGALG00010029243	NME1	30.2767	-0.684338	8.63e-06
ENSGALG00010029234	TOM1L1	41.6717	-0.573586	0.000410929
ENSGALG00010029231	CBX8	93.3183	0.370201	7.25e-06
ENSGALG00010029228	ERAL1	599.266	-0.2669	6.77e-08
ENSGALG00010029223	NME2	4021.81	0.30072	3.49e-13
ENSGALG00010029220	NEK8	149.714	0.449272	2.67e-06
ENSGALG00010029211	SDF2	252.35	0.413841	6.82e-11
ENSGALG00010029209	PRKCA	3116.32	-0.333116	1.62e-05
ENSGALG00010029207		71.4744	1.73123	6.28e-15
ENSGALG00010029203	ALDOC	933.582	1.28358	3.18e-13
ENSGALG00010029202	PSMD12	2710.72	-0.286832	1.85e-07
ENSGALG00010029198	PPM1D	1206.84	-0.48132	3.76e-09
ENSGALG00010029178	NOTUM	511.287	-0.327712	3.69e-05
ENSGALG00010029175	CENPX	296.948	0.596989	1.03e-11
ENSGALG00010029170	DCXR	105.859	0.264544	0.00275386
ENSGALG00010029166	ZZEF1	5626.41	-0.362203	3.85e-07
ENSGALG00010029158	CD7	110.965	0.932245	1.73e-06
ENSGALG00010029155		28.2271	-0.758195	0.0029533
ENSGALG00010029152	HEXD	118.538	0.365856	1.62e-07
ENSGALG00010029151	CYBC1	311.131	0.637909	4.16e-09
ENSGALG00010029148	RALGDS	1817.09	0.305445	7.83e-07
ENSGALG00010028918	AGPAT2	512.922	0.363245	0.000934956
ENSGALG00010028914	TLR4	103.454	1.24673	2.32e-09
ENSGALG00010028912	EXFABP	713.144	2.21722	1.75e-10
ENSGALG00010028900	TNC	333.855	1.29571	2.1e-06
ENSGALG00010028897	TMEM268	77.6378	1.76208	3.61e-13
ENSGALG00010028894	AKNA	225.01	0.83872	1.36e-08
ENSGALG00010028892	NIBAN2	999.195	0.416265	4.06e-06
ENSGALG00010028885	BRD3	1190.18	-0.289914	1.33e-05
ENSGALG00010028884	VAV2	337.349	0.83929	1.48e-09
ENSGALG00010028881	SARDH	82.2362	0.963003	7.2e-11
ENSGALG00010028872	SLC2A6	120.301	2.27659	1.73e-14
ENSGALG00010028867	REXO4	369.663	-0.274923	6.8e-05
ENSGALG00010028818	TSC1	1439.5	-0.271302	1.04e-06
ENSGALG00010028768	NTNG2	63.7402	0.596031	4.09e-06
ENSGALG00010028763	CTSK	1123.52	2.12552	7.59e-20
ENSGALG00010028761	CTSS	1400.3	1.99077	1.92e-15
ENSGALG00010028752	MTMR11	263.405	0.486053	9.29e-07
ENSGALG00010028751	EHMT1	891.685	0.302128	3.9e-06
ENSGALG00010028750	OTUD7B	743.7	-0.355986	1.62e-07
ENSGALG00010028746	MYDGF	105.774	0.443967	7.27e-05
ENSGALG00010028735		18.0448	0.342926	0.0228077
ENSGALG00010028734		135.071	-0.341207	0.0299012
ENSGALG00010028726	SLC2A8	328.743	0.358485	1.96e-07
ENSGALG00010028700	ANGPTL2	1041.33	0.348504	0.00141309
ENSGALG00010028686	TAGLN2	1477.88	0.574605	3.2e-08
ENSGALG00010028671	CADM3	714.592	0.84255	3.33e-06
ENSGALG00010028649		631.513	0.474667	8.65e-07
ENSGALG00010028618	DOLPP1	76.6056	0.450598	1.78e-05
ENSGALG00010028610		332.659	0.630889	6.62e-05
ENSGALG00010028603	SH3GLB2	164.591	0.467819	9.81e-06
ENSGALG00010028591	GABPB2	109.7	0.510742	1.06e-10
ENSGALG00010028579	OCLN	390.523	-0.428395	1.85e-05
ENSGALG00010028573	KCNN1	471.574	-0.356446	0.00276803
ENSGALG00010028562	ACSBG2	1034.39	0.417839	8.16e-05
ENSGALG00010028551	NCS1	16.3887	1.13208	2.18e-07
ENSGALG00010028550	ZAP70	87.0635	0.957803	1.32e-06
ENSGALG00010028549	ADAMTS10	175.426	0.733736	5.66e-10
ENSGALG00010028548	MYO1F	463.126	1.34878	3.02e-10
ENSGALG00010028528	UHRF1	151.697	1.07332	1.04e-09
ENSGALG00010028502	PLEKHO1	657.541	0.599449	2.11e-09
ENSGALG00010028496		237.11	0.842838	4.29e-09
ENSGALG00010028492		134.438	0.448364	0.000132754
ENSGALG00010028488	PTGES	321.855	0.308777	0.00534185
ENSGALG00010028486	ARHGAP30	428.845	1.32568	6.05e-11
ENSGALG00010028480	F11R	126.251	0.448996	7.45e-07
ENSGALG00010028479	CASQ1	4040.38	-0.326343	0.00191363
ENSGALG00010028478	PEA15	168.604	0.729965	1.74e-08
ENSGALG00010028472	RPRD2	3192.75	-0.349411	1.9e-09
ENSGALG00010028471	TPGS1	134.092	0.274193	2.79e-05
ENSGALG00010028461		339.444	1.57627	1.29e-14
ENSGALG00010028459	MCL1	6745.05	-0.30739	0.00437907
ENSGALG00010028445	SYT11	198.368	0.497156	5.52e-06
ENSGALG00010028444	MEF2B	100.577	1.50428	1.5e-12
ENSGALG00010028434	COL5A1	2541.9	0.697124	6.18e-09
ENSGALG00010028431		65.0443	0.474068	1.4e-05
ENSGALG00010028428	RABGAP1	1160.74	-0.263066	1.26e-10
ENSGALG00010028427		108.824	0.741287	3.74e-09
ENSGALG00010028420		204.345	0.832667	0.00400663
ENSGALG00010028419		259.52	1.12196	4.69e-09
ENSGALG00010028412		110.368	0.994282	3.07e-08
ENSGALG00010028405	S100A6	276.061	1.23004	2.1e-13
ENSGALG00010028399	SLC35E1	1268.86	-0.285978	3.39e-13
ENSGALG00010028375	LMNB2	685.124	0.62093	1.84e-09
ENSGALG00010028372	PTGS1	138.729	0.559551	1.86e-06
ENSGALG00010028370	S100A12	320.064	2.70163	3.62e-11
ENSGALG00010028364	MHM2	908.376	1.1457	0.00158972
ENSGALG00010028348	NES	155.414	1.12311	9.4e-13
ENSGALG00010028322	STRBP	847.913	-0.307055	9.53e-07
ENSGALG00010028321	RHBG	105.723	0.807271	8.46e-10
ENSGALG00010028314	MEF2D	3891.68	-0.290605	1.1e-06
ENSGALG00010028270	RAPGEF1	4287.22	-0.368502	4.24e-07
ENSGALG00010028262	C1orf43	2685.92	-0.324235	5.49e-06
ENSGALG00010028247	MVP	675.884	0.504762	3.31e-09
ENSGALG00010028221	TNFAIP8L1	452.547	0.722992	5.83e-08
ENSGALG00010028211	GATAD2B	1677.39	-0.455208	9.41e-11
ENSGALG00010028199	DPP9	1485.61	-0.279063	1.13e-10
ENSGALG00010028181	BGLAP	43.9323	0.531993	0.000160091
ENSGALG00010028180	ODF2	365.341	0.387635	1.27e-07
ENSGALG00010028179	MCM2	139.335	1.07559	1.01e-11
ENSGALG00010028177	COMP	4255.43	0.544358	0.000279021
ENSGALG00010028176	UPF1	2894.77	-0.265758	9.84e-07
ENSGALG00010028174	GMPPB	268.916	0.593442	3.66e-09
ENSGALG00010028173	GDF3	1390.43	-0.306916	3.01e-06
ENSGALG00010028172	CERS1	1628.09	-0.389152	8.78e-07
ENSGALG00010028163	GBP	174.287	2.05488	1.36e-09
ENSGALG00010028162	CARD9	134.837	1.00004	8.01e-08
ENSGALG00010028161		216.057	1.2403	0.000119466
ENSGALG00010028160		304.127	0.959416	2.45e-05
ENSGALG00010028154		69.9285	0.434036	2.43e-05
ENSGALG00010028146	MAPKAPK3	369.089	-0.422611	3.48e-07
ENSGALG00010028145	SDCCAG3	45.1088	0.279815	0.000904924
ENSGALG00010028136	C3orf18	290.633	0.292378	4.13e-05
ENSGALG00010028128	DNM1	282.316	0.497639	3.33e-07
ENSGALG00010028127	MFSD12	147.092	1.0347	8.48e-10
ENSGALG00010028125	HMG20B	240.572	0.573227	1.27e-08
ENSGALG00010028123	RASSF1	388.863	0.298263	2.7e-05
ENSGALG00010028121	TUSC2	2988.63	-0.332429	1.8e-07
ENSGALG00010028120	TBXA2R	62.3768	0.356926	0.00802397
ENSGALG00010028105	PRKCD	179.714	1.17362	9.23e-11
ENSGALG00010028102	CERCAM	318.253	0.698838	1.14e-08
ENSGALG00010028099	PCASP2	442.772	1.23227	9.76e-10
ENSGALG00010028096	TOR2A	59.968	0.347458	0.00144559
ENSGALG00010028093	SFMBT1	59.4469	0.428681	0.00043927
ENSGALG00010028091	FPGS	222.455	0.338113	1.83e-07
ENSGALG00010028086	MATK	124.058	1.33152	1.47e-10
ENSGALG00010028071	DPM2	135.955	0.493858	1.5e-07
ENSGALG00010028048	S100A10	221.807	0.414283	2.39e-08
ENSGALG00010028039	STAB1	1741.48	0.406199	5.88e-06
ENSGALG00010028033		40.3596	0.572667	1.43e-05
ENSGALG00010028028	FAM174C	99.2185	0.433609	6.25e-06
ENSGALG00010028024	RBM3	4037.6	0.509453	2.6e-08
ENSGALG00010028020		109.539	0.412408	2.02e-07
ENSGALG00010028015	DUSP7	530.112	0.685731	2.15e-07
ENSGALG00010028013	CBARP	1114.12	-0.472871	4.26e-09
ENSGALG00010028012	PRRX2	57.0918	1.17773	1.8e-09
ENSGALG00010028001	SBNO2	449.426	0.494874	4.73e-05
ENSGALG00010027994	TUFT1	29.3643	0.381661	0.00329463
ENSGALG00010027984	ARHGAP45	639.855	0.996582	4.98e-08
ENSGALG00010027982	ENTPD2	839.683	0.529305	1.16e-05
ENSGALG00010027981	CNN2	243.292	1.10873	1.19e-10
ENSGALG00010027980	NUP210	675.49	0.322393	0.000803619
ENSGALG00010027975	IQSEC1	273.625	0.279828	0.00042648
ENSGALG00010027964	RABEPK	172.198	0.396828	1.61e-07
ENSGALG00010027959	TPM4	233.294	0.92596	1.83e-12
ENSGALG00010027955		551.05	0.264871	0.0071216
ENSGALG00010027953	SLC31A1	124.387	0.866418	4.8e-08
ENSGALG00010027943	RAB43	442.211	0.37936	2.04e-06
ENSGALG00010027934	CNBP	17724.1	-0.315331	9.29e-10
ENSGALG00010027926	CKS1B	52.7763	1.80059	4.35e-16
ENSGALG00010027923	AMPD2	192.526	0.657865	4.42e-07
ENSGALG00010027917	PPARG	98.0105	1.06756	1.18e-08
ENSGALG00010027913	PYGO2	198.183	0.400019	8.5e-07
ENSGALG00010027912	RGS3	231.892	0.485542	1.02e-07
ENSGALG00010027911	PTPN22	122.124	0.836077	9.42e-07
ENSGALG00010027910	CHRNB2	121.176	-0.382615	0.000213017
ENSGALG00010027901	MOB3A	291.589	0.332952	9.44e-07
ENSGALG00010027898	TASOR	547.375	0.33516	2.45e-06
ENSGALG00010027896	TOR4A	135.626	0.766417	2.88e-08
ENSGALG00010027881		17.6918	0.663688	3.77e-06
ENSGALG00010027877	OAZ1	10025.2	0.315524	4.32e-18
ENSGALG00010027866	KCNA2	133.837	0.873701	1.88e-09
ENSGALG00010027789	UAP1L1	421.114	1.08392	1.5e-11
ENSGALG00010027784	PEAR1	224.477	0.402549	1.78e-06
ENSGALG00010027776	TKTL1	325.581	1.37378	3.45e-14
ENSGALG00010027751	ANGPTL4	92.6828	0.686361	0.000166836
ENSGALG00010027739	FGD3	432.129	0.399355	1.02e-06
ENSGALG00010027734	CSF1	340.739	0.780621	5.49e-09
ENSGALG00010027725	BTN1A1	99.8507	0.997888	9.35e-09
ENSGALG00010027722	GNAI3	1158.04	0.418378	9.43e-07
ENSGALG00010027715	NINJ1	199.609	0.710723	2.46e-07
ENSGALG00010027712	STOM	597.563	0.34414	0.0004747
ENSGALG00010027711	WNK2	26555.3	-0.690041	4.35e-06
ENSGALG00010027705	S100A11	254.226	0.714445	1.66e-07
ENSGALG00010027702	FOXP4	105.558	0.522996	0.000187727
ENSGALG00010027699	VANGL2	90.5652	0.683991	9.2e-07
ENSGALG00010027695	TREMB2	24.3937	2.01483	1.81e-08
ENSGALG00010027685		328.735	1.07154	3.4e-09
ENSGALG00010027674	TREM2	34.3426	1.92414	4.98e-09
ENSGALG00010027665	TRAF1	146.991	0.590967	1.17e-06
ENSGALG00010027654	AIF1L	2233.17	0.469573	9.86e-08
ENSGALG00010027649	FBLN2	1517.89	0.600311	2.48e-06
ENSGALG00010027642	DIPK1B	52.6999	0.407007	0.00053748
ENSGALG00010027635	CD48	781.42	1.34171	3.85e-10
ENSGALG00010027634	OASL	309.396	0.897889	3.45e-05
ENSGALG00010027627	OARD1	4393.59	-0.294493	1.77e-05
ENSGALG00010027624		225.869	1.26466	2.04e-10
ENSGALG00010027619	JAK3	360.071	1.06801	4.41e-08
ENSGALG00010027616	SLC38A3	1143.03	-0.519376	3.87e-06
ENSGALG00010027608	GNAI2	1802.74	0.343427	6.54e-06
ENSGALG00010027605	FCHO1	307.447	0.979164	1.03e-07
ENSGALG00010027600	KIRREL	1347.25	0.447807	9.97e-08
ENSGALG00010027590	SEMA3F	294.782	-0.543209	1.21e-06
ENSGALG00010027578	GSL	107.336	1.02547	3.15e-07
ENSGALG00010027576	GADD45B	2278.51	-0.723339	6.19e-05
ENSGALG00010027575	FCER1G	53.552	1.76679	3.36e-13
ENSGALG00010027559		154.529	0.820248	9.7e-05
ENSGALG00010027548	PCBP4	295.363	0.323107	9.95e-06
ENSGALG00010027545	PPARD	1216.64	-0.407284	3.93e-08
ENSGALG00010027536	USP21	217.352	-0.273377	8.99e-06
ENSGALG00010027530	PHF19	144.293	0.881988	8.83e-08
ENSGALG00010027499	MOV10	308.733	0.896489	3.62e-08
ENSGALG00010027475	ARID3A	434.825	0.455276	1.74e-05
ENSGALG00010027467	GLYCTK	561.904	-0.346462	0.000293663
ENSGALG00010027455	R3HDM4	1420.98	-0.269247	0.000378958
ENSGALG00010027440	TWF2	4510.35	-0.272271	5.11e-05
ENSGALG00010027427	UBAC1	26889	-0.298986	0.000134708
ENSGALG00010027425	CFD	4570.38	0.952	1.13e-10
ENSGALG00010027419	PTBP1	1357.95	0.464239	7.1e-06
ENSGALG00010027397	RFX5	301.662	0.336665	4.69e-05
ENSGALG00010027395	BCL2L15	23.7488	0.334904	0.00607144
ENSGALG00010027391	TPM3	2247.7	0.4328	6.61e-06
ENSGALG00010027383	ASS1	396.725	1.87303	1.88e-14
ENSGALG00010027380	GPX1	2540.49	0.293611	0.0142321
ENSGALG00010027369		1361.42	-0.345717	8.55e-10
ENSGALG00010027365	PLEKHA6	118.422	0.476681	1.02e-05
ENSGALG00010027364	FSTL3	216.625	0.332763	0.031079
ENSGALG00010027363	VIPR1	117.377	-0.376588	0.0017864
ENSGALG00010027351	TMEM38A	16849.4	-0.346179	1.77e-05
ENSGALG00010027348		105.258	0.633987	4.11e-06
ENSGALG00010027337	AQP1	180.803	0.526878	0.00254143
ENSGALG00010027336	RAD54L2	1165.5	-0.380112	6.17e-09
ENSGALG00010027335	MAST3	328.218	0.575083	7.62e-06
ENSGALG00010027331	SLC16A4	42.5717	0.493743	1.06e-05
ENSGALG00010027329	MINDY4	53.482	0.38151	6.57e-05
ENSGALG00010027325	RRNAD1	85.1874	0.31582	0.000810518
ENSGALG00010027321	IFI30	928.103	1.71685	5.38e-15
ENSGALG00010027320	MON1A	2093.03	-0.425568	3.89e-08
ENSGALG00010027314		538.653	-0.308386	0.00808177
ENSGALG00010027312		26.1185	1.29259	2.36e-06
ENSGALG00010027310	ARHGEF2	381.205	0.436083	1.7e-06
ENSGALG00010027309		22.5357	1.01663	0.000198742
ENSGALG00010027306		164.961	0.737115	0.000126349
ENSGALG00010027291	MST1	412.278	0.502496	0.000190606
ENSGALG00010027281		143.029	-0.297334	0.000197152
ENSGALG00010027280	HMCES	112.191	0.935923	1.37e-06
ENSGALG00010027271	INKA2	121.643	0.263327	0.00859121
ENSGALG00010027267	MYO9B	783.388	0.660106	5.23e-08
ENSGALG00010027265	IP6K3	4533.79	-0.344235	8.15e-05
ENSGALG00010027257	TAFA3	39.4601	0.49012	2.78e-06
ENSGALG00010027254	INSR	1455.64	-0.365474	9.09e-06
ENSGALG00010027236	PEX11G	272.732	-0.610117	7.12e-05
ENSGALG00010027233		195.06	1.23702	2.22e-10
ENSGALG00010027232	ARRDC2	1808.71	-0.842137	8.23e-07
ENSGALG00010027227		1937.53	-0.343532	1.57e-08
ENSGALG00010027224	RARRES2	573.49	0.364465	1.43e-06
ENSGALG00010027221	LRRC61	175.827	0.328142	0.000377557
ENSGALG00010027215		81.709	0.768303	6.53e-09
ENSGALG00010027209	TRAF3IP3	163.661	1.37911	1.74e-11
ENSGALG00010027205	OGN	3409.89	0.523003	6.81e-06
ENSGALG00010027201	BGN	529.957	0.612823	2.7e-07
ENSGALG00010027198	ECM2	918.687	0.652492	2.45e-08
ENSGALG00010027192	SH3GL1	844.929	0.447039	3.84e-09
ENSGALG00010027188	KCNH2	388.337	-0.496037	9.74e-07
ENSGALG00010027185	ATRIP	246.386	0.322752	0.000335876
ENSGALG00010027183	CD34	633.13	0.527793	2.89e-07
ENSGALG00010027174	SHISA5	829.014	0.768636	3.04e-10
ENSGALG00010027171	ATG9B	4809.72	-0.630792	3.31e-08
ENSGALG00010027162	SLC4A2	828.631	0.332581	0.000433489
ENSGALG00010027161	C4BPG	375.111	0.54795	3.64e-08
ENSGALG00010027157		94.0644	0.802732	2.66e-05
ENSGALG00010027156	ISYNA1	296.385	-0.273365	0.00208539
ENSGALG00010027155		140.202	2.01075	1.11e-14
ENSGALG00010027152	C4BPS	97.1943	1.19598	4.89e-11
ENSGALG00010027149	C1orf116	37.9189	1.66155	2.15e-12
ENSGALG00010027143	GALNT11	154.84	0.325334	5.16e-05
ENSGALG00010027139	HSD11B1L	91.9382	0.601171	2.73e-09
ENSGALG00010027123	WDR86	66.8155	0.856645	2.26e-10
ENSGALG00010027122	DNASE1L3	1135.13	-0.406887	0.000833354
ENSGALG00010027117	RASSF5	202.509	1.26436	2.47e-10
ENSGALG00010027114	FLNB	2483.61	0.531602	1.46e-06
ENSGALG00010027108		78.4181	0.75054	1.77e-06
ENSGALG00010027107	KIF21B	197.09	1.11484	2.04e-08
ENSGALG00010027106	CYP2J23	64.9924	0.722782	1.11e-05
ENSGALG00010027092		58.1376	1.34319	1.23e-11
ENSGALG00010027087	RAB7B	51.5188	2.16855	1.27e-16
ENSGALG00010027086	CACNA1S	11010.4	-0.303749	0.000663863
ENSGALG00010027085	PIM1	220.955	0.380531	0.0143046
ENSGALG00010027081	PDE4B	2877.33	-0.290135	0.00225953
ENSGALG00010027080	TBC1D22B	1404.34	-0.324254	1.57e-09
ENSGALG00010027076	VDHAP	344.792	-0.549537	4.53e-08
ENSGALG00010027059	ASB14	5472.84	-0.269918	0.000495912
ENSGALG00010027040	CLIP1	3875.77	-0.297777	1.29e-05
ENSGALG00010027027	ARHGEF3	276.682	0.499909	2.4e-05
ENSGALG00010027012	RILPL1	15402	-0.467992	2.68e-06
ENSGALG00010027001	SLC26A8	73.2139	0.306207	0.00235336
ENSGALG00010026960	SEC61A1	696.149	0.66967	2.15e-08
ENSGALG00010026924	TPH1	175.171	-0.645357	0.000400188
ENSGALG00010026919	NICN1	91.4318	0.508611	1.62e-06
ENSGALG00010026917	AMT	151.557	0.435541	3.52e-05
ENSGALG00010026909		173.723	0.456871	0.000248186
ENSGALG00010026907		299.916	0.397465	6.45e-06
ENSGALG00010026901		135.325	0.34346	8.25e-05
ENSGALG00010026898	PNPLA2	4813.37	-0.588556	3.4e-06
ENSGALG00010026893	FKBP5	2645.52	-2.18639	2.77e-19
ENSGALG00010026874	TEAD3	2520.49	-0.413946	8.94e-08
ENSGALG00010026854	SMPD2	99.5656	0.513604	3.92e-09
ENSGALG00010026846	MICAL1	590.789	1.02391	6.53e-08
ENSGALG00010026822	PRELP	1977.28	0.263213	0.00394239
ENSGALG00010026801	FMOD	179.917	0.406441	0.00804459
ENSGALG00010026775	BTG2	8822.63	-0.279267	0.0288617
ENSGALG00010026743	TNNT2	50.5234	1.68942	8.03e-09
ENSGALG00010026696	CSRNP1	452.603	0.275512	0.0105038
ENSGALG00010026681	PLXDC1	480.764	0.588255	4.44e-06
ENSGALG00010026671	TAF8	214.773	0.291007	7.33e-05
ENSGALG00010026566		112.803	1.14258	9.13e-11
ENSGALG00010026536	BCR	320.639	0.337908	0.000400189
ENSGALG00010026484	TNKS1BP1	661.502	0.288205	0.000207136
ENSGALG00010026481	DIXDC1	280.858	0.267071	0.0118296
ENSGALG00010026448	ADORA2A	187.095	0.305407	0.00219385
ENSGALG00010026436	PLCD1	322.169	0.404767	5.11e-06
ENSGALG00010026410		64.7006	1.65693	1.25e-13
ENSGALG00010026393	SLC43A3	170.501	0.91131	1.81e-09
ENSGALG00010026360	CTDSPL	7764.04	-0.474656	8.9e-11
ENSGALG00010026354		116.392	0.8639	5.22e-08
ENSGALG00010026346	FZD2	1601.6	-0.275852	0.00382585
ENSGALG00010026320		832.198	0.403217	7.38e-05
ENSGALG00010026316		77.6032	0.727932	1.04e-08
ENSGALG00010026291	SERPING1	1234.4	0.657675	2.11e-09
ENSGALG00010026262	NAV1	457.083	0.326427	0.00020438
ENSGALG00010026162	MED1	1724.53	-0.322803	1.83e-08
ENSGALG00010026154	ZNF385B	38.5722	0.441426	0.00490583
ENSGALG00010026149	LASP1	1124.56	0.646679	1.13e-10
ENSGALG00010026143	RNPEP	424.791	0.291029	1.11e-05
ENSGALG00010026137	LPXN	136.616	1.27133	3.57e-10
ENSGALG00010026132	DDTL	421.41	0.322133	0.000564357
ENSGALG00010026128	PRDX1	3281.71	0.371864	7.28e-07
ENSGALG00010026121	GSTT1L	256.704	0.71014	5.3e-06
ENSGALG00010026120	C1QTNF5	138.6	0.640103	1.31e-10
ENSGALG00010026111		76.2927	0.416607	0.000164939
ENSGALG00010026106	TESK2	696.026	-0.343042	6.62e-05
ENSGALG00010026095	MIF	376.568	0.323644	4.24e-05
ENSGALG00010026090	USP2	8436.84	-0.581844	1.43e-08
ENSGALG00010026081	KPNA1	2756.8	-0.2663	1.71e-05
ENSGALG00010026062	ITGA4	328.391	1.07431	7.74e-09
ENSGALG00010026061	MPEG1	911.336	0.938025	1.03e-06
ENSGALG00010026040	GUK1	48.7545	0.614125	1.24e-08
ENSGALG00010026023	THY1	599.256	1.18651	6.39e-11
ENSGALG00010026008	NRP2	1248.61	0.70247	8.06e-07
ENSGALG00010026005	DERL3	414.037	0.605526	1.02e-09
ENSGALG00010026002	FTH1	43365.2	0.460697	5.92e-06
ENSGALG00010025996	CUL3	12574.9	-0.294083	5.45e-06
ENSGALG00010025982	SERPINE2	774.851	1.196	3.86e-13
ENSGALG00010025971	TRAFD1	382.551	0.713994	1.44e-09
ENSGALG00010025963	OAF	363.446	0.879528	6.91e-10
ENSGALG00010025957		310.367	0.299631	0.00128089
ENSGALG00010025954	TUBA1A	1575.13	0.581284	1.07e-07
ENSGALG00010025938	ERP29	1201.76	0.281944	6.48e-05
ENSGALG00010025891	NUP93	167.547	0.393072	1.21e-06
ENSGALG00010025852	BTBD19	42.8664	0.500361	0.000262003
ENSGALG00010025849	OBSCN	46198.8	-0.292547	0.00214763
ENSGALG00010025847	DEF6	252.183	0.785418	4.33e-07
ENSGALG00010025846	GRIK4	54.9644	0.492425	0.000119901
ENSGALG00010025829		176.935	0.796074	1.72e-07
ENSGALG00010025822	KLF7	123.344	0.536342	4.42e-06
ENSGALG00010025801	PTPN7	211.693	1.12628	1.51e-08
ENSGALG00010025800	ARL2BP	43.4163	-0.322188	0.0308629
ENSGALG00010025787	KCNE4	196.388	0.451357	0.000637355
ENSGALG00010025743	SH2B3	400.934	0.297966	0.00083567
ENSGALG00010025734	PLK3	72.7869	0.895786	3.22e-07
ENSGALG00010025703	UBASH3B	412.531	0.72395	5.73e-08
ENSGALG00010025702	GTSF2	37.7271	0.398164	0.000446879
ENSGALG00010025691		23.4719	1.8589	9.72e-12
ENSGALG00010025685	NCKAP1L	464.799	1.10172	6.07e-11
ENSGALG00010025650	PPP1R1A	4142.43	-0.339554	0.00243845
ENSGALG00010025645	NBEAL2	927.929	0.54524	6.31e-06
ENSGALG00010025644		304.668	1.05979	5.74e-07
ENSGALG00010025635	CHKA	359.035	0.671848	2.44e-07
ENSGALG00010025618	ADIPOQ	1834.19	0.390854	2.71e-09
ENSGALG00010025613	CDKN1A	1393.6	0.472353	0.00561673
ENSGALG00010025610	RNH1	1025.13	0.291963	0.000280002
ENSGALG00010025604	HVCN1	251.309	0.421338	1.13e-05
ENSGALG00010025600		407.139	0.7026	1.35e-06
ENSGALG00010025586	TCTN1	553.06	0.359829	1.54e-06
ENSGALG00010025574	ARHGAP31	561.759	0.331407	0.000501217
ENSGALG00010025573	CLMP	254.152	0.711199	8.54e-09
ENSGALG00010025554	DIP2C	921.83	-0.30329	0.000736738
ENSGALG00010025544	CSDE1	31402.1	-0.395945	2.16e-11
ENSGALG00010025485	DENND2C	727.181	0.458828	0.000194864
ENSGALG00010025465		261.102	0.274441	0.000147111
ENSGALG00010025452	TRIM33	1179.53	-0.296273	5.34e-08
ENSGALG00010025445	B3GNT4	190.869	0.374665	0.00403524
ENSGALG00010025427	SLC35G2	368.831	0.306691	0.000408048
ENSGALG00010025420	STK39	72.9242	0.513624	1.82e-06
ENSGALG00010025419	CCND1	274.241	0.555613	5.21e-09
ENSGALG00010025415		235.322	0.899389	4.99e-09
ENSGALG00010025414	MMP2	4622.28	0.634006	3.04e-08
ENSGALG00010025398	TSPAN2	346.791	0.270124	0.00287434
ENSGALG00010025390	BCL7A	312.21	0.340298	8.7e-06
ENSGALG00010025389	SNED1	212.226	0.626728	4.27e-10
ENSGALG00010025380	SPC25	67.2283	0.572634	1.75e-05
ENSGALG00010025377	MYO1G	390.588	1.21135	1.59e-09
ENSGALG00010025370	HPD	40.5512	0.890669	1.51e-06
ENSGALG00010025368	LRP1	6771.71	0.451344	1.22e-05
ENSGALG00010025358	INCENP	110.871	1.56047	5.46e-16
ENSGALG00010025357	OLFML3	425.147	0.511172	1.61e-08
ENSGALG00010025355	STAT6	872.995	0.524193	8.54e-07
ENSGALG00010025353	SLC12A4	1084.78	0.349937	1.27e-05
ENSGALG00010025343	NAB2	116.079	0.366699	0.000289226
ENSGALG00010025342	TCEANC2	119.96	0.419968	1.14e-06
ENSGALG00010025338	FADD	102.35	0.415913	9.69e-06
ENSGALG00010025337	NEMP1	179.629	0.273344	0.00156076
ENSGALG00010025334	RHOF	137.373	0.90037	1.3e-07
ENSGALG00010025331		149.513	0.813983	2.46e-05
ENSGALG00010025329	MYO1A	66.7012	0.859021	1.11e-09
ENSGALG00010025325	DPEP2	57.1215	1.08685	3.54e-08
ENSGALG00010025320	JAM3	338.617	0.304151	4.24e-05
ENSGALG00010025274	PDK2	2512.23	-0.600592	1.32e-09
ENSGALG00010025272	NCAPD3	91.7872	0.544967	0.000118564
ENSGALG00010025271	RNF34	1622.09	-0.268347	2.47e-12
ENSGALG00010025252	PPP1R9B	782.029	0.435417	8.55e-09
ENSGALG00010025232	PRIM1	180.14	0.330813	1.48e-05
ENSGALG00010025229		394.777	0.983545	2.18e-09
ENSGALG00010025222	FAM117B	30.0055	0.561187	0.000201677
ENSGALG00010025215	MYOG	72.0805	0.446102	0.00311961
ENSGALG00010025212	P2RX4	128.512	0.803983	7.05e-08
ENSGALG00010025210	HSPB2	2065.96	0.317142	0.00888516
ENSGALG00010025195	P2RX7	282.926	1.27609	2.68e-10
ENSGALG00010025190	PRR5L	260.004	0.35389	0.00511799
ENSGALG00010025186	TMEM120B	134.496	0.490126	1.42e-05
ENSGALG00010025182	PLA1A	192.006	-0.296132	0.0012687
ENSGALG00010025149	IFT81	104.703	0.366459	6.33e-05
ENSGALG00010025130	ATP2A2	753.757	0.350417	0.000622507
ENSGALG00010025127	PAMR1	38.7702	0.934093	3.76e-06
ENSGALG00010025126		350.681	-0.402504	3.41e-12
ENSGALG00010025125	PIK3CB	270.325	0.901312	1.29e-08
ENSGALG00010025115	MGAT4C	77.7842	0.800849	1.65e-07
ENSGALG00010025114	CEBPG	2702.13	-0.300486	7.74e-09
ENSGALG00010025102	ARPC3	640.976	0.515859	7.9e-08
ENSGALG00010025092	COL1A1	7448.18	1.73395	2.08e-17
ENSGALG00010025073	IL18	77.196	1.13738	2.71e-08
ENSGALG00010025069	PODN	2201.85	0.437756	1.1e-05
ENSGALG00010025039	CEBPA	202.119	1.3546	1.58e-09
ENSGALG00010025032	FSTL1	3763.73	0.683898	3.84e-11
ENSGALG00010025031	ECHDC2	539.018	0.294466	3.43e-07
ENSGALG00010025003		127081	-0.311364	0.000643528
ENSGALG00010024986	PTS	41.2718	0.758672	7.44e-10
ENSGALG00010024974	CD44	445.314	1.24644	9.09e-10
ENSGALG00010024970	CAB39	4494.22	-0.294577	5.57e-10
ENSGALG00010024965	STAT2	285.855	0.386596	6.28e-06
ENSGALG00010024963	TNFRSF6B	28.8656	1.86489	7.02e-07
ENSGALG00010024949	PAN2	308.898	0.281854	0.000124124
ENSGALG00010024947	MPP4	56.0404	0.354181	0.000356129
ENSGALG00010024944		1121.81	0.339922	2.45e-10
ENSGALG00010024939	COQ10A	1124.14	-0.272072	0.000648504
ENSGALG00010024938		55.3808	0.347342	0.00202547
ENSGALG00010024935	KLHL30	1766.05	-0.45801	0.00151493
ENSGALG00010024927	NOM1	238.087	-0.322695	8.88e-08
ENSGALG00010024905	GPX7	68.4596	0.695945	2.68e-07
ENSGALG00010024904	ALS2CL	224.857	0.588778	5.62e-07
ENSGALG00010024903	CASP8	149.482	0.875085	4.47e-11
ENSGALG00010024902	LARP6	274.189	-0.382049	7.82e-08
ENSGALG00010024900	DTYMK	231.093	0.53254	2.53e-10
ENSGALG00010024899	OGFOD2	86.9643	0.561404	6.73e-09
ENSGALG00010024888	PITPNM2	373.629	0.388654	4.33e-05
ENSGALG00010024887	CASP18	65.1911	0.920686	4.2e-07
ENSGALG00010024885	SLC4A1	338.202	-0.372037	0.000254837
ENSGALG00010024884	ZBTB46	4500.03	-0.263702	1.1e-05
ENSGALG00010024882	MYL6	1204.63	0.663973	1.41e-10
ENSGALG00010024865	SNAP47	968.449	-0.535561	2.27e-12
ENSGALG00010024837	TNFRSF1A	716.468	0.30135	0.000504426
ENSGALG00010024835	FAM189A1	57.5022	-0.431383	0.000222018
ENSGALG00010024834	INSIG1	435.605	0.41222	0.00395311
ENSGALG00010024830	ORC2	66.811	0.314565	0.00293378
ENSGALG00010024802	CD59	1059.92	0.329152	2.32e-05
ENSGALG00010024800		1789.3	-0.421513	3.78e-10
ENSGALG00010024799		3376.09	-0.266447	2.99e-05
ENSGALG00010024795	NRROS	106.141	0.726417	1.07e-05
ENSGALG00010024785	MCEE	194.622	0.34465	0.00398606
ENSGALG00010024783	UBE2T	17.1492	0.810368	1.28e-05
ENSGALG00010024773	APOA1	29890.4	0.764966	1.43e-05
ENSGALG00010024769	RALY	4296.5	-0.33461	0.000258367
ENSGALG00010024764		41.5054	2.31077	2.93e-14
ENSGALG00010024756	CDK2	140.313	0.657338	5.43e-10
ENSGALG00010024754	EIF2S2	9364.1	-0.344576	2.74e-06
ENSGALG00010024753	HOXD8	44.2219	0.352043	0.00394832
ENSGALG00010024736	DGKA	119.645	0.646712	1.72e-06
ENSGALG00010024731	AOX1	4068.87	-0.31523	0.00276236
ENSGALG00010024717	TF	426.937	1.21889	3.45e-08
ENSGALG00010024710	HSDL1	97.8622	0.349357	1.01e-05
ENSGALG00010024699	FBXL8	191.593	0.406087	8.98e-08
ENSGALG00010024696	TRADD	339.186	0.423835	5.62e-07
ENSGALG00010024693	ANXA2	1278.04	1.03992	2.38e-12
ENSGALG00010024691	TCTN2	168.732	0.308782	6.25e-05
ENSGALG00010024690	TUBA1C	597.369	0.789151	2.13e-07
ENSGALG00010024686	CMPK1	644.383	0.305042	4.15e-07
ENSGALG00010024682		1247.59	0.776399	6.18e-08
ENSGALG00010024675	NR1D1	845.261	-0.42704	0.000586102
ENSGALG00010024671	KCTD20	6410.48	-0.582258	2.62e-06
ENSGALG00010024659	BEND5	572.952	-0.284082	2.19e-06
ENSGALG00010024657	DPY19L3	234.292	0.390644	2.03e-06
ENSGALG00010024654	CCDC92	188.788	0.331609	0.0147261
ENSGALG00010024653	RFLNA	140.811	0.388161	0.0027786
ENSGALG00010024651	PSMD3	4682.37	-0.27379	9.13e-08
ENSGALG00010024643	ETV7	27.5823	1.7413	4.29e-11
ENSGALG00010024642	RAB3B	61.8477	0.278704	0.00454611
ENSGALG00010024641	TRA2B	729.536	0.305613	3.08e-06
ENSGALG00010024633	NRGN	956.285	0.447773	0.000110924
ENSGALG00010024622	PRMT1	102.21	0.492045	3.29e-05
ENSGALG00010024619		136.113	0.773187	8.63e-08
ENSGALG00010024611		46.6773	0.883437	2.04e-06
ENSGALG00010024607	RARG	574.311	0.311833	3.64e-06
ENSGALG00010024605	LSP1P1	1290.35	0.887251	1.93e-11
ENSGALG00010024602	PROCR	73.9553	0.356998	0.000469517
ENSGALG00010024592	COMT	861.643	0.263766	0.00194078
ENSGALG00010024587		402.811	0.287836	0.00433566
ENSGALG00010024585	TBCCD1	96.8586	0.38519	7.43e-05
ENSGALG00010024581	RARA	1989.27	-0.477836	3.02e-13
ENSGALG00010024573		112.384	0.795156	1.54e-07
ENSGALG00010024566	MTSS2	205.175	0.349334	5.55e-05
ENSGALG00010024546	KY	2774.81	0.885116	0.000973125
ENSGALG00010024542	ZNFX1	432.083	0.723561	1.59e-05
ENSGALG00010024516	EHHADH	441.53	0.266497	0.00949558
ENSGALG00010024515	C3orf70	195.411	0.623049	1.76e-08
ENSGALG00010024514	FAF1	2488.21	-0.267236	7.18e-06
ENSGALG00010024511		264.762	0.632052	1.71e-07
ENSGALG00010024509	SEPTIN5	1781	0.313137	1.21e-05
ENSGALG00010024505	DNASE2B	284.782	1.36483	5.41e-10
ENSGALG00010024498	CCDC102A	218.585	0.353673	5.36e-06
ENSGALG00010024497	ABI3	103.845	0.303679	0.0351532
ENSGALG00010024496	UEVLD	9284.68	0.430019	0.00221053
ENSGALG00010024495	CLDN5	415.235	1.06777	0.000106553
ENSGALG00010024480	CDC45	51.5343	1.38481	1.17e-12
ENSGALG00010024475	ADGRG1	598.127	-0.273288	0.000411677
ENSGALG00010024471	CCDC61	303.957	0.324862	8.42e-07
ENSGALG00010024470		7.01985	-0.551632	0.00454558
ENSGALG00010024467		47.0534	0.769418	1.38e-07
ENSGALG00010024463	FBXL22	447.283	0.476614	0.000739091
ENSGALG00010024462	ZBTB32	3422.96	-1.15472	8.96e-12
ENSGALG00010024453	HTR3A	66.7697	-1.04821	0.00465678
ENSGALG00010024449	CACHD1	834.869	-0.280334	2.13e-05
ENSGALG00010024441	SAA	384.399	2.0494	1.34e-11
ENSGALG00010024438	RBL1	311.045	0.288249	0.0029132
ENSGALG00010024434	B3GNT9	245.867	0.729029	2.76e-09
ENSGALG00010024426	PHAF1	2097.3	-0.321288	5.1e-06
ENSGALG00010024421	DAPK2	285.683	-0.316477	0.0116027
ENSGALG00010024413	AMFR	8491.78	-0.310266	2.08e-06
ENSGALG00010024391	TBC1D2B	368.138	0.327623	2.57e-05
ENSGALG00010024386	TPPP3	131.65	0.676714	0.000460589
ENSGALG00010024373	TCAP	18478.5	-0.343502	0.0114296
ENSGALG00010024370	HERPUD1	427.417	0.266886	0.00316164
ENSGALG00010024369	MYOD1	6491.58	-0.288097	0.0133363
ENSGALG00010024360	FTL	49.9311	0.624443	3.13e-05
ENSGALG00010024340	NETO2	673.186	0.347537	0.0288441
ENSGALG00010024336	TSPAN4	1365.78	0.318002	0.000108724
ENSGALG00010024330	SDF2L1	314.538	0.387189	9.49e-05
ENSGALG00010024328	YDJC	179.329	0.430243	2.3e-06
ENSGALG00010024326	KLHL24	2727.32	-0.478006	0.00581614
ENSGALG00010024314	ITFG1	3314.12	-0.355827	2.86e-08
ENSGALG00010024311	KLHL6	173.51	0.967265	3.39e-08
ENSGALG00010024309	ABCB11	75.2672	0.75585	1.64e-06
ENSGALG00010024305		366.04	-1.48969	1.04e-09
ENSGALG00010024304	PKIG	387.951	0.33733	0.00232101
ENSGALG00010024288	CHID1	108.366	0.420111	9.3e-08
ENSGALG00010024285	CCND2	623.453	0.458865	4.83e-10
ENSGALG00010024282	HIC2	486.572	0.429098	2.35e-05
ENSGALG00010024277	ITGB3BP	71.6944	0.748541	2.84e-06
ENSGALG00010024270	RAB18L	168.507	-0.363795	0.00776997
ENSGALG00010024258	DNAJA4	797.492	-0.292639	0.00402081
ENSGALG00010024243	MPP3	61.4834	0.343942	0.000952069
ENSGALG00010024218	NGFR	77.5522	0.724714	2.29e-07
ENSGALG00010024213		122.583	0.336699	0.000771263
ENSGALG00010024205	ANKRD13D	445.569	0.295925	6.73e-07
ENSGALG00010024197	KRT7	60.5919	-0.398006	0.000543793
ENSGALG00010024193	GSTK1	1039.57	0.27353	0.000210205
ENSGALG00010024192	ALG6	121.457	0.37861	0.000138692
ENSGALG00010024191	DPYD	84.7888	0.617064	2.45e-06
ENSGALG00010024184		41.8176	0.877056	1.7e-11
ENSGALG00010024175	DHRS9	48.736	0.312441	0.0287825
ENSGALG00010024159	NLRX1	81.0636	0.699281	5.67e-08
ENSGALG00010024155	SNX7	129.199	0.487011	1.48e-06
ENSGALG00010024151	LEPROT	1428.49	0.452569	2.35e-07
ENSGALG00010024149	TCIRG1	405.4	1.65261	1.12e-14
ENSGALG00010024138	CBL	371.434	0.3997	0.000348216
ENSGALG00010024128	PHLDA2	104.441	0.663563	1.98e-08
ENSGALG00010024099		240.366	1.23044	0.0117057
ENSGALG00010024075	SPATS2L	396.379	0.358614	1.89e-06
ENSGALG00010024074	ADCY7	127.517	1.26476	2.69e-09
ENSGALG00010024068	CASP2	207.252	0.332003	0.000444032
ENSGALG00010024066		734.11	1.60092	0.00172087
ENSGALG00010024063	BRD7	2761.01	-0.311805	1.49e-09
ENSGALG00010024062	ST3GAL4	186.498	0.379398	1.09e-05
ENSGALG00010024049	RCN2	657.1	0.405811	2.81e-07
ENSGALG00010024045	PSTPIP1	112.137	1.3492	8.05e-10
ENSGALG00010024035	OSBPL5	282.734	0.438954	1.06e-05
ENSGALG00010024025	CLCN1	1283.58	-0.303645	0.000196714
ENSGALG00010024021	IGLL1	27328.3	1.67696	1.05e-06
ENSGALG00010024020	MAIP1	1825.47	-0.271562	2.9e-06
ENSGALG00010024013	PTPRJ	223.147	1.18876	1.12e-11
ENSGALG00010024001		137.639	-0.427419	0.00664081
ENSGALG00010023992	FAM131B	61.4476	0.495079	2.46e-05
ENSGALG00010023984	FMNL1	481.511	1.01622	1.84e-08
ENSGALG00010023974	PREX1	483.753	0.902861	3.13e-09
ENSGALG00010023972		61.6685	0.876212	3.23e-06
ENSGALG00010023968	TYW5	372.626	-0.268383	3.51e-06
ENSGALG00010023966	PEAK1	1998.78	-0.284433	4.17e-05
ENSGALG00010023962	FPGT	199.89	0.267972	1.54e-05
ENSGALG00010023948	SULF2	272.234	0.31064	0.00263292
ENSGALG00010023926	ZYX	887.145	0.923401	1.55e-11
ENSGALG00010023925	NCOA3	460.612	0.306187	0.00021049
ENSGALG00010023923	CSNK1G1	192.425	0.289983	0.000608738
ENSGALG00010023921	GRK7	156.128	-0.302293	0.00524675
ENSGALG00010023889	SAMD8	1238.18	-0.335784	0.00168317
ENSGALG00010023887	RASA2	348.408	0.322147	0.00050567
ENSGALG00010023880		37.7861	1.03738	4.62e-08
ENSGALG00010023847	PIK3AP1	241.048	0.765858	6.24e-07
ENSGALG00010023841	OSBPL7	199.824	0.3449	9.56e-05
ENSGALG00010023837	STT3A	1180.24	0.370891	3.03e-07
ENSGALG00010023822	CHEK2	106.939	0.386118	5.26e-06
ENSGALG00010023821	KANK4	445.94	0.342499	0.000165763
ENSGALG00010023819	BIN2	229.395	1.10609	2.52e-09
ENSGALG00010023818	ALOX5	107.057	0.477003	0.00394243
ENSGALG00010023802	SYNJ2BP	197.324	-0.38141	0.000106151
ENSGALG00010023794	MT3	19.4664	0.528292	0.00288435
ENSGALG00010023792	ZNF609	4236.94	-0.322342	9.84e-08
ENSGALG00010023767	VCAM1	580.208	0.583808	2.11e-05
ENSGALG00010023748		73.0629	-0.272612	0.00386521
ENSGALG00010023744	MT4	972.017	0.432308	0.00021536
ENSGALG00010023743	CD3D	270.202	0.908687	1.67e-06
ENSGALG00010023740	PPP1R16B	418.696	0.272429	0.00138706
ENSGALG00010023733	ORC6	80.9	0.507152	2.81e-06
ENSGALG00010023732	TM2D1	1326.26	-0.326072	2.62e-11
ENSGALG00010023715	CD3E	554.603	1.10047	6.53e-09
ENSGALG00010023712	ARHGAP40	296.631	0.531756	1.29e-06
ENSGALG00010023706	CDK5RAP3	404.548	0.316859	1.11e-09
ENSGALG00010023695	CLSTN3	156.947	0.774843	7.69e-09
ENSGALG00010023686	MYLK3	81.9614	0.315509	0.00531087
ENSGALG00010023677	MN1	8804.52	-0.34953	0.000119614
ENSGALG00010023671		58.2041	0.917447	2.54e-07
ENSGALG00010023668	RCN1	742.952	0.287405	4.44e-05
ENSGALG00010023666	C15orf39	152.516	0.914872	3.44e-08
ENSGALG00010023665	C16orf87	129.587	0.334282	3.43e-05
ENSGALG00010023664	SLC6A9	65.3382	1.40082	1.49e-11
ENSGALG00010023655	C1R	626.267	0.946714	1.54e-09
ENSGALG00010023652	SLC30A7	264.701	0.410749	2.12e-06
ENSGALG00010023639	KLHL23	329.536	0.384985	0.000371318
ENSGALG00010023635	SCN4A	6556.09	-0.263861	0.0040725
ENSGALG00010023623	OSBPL6	269.868	-0.323068	0.00018574
ENSGALG00010023603	C1S	894.881	0.919336	1.43e-06
ENSGALG00010023601	TPST2	290.297	0.413759	1.53e-08
ENSGALG00010023598	IL10RA	74.3032	1.22104	4.99e-09
ENSGALG00010023580	RDM1	82.9497	0.767021	9.53e-09
ENSGALG00010023572	MYBL2	192.124	0.963665	1.08e-13
ENSGALG00010023571	APLP2	4815.17	0.391797	9.43e-09
ENSGALG00010023551	ARHGAP27	169.333	1.13664	7.97e-11
ENSGALG00010023533	FKBP7	245.691	0.481032	7.58e-12
ENSGALG00010023527	TMEM98	45.8166	0.458727	0.000459493
ENSGALG00010023526	KNSTRN	37.2325	0.982575	6.23e-07
ENSGALG00010023513	CDCA9	30.1434	0.63892	5.48e-07
ENSGALG00010023489	ETV5	908.111	-0.352022	0.000101758
ENSGALG00010023487		942.928	0.912392	1.56e-12
ENSGALG00010023473	BOK	267.895	0.374702	4.42e-05
ENSGALG00010023472	PTPN6	404.026	1.2781	2.13e-10
ENSGALG00010023469		420.063	0.476112	2.7e-06
ENSGALG00010023441	CCDC9B	1097.39	-0.387717	9.83e-06
ENSGALG00010023434	ATN1	385.698	0.276822	0.00166669
ENSGALG00010023431	BCAR1	1326.28	-0.267965	0.000195259
ENSGALG00010023428	HOXB3	87.0139	0.273915	0.00326816
ENSGALG00010023422	WLS	438.15	0.302487	0.000255576
ENSGALG00010023421	OLFM3	114.664	0.609699	4.59e-09
ENSGALG00010023412	GSS	298.96	0.337258	1.05e-06
ENSGALG00010023408	ZBTB44	1101.45	-0.409533	5.5e-06
ENSGALG00010023397		134.865	0.757537	1.15e-05
ENSGALG00010023390	HSPB8	22578.9	-0.345085	0.00792941
ENSGALG00010023384	AP3B2	53.3486	0.457063	0.000375097
ENSGALG00010023375	ST14	383.045	0.385723	0.000511928
ENSGALG00010023369	ACE	790.015	-0.403265	0.000429166
ENSGALG00010023359	CDCA3	24.2077	1.75024	1.64e-10
ENSGALG00010023354	SEPTIN2	384.843	1.32712	2.17e-11
ENSGALG00010023347	STAT5A	18423.5	-0.292486	1.3e-05
ENSGALG00010023343	TMEM233	906.45	-0.269956	0.0229169
ENSGALG00010023340	P3H3	169.229	0.387062	2.27e-05
ENSGALG00010023336	GPR162	177.392	0.350996	4.95e-05
ENSGALG00010023331	CD4	60.6981	1.09129	7.1e-07
ENSGALG00010023320		1506.96	0.311895	1.73e-06
ENSGALG00010023312	UBR3	11687.8	-0.429202	1.26e-08
ENSGALG00010023311	ETS1	850.362	0.396402	5.51e-05
ENSGALG00010023305	PLCB2	445.489	0.440907	5.72e-05
ENSGALG00010023293	COL11A1	57.9987	-0.432535	0.00609523
ENSGALG00010023287	RGS19	95.0606	1.40388	8.52e-12
ENSGALG00010023264	RACGAP1	33.3692	1.78897	3.23e-07
ENSGALG00010023262	POLD4	270.771	0.45896	2.05e-05
ENSGALG00010023257	PAK6	132.821	-0.327762	0.0205111
ENSGALG00010023251		135.486	1.24335	3.22e-09
ENSGALG00010023244	PPIB	1867	0.521047	1.33e-10
ENSGALG00010023223	CEP164	116.545	0.268745	0.00313339
ENSGALG00010023218	SSH3	293.652	0.420325	1.13e-05
ENSGALG00010023216	SLC35D1	1165.48	-0.322832	3.83e-05
ENSGALG00010023212	RIMBP2	491.141	0.883719	1.88e-06
ENSGALG00010023204	SRGN	270.865	1.17742	8.59e-09
ENSGALG00010023194	MRC2	2099.16	0.7982	2.89e-11
ENSGALG00010023182	EPHB6	63.4083	0.779753	3.47e-08
ENSGALG00010023177	LZTS2	1425.31	-0.396359	3.73e-08
ENSGALG00010023171		1018.89	-0.2823	1.12e-07
ENSGALG00010023163	CRTAC1	37.863	0.292029	0.046739
ENSGALG00010023158		52.0382	0.884122	0.000131914
ENSGALG00010023147	RAD51	65.3849	0.731526	6.77e-06
ENSGALG00010023142	TLK2	6548.92	-0.473443	1.6e-11
ENSGALG00010023136	MDK	81.4639	2.50591	1.41e-13
ENSGALG00010023127	CERS5	457.207	0.313761	9.82e-05
ENSGALG00010023119	NDRG4	135.379	0.26719	0.00491124
ENSGALG00010023118	PIDD1	101.465	0.487498	2.99e-07
ENSGALG00010023110	LIMA1	699.306	0.615781	4.06e-08
ENSGALG00010023107	ZC3HAV1	299.071	0.587879	4.77e-07
ENSGALG00010023103	DGKD	684.915	0.451273	0.000196774
ENSGALG00010023097	LURAP1	69.4281	0.371055	3.88e-06
ENSGALG00010023087	SH3GLB1	4377.31	-0.295735	8.52e-06
ENSGALG00010023066	TLR21	350.774	0.567438	1.53e-07
ENSGALG00010023058	PPARA	166.008	-0.388305	0.000140557
ENSGALG00010023052	RAD54L	83.1612	0.271912	0.0225214
ENSGALG00010023048	ARFGAP1	2287.24	-0.32369	2.65e-09
ENSGALG00010023030	HS2ST1	1189.11	-0.271109	3.79e-07
ENSGALG00010023017	BUB1B	53.5127	1.2006	1.06e-07
ENSGALG00010023005	IRF7	240.131	0.725504	1.74e-06
ENSGALG00010023002	ATG16L1	3862.11	-0.459254	5.54e-15
ENSGALG00010022990	SLC25A22	138.206	0.662879	5.2e-07
ENSGALG00010022974	INPP5D	534.806	1.01581	9.44e-09
ENSGALG00010022969	TTN	303275	-0.263443	0.000879701
ENSGALG00010022967	ADAMTS15	563.517	0.541255	6.79e-06
ENSGALG00010022959	ADAMTS8	465.39	-0.409256	0.0194393
ENSGALG00010022933	UNC119B	436.941	0.493171	2.06e-07
ENSGALG00010022932	OPCML	54.6954	0.555299	0.000140017
ENSGALG00010022921		136.756	0.309709	0.00145378
ENSGALG00010022919	ACLY	397.984	0.425421	7.83e-08
ENSGALG00010022886	PLA2G15	10450.3	-0.47197	0.000357182
ENSGALG00010022881	CCNB1	121.467	0.774441	7.59e-09
ENSGALG00010022879		73.3525	1.20047	5.74e-09
ENSGALG00010022875	SPON1	240.837	1.14094	2.04e-10
ENSGALG00010022860	MOB3C	93.2419	0.780438	1.35e-07
ENSGALG00010022858	HERC4	1704.5	-0.267912	3.48e-06
ENSGALG00010022850	ULK1	3526.15	-0.668063	1.43e-06
ENSGALG00010022840	MARVELD1	69.8878	0.798998	2.01e-10
ENSGALG00010022837	ITGB3	197.632	1.42296	4.72e-10
ENSGALG00010022828	PRKG1	249.843	0.281137	0.00219736
ENSGALG00010022820	SHTN1	98.3698	2.2334	1.4e-12
ENSGALG00010022813	USP24	10647	-0.347086	0.000138937
ENSGALG00010022809	MYO1E	194.517	0.420425	1.46e-05
ENSGALG00010022807	ADCY6	296.12	0.377268	7.72e-07
ENSGALG00010022801	LSM14B	1198.06	-0.361498	4.47e-10
ENSGALG00010022797	EFHD1	891.438	0.839055	4.47e-09
ENSGALG00010022796	RIMKLB	83.2791	0.623079	1.37e-09
ENSGALG00010022771	SGMS1	805.611	-0.599449	3.27e-10
ENSGALG00010022769	FXYD6	1275.68	0.299796	0.000157488
ENSGALG00010022764	MFAP5	2242.12	0.704589	2.55e-06
ENSGALG00010022759	THSD4	104.212	0.426645	0.000322461
ENSGALG00010022754	SNX20	95.2601	0.423111	0.00130882
ENSGALG00010022729		70.0333	-0.28404	1.99e-05
ENSGALG00010022702	CDC20	60.8695	1.64661	2.65e-13
ENSGALG00010022695	PIK3IP1	10224.6	-0.349189	0.00032473
ENSGALG00010022681	PPP2R3A	3441.31	-0.288345	7.62e-05
ENSGALG00010022656	FKBP10	401.559	1.03066	5.51e-14
ENSGALG00010022608	P3H4	169.31	0.707873	1.25e-09
ENSGALG00010022599	RNLS	30.5495	0.426218	0.000239809
ENSGALG00010022583	FKBP11	246.177	0.592838	1.47e-05
ENSGALG00010022575	TMEM41B	1432.01	-0.400893	1.73e-12
ENSGALG00010022574	ITPRIPL2	123.081	0.467584	1.99e-05
ENSGALG00010022565	ARF3	111.262	0.9116	4.75e-11
ENSGALG00010022550	TRIM45	42.3195	0.335475	0.00926523
ENSGALG00010022548		160.724	1.11924	5.81e-12
ENSGALG00010022541	ITPKA	162.373	0.508769	3.59e-05
ENSGALG00010022538	WIPF1	597.862	0.91128	8.96e-12
ENSGALG00010022533	TMEM119	388.049	0.463105	9.01e-05
ENSGALG00010022532	CBX5	90.7344	0.44539	1.06e-05
ENSGALG00010022511	IGFBP4	1043.05	0.762209	1.16e-06
ENSGALG00010022498	NAA50	14493.1	-0.273907	2.16e-05
ENSGALG00010022497	CORO1C	1314.07	0.995834	2.8e-10
ENSGALG00010022494	FAM160B1	963.959	-0.280318	7.78e-07
ENSGALG00010022489	NUSAP1	33.3457	2.17707	2.69e-11
ENSGALG00010022483	TOP2A	174.5	2.13704	5.89e-17
ENSGALG00010022481	CORO1B	222.871	0.474584	6.37e-08
ENSGALG00010022479		21.8535	2.81194	2.68e-08
ENSGALG00010022478	ATP6V1A	933.141	0.507684	1.11e-06
ENSGALG00010022476	OIP5	172.291	0.386919	6.36e-06
ENSGALG00010022470		106.615	1.0532	7.38e-08
ENSGALG00010022462	ITGA5	520.034	0.326235	0.00033857
ENSGALG00010022460	VAT1	130.605	0.440255	1.73e-05
ENSGALG00010022453		322.501	0.275624	0.00101888
ENSGALG00010022441	FICD	190.573	0.268889	0.00239981
ENSGALG00010022438	RPN2	1189.17	0.421906	1.44e-07
ENSGALG00010022436	AFAP1L2	572.43	0.324481	1.89e-07
ENSGALG00010022421	CMKLR1	405.262	0.370703	0.00107475
ENSGALG00010022412	CHAC1	1033.3	-1.20893	5.38e-06
ENSGALG00010022406	ITPRID2	391.522	0.32981	0.000397791
ENSGALG00010022401	LCAT	610.659	1.39047	3.89e-08
ENSGALG00010022386	SPI1	436.461	1.75663	3.28e-13
ENSGALG00010022365	PLCG1	355.223	0.566404	1.57e-07
ENSGALG00010022354	FAR2	339.723	0.332621	2.15e-07
ENSGALG00010022347	SEC11A	233.538	0.295751	0.000124302
ENSGALG00010022334	PDE1A	127.384	0.364058	0.00194401
ENSGALG00010022314	DUSP13B	206.815	-0.365235	0.0108677
ENSGALG00010022308	OGFR	362.857	0.297627	6.46e-05
ENSGALG00010022304	ADAP1	133.607	0.646351	2.54e-05
ENSGALG00010022302		211.479	0.943005	4.15e-09
ENSGALG00010022290	NEXN	9919.87	-0.263428	0.00198094
ENSGALG00010022259	GET4	2429	-0.37971	9.74e-12
ENSGALG00010022245	PIKFYVE	1526.82	-0.385494	1.37e-05
ENSGALG00010022244	ENTPD7	89.5331	0.722729	1.12e-07
ENSGALG00010022240	SPINT1	261.973	0.316433	8.57e-06
ENSGALG00010022238	COMTD1	293.586	0.390219	1.61e-06
ENSGALG00010022236	SHF	3365.63	-0.38018	1.24e-05
ENSGALG00010022232	GPR173	62.861	0.871178	5.08e-10
ENSGALG00010022223	DOK4	38.8173	0.676736	4.95e-06
ENSGALG00010022208	CCL17	8.00909	1.51276	0.00212503
ENSGALG00010022207		929.137	0.60071	2.62e-05
ENSGALG00010022203	DNAAF5	350.401	-0.318642	2.26e-06
ENSGALG00010022202	CX3CL1	695.942	0.534427	3.48e-06
ENSGALG00010022190	ACVR1B	1388.41	-0.273253	1.62e-05
ENSGALG00010022186	DNAJB4	6467.59	-0.335233	4.87e-06
ENSGALG00010022182	CNTNAP1	195.574	0.921937	9.38e-13
ENSGALG00010022172	GIPC2	377.946	-0.269375	0.00791964
ENSGALG00010022171	FOXP1	518.542	0.287634	0.00259597
ENSGALG00010022159	KIAA2013	3113.99	-0.290674	1.05e-07
ENSGALG00010022154	CPN1	968.202	-0.54226	0.000222155
ENSGALG00010022134	CH25H	45.0356	1.21895	7.72e-10
ENSGALG00010022117	FAM20C	488.71	0.313384	0.000117531
ENSGALG00010022111	PCGF2	35.6108	0.347322	0.0030998
ENSGALG00010022101	CISD3	218.895	0.267974	0.000955939
ENSGALG00010022100	ENTPD1	270.056	0.643324	0.000110435
ENSGALG00010022084	SELENOM	331.777	0.605947	1.34e-09
ENSGALG00010022081	FAS	180.135	0.70267	4.85e-06
ENSGALG00010022079	ABI2	1462.87	-0.273823	0.00011382
ENSGALG00010022059	NPTX2	69.1298	0.38498	0.013533
ENSGALG00010022058	NLRP3	158.148	0.544755	8.99e-08
ENSGALG00010022055	E2F1	122.747	1.19912	2.89e-13
ENSGALG00010022049	EPHX3	22.3386	3.54749	6.5e-06
ENSGALG00010021995	CD28	17.8581	1.33129	5.39e-05
ENSGALG00010021989	NCAPD2	265.021	0.325276	3.58e-05
ENSGALG00010021988	FAM180B	256.277	0.384626	0.00458627
ENSGALG00010021972	PISD	432.216	-0.37044	5.5e-05
ENSGALG00010021971	ICOS	111.909	1.07624	3.52e-07
ENSGALG00010021949		111.873	0.439699	5.38e-05
ENSGALG00010021945	C1QTNF4	186.419	0.505904	0.000278572
ENSGALG00010021933	PRR14L	699.629	0.297749	2.88e-06
ENSGALG00010021902	LMTK2	2088.16	-0.263838	5e-06
ENSGALG00010021897		73.073	0.799493	4.28e-08
ENSGALG00010021867	CXCL12	1320.39	1.27658	3.42e-13
ENSGALG00010021847	P3H1	480.038	0.488252	3.94e-10
ENSGALG00010021823		48.1328	0.5761	2.33e-06
ENSGALG00010021810	ANKRD13A	773.565	0.389537	8.57e-07
ENSGALG00010021801	VAMP1	179.549	0.355735	0.000228945
ENSGALG00010021798	RANBP10	577.375	-0.305108	1.2e-06
ENSGALG00010021791	PLEKHM2	10250.1	-0.471011	3.2e-09
ENSGALG00010021779	UNC13C	91.8982	0.294399	0.00120711
ENSGALG00010021761	MAFB	1101.11	0.703038	3.65e-11
ENSGALG00010021760	CSTA	147.517	3.54366	1.46e-18
ENSGALG00010021755	MAP3K20	5232.34	-0.400532	1.96e-06
ENSGALG00010021751	MTCH2	536.558	0.338133	2.92e-09
ENSGALG00010021750	HELLS	95.652	0.87799	1.32e-08
ENSGALG00010021748	CDCA7	123.521	0.851601	9.23e-07
ENSGALG00010021747	AKTIP	1363.59	-0.264523	4.06e-05
ENSGALG00010021744	LITAF	164.322	1.6121	1.3e-10
ENSGALG00010021740	PDLIM1	307.371	0.315466	5.6e-05
ENSGALG00010021736	EDEM1	1197.43	0.420716	4.96e-06
ENSGALG00010021728	TMED5	5218.39	-0.383093	2.81e-13
ENSGALG00010021725	SH2D6	133.622	1.49404	6.48e-13
ENSGALG00010021723	COPS3	6299.33	-0.293137	9.43e-05
ENSGALG00010021714	TSPAN18	93.8752	0.315744	0.000214545
ENSGALG00010021703	CD82	801.926	0.897729	1.33e-09
ENSGALG00010021686	CCPG1	8834.72	-0.546707	3.18e-11
ENSGALG00010021676	TP53INP2	1573.93	-0.433591	0.00016278
ENSGALG00010021667	TBX15	1441.06	-0.289508	0.00657352
ENSGALG00010021662	RASGRP1	135.166	0.498174	3.61e-05
ENSGALG00010021650	CD276	240.451	0.272911	0.000368921
ENSGALG00010021647	ARHGAP11B	209.906	0.311839	0.000557413
ENSGALG00010021645	ASCC1	635.533	-0.316735	8.04e-05
ENSGALG00010021639	SCG5	60.4312	0.635206	3.1e-05
ENSGALG00010021638	SRC	181.267	0.942288	3.99e-09
ENSGALG00010021635	FOXJ3	2880.4	-0.284959	2.72e-09
ENSGALG00010021634	PLCD4	2120.79	-0.3596	8.91e-05
ENSGALG00010021632	LIMD2	115.266	1.27454	9.32e-11
ENSGALG00010021627	NCOA6	3887.88	-0.280475	3.74e-08
ENSGALG00010021626	ZNF142	1228.51	-0.508449	4.12e-11
ENSGALG00010021599	ARPC4	801.462	0.397977	2.29e-08
ENSGALG00010021595	UBE3B	2755.62	-0.30875	9.66e-08
ENSGALG00010021594	ADPGK	320.752	0.36233	1.94e-05
ENSGALG00010021586	BBS4	129.278	0.417612	4.92e-06
ENSGALG00010021583	NFE2L1	10068	-0.513202	6.51e-13
ENSGALG00010021570	KATNB1	114.733	0.302271	6.44e-05
ENSGALG00010021568	TADA3	916.219	-0.274822	6.58e-06
ENSGALG00010021546	OGG1	54.4049	0.727088	7.76e-08
ENSGALG00010021541	CYP27A1	518.216	-0.353598	0.00065414
ENSGALG00010021540	STK4	627	0.294564	0.000322026
ENSGALG00010021539	HEXA	320.96	1.12833	1.39e-12
ENSGALG00010021538	TNFRSF18	78.2525	1.34882	7e-08
ENSGALG00010021534	KIFC3	1367.04	-0.273884	0.000218228
ENSGALG00010021531	RAB15	28.6436	0.686149	1.67e-06
ENSGALG00010021525		151.609	0.307544	0.0029154
ENSGALG00010021521	TNFRSF4	80.5412	0.595862	0.000190325
ENSGALG00010021510	NTSR1	96.4361	0.574193	0.00087977
ENSGALG00010021502	DNAJB12	2253.01	-0.281229	6.6e-08
ENSGALG00010021494	SLC2A10	26.507	0.806731	1.77e-07
ENSGALG00010021493	UNC93B1	175.495	0.594983	2.78e-07
ENSGALG00010021490	ACACB	1467.66	-0.498663	0.0033584
ENSGALG00010021488	HYI	141.26	0.294545	1.47e-05
ENSGALG00010021483	UNG	121.517	0.386916	0.000107711
ENSGALG00010021473	SLC8A3	578.126	-0.462708	1.08e-06
ENSGALG00010021450	OLFML1	322.338	0.380672	0.0021647
ENSGALG00010021444	ATG9A	7672.18	-0.418228	2.32e-07
ENSGALG00010021441		71.2103	0.63412	0.000188256
ENSGALG00010021439	ITPRIP	613.165	0.475872	8.22e-05
ENSGALG00010021435	GCN1	7797.44	-0.505145	0.000500755
ENSGALG00010021433		236.951	1.10407	1.41e-05
ENSGALG00010021426	SLC38A7	471.579	0.352088	1.2e-06
ENSGALG00010021425	PTPN9	193.852	0.525759	2.67e-07
ENSGALG00010021424	PTCD1	458.408	-0.296462	1.62e-06
ENSGALG00010021421	GLB1L	120.1	0.797546	1.19e-11
ENSGALG00010021417	STK16	96.7998	0.296937	0.00236297
ENSGALG00010021411	MCU	4394.88	-0.372786	1.29e-07
ENSGALG00010021408	TTC9	50.8405	0.443304	0.00179943
ENSGALG00010021394	MAN2C1	357.955	0.34325	7.34e-08
ENSGALG00010021391		523.127	-0.352411	0.00518469
ENSGALG00010021390	GSTO2	74.4929	0.925217	4.35e-06
ENSGALG00010021387	SLC2A14	1025.73	0.375418	3.43e-05
ENSGALG00010021381	DNAJB2	15893.3	-0.397641	7.46e-07
ENSGALG00010021378	KIF11	100.661	1.37086	3.09e-10
ENSGALG00010021367	GRIP2	276.313	0.456202	0.0047604
ENSGALG00010021362	ARPC1B	1081.38	0.922848	4.15e-11
ENSGALG00010021353	IPO13	1145.87	-0.295361	3.12e-05
ENSGALG00010021345	NEIL1	122.502	0.586201	3.21e-06
ENSGALG00010021329	PSMC3IP	56.5895	0.370863	5.11e-05
ENSGALG00010021320	SLC6A6	454.87	1.16211	2.7e-09
ENSGALG00010021318	TP73	166.019	0.370363	4.16e-05
ENSGALG00010021315	COX6A1	804.746	0.399187	1.64e-09
ENSGALG00010021309	ST3GAL3	3017.67	-0.297514	0.000120973
ENSGALG00010021272		80.1503	0.761748	3.77e-06
ENSGALG00010021269	NUDT13	68.8823	0.352683	0.000133797
ENSGALG00010021264	CBFB	709.57	0.337379	0.000339993
ENSGALG00010021263	STOML1	145.249	0.745475	1.02e-07
ENSGALG00010021259	CEP104	198.447	0.323395	1.62e-05
ENSGALG00010021256		165.047	0.862189	3.3e-09
ENSGALG00010021250	ISLR	703.156	0.579233	1.85e-07
ENSGALG00010021248	ANXA7	243.028	0.357366	0.000287946
ENSGALG00010021243	DYL1	772.843	0.407244	6e-11
ENSGALG00010021242	BCAR3	588.134	-0.414078	8.07e-06
ENSGALG00010021241	TMEM43	505.715	0.333269	0.000363264
ENSGALG00010021237	FSCN1	164.25	1.33095	1.85e-16
ENSGALG00010021235	XRCC5	239.385	0.314109	1.94e-05
ENSGALG00010021232	ACTB	17513.9	0.917151	1.52e-12
ENSGALG00010021222	NTN4L	195.932	0.434794	0.00624163
ENSGALG00010021220	SYNPO2L	5398.55	-0.422693	0.000371388
ENSGALG00010021213	FBXO44	76.7234	0.32645	0.00286439
ENSGALG00010021204	NAGLU	404.973	0.285323	5.25e-07
ENSGALG00010021176	DDI2	1909.16	-0.531973	4.7e-07
ENSGALG00010021173	KLF15	1810.75	-0.383347	0.000428156
ENSGALG00010021164	SLC41A3	466.559	-0.444522	9.77e-05
ENSGALG00010021162	WIPI2	1890.98	-0.277867	2.68e-06
ENSGALG00010021159	MMD2	810.342	-0.543686	1.16e-06
ENSGALG00010021157		176.547	1.19158	2.41e-08
ENSGALG00010021154	CHST13	125.007	1.13085	6.28e-11
ENSGALG00010021153	PTPRF	123.987	0.627743	3.5e-07
ENSGALG00010021145	EIF4G3	4090.73	-0.457861	6.9e-11
ENSGALG00010021138	DDX18	719.489	-0.290287	1e-08
ENSGALG00010021137	PLAU	199.595	0.451192	0.000113373
ENSGALG00010021136	WEE1	129.302	0.572926	5.61e-06
ENSGALG00010021130		15.5715	1.11928	0.00630032
ENSGALG00010021127	SWAP70	614.559	0.489711	1.68e-06
ENSGALG00010021124	CALHM2	136.276	0.599583	5.01e-10
ENSGALG00010021121	PLA2R1	572.648	0.523812	8.13e-08
ENSGALG00010021102	GOLGA3	6485.6	-0.359113	1.45e-06
ENSGALG00010021094	ADM	419.649	-0.377535	0.000528984
ENSGALG00010021093	GRAMD2	899.104	-0.298926	0.0189702
ENSGALG00010021085	AMPD3	4469.35	-0.410251	0.000212455
ENSGALG00010021083	SCD	100.721	1.59229	2.24e-09
ENSGALG00010021080	TTLL7	879.49	-0.563233	1.12e-10
ENSGALG00010021071	HIF1AN	7029.18	-0.272529	9.4e-05
ENSGALG00010021065	CNNM2	197.813	0.294861	1.63e-05
ENSGALG00010021052	C12H3orf14	59.9862	0.344019	0.00157113
ENSGALG00010021050	CTR9	1649.33	-0.267979	1.98e-08
ENSGALG00010021046	PDPN	53.5474	0.911679	2.48e-07
ENSGALG00010021045	DPP4	129.513	0.915482	3.48e-08
ENSGALG00010021044	EIF4G2	72431.2	-0.357826	6.94e-08
ENSGALG00010021036	E2F8	44.5641	1.04097	1.04e-07
ENSGALG00010021033	RNF122	59.5925	0.564757	1.47e-07
ENSGALG00010021030	CSRP3	23.4828	-1.05437	0.0216793
ENSGALG00010021027	PLA2G4A	205.202	0.694016	1.7e-08
ENSGALG00010021020	ZDHHC13	130.049	0.590687	3.55e-07
ENSGALG00010021018	F3	197.016	0.546278	8.03e-06
ENSGALG00010021016	FHIT	15.6895	0.570305	0.000208459
ENSGALG00010021013	FAP	411.163	1.20633	1.41e-11
ENSGALG00010021004	PSD	220.752	-0.365623	0.000466188
ENSGALG00010021003	KAZN	103.758	0.478847	1.87e-08
ENSGALG00010020999	IFIH1	350.929	0.391334	0.000220484
ENSGALG00010020982	TLCD4	516.651	-0.300667	0.000227929
ENSGALG00010020979	TMEM150B	56.4739	0.374907	0.0010817
ENSGALG00010020973	GNB5	109.244	0.672173	5.7e-08
ENSGALG00010020954	PLIN1	222.637	-0.611122	0.0126348
ENSGALG00010020952	GNG5	420.417	0.392873	1.13e-07
ENSGALG00010020950	EFHD2	51.6948	1.07108	2.48e-07
ENSGALG00010020949	HPS6	2189.39	-0.272734	6.47e-08
ENSGALG00010020946	CTBS	182.912	0.765753	5.33e-09
ENSGALG00010020944	MYO5A	325.264	0.904141	1.13e-09
ENSGALG00010020932	CASP9	120.045	0.35767	5.4e-05
ENSGALG00010020927		142.042	0.685494	4.81e-09
ENSGALG00010020898		85.0229	0.307355	0.00410831
ENSGALG00010020896	MARCO	145.045	1.89443	2.21e-08
ENSGALG00010020894	PSMD13	3981.2	-0.301968	5.13e-09
ENSGALG00010020889	PPRC1	394.069	-0.339561	8.63e-05
ENSGALG00010020880	PXK	1824.44	-0.290562	8.05e-08
ENSGALG00010020878	XYLT1	152.765	0.917526	4.32e-10
ENSGALG00010020854		2243.05	0.354108	0.000924434
ENSGALG00010020839	PGGHG	58.7627	0.390106	0.000181348
ENSGALG00010020810	IFITM5	922.469	0.390437	0.000277046
ENSGALG00010020809		3185.45	-0.673757	2.34e-09
ENSGALG00010020803	ABCC6	246.495	0.315325	2e-05
ENSGALG00010020764	PRKAR2A	1761.73	-0.269652	1.86e-06
ENSGALG00010020759	ARHGAP19	54.2143	1.50392	1.24e-11
ENSGALG00010020753	SYDE2	871.969	-0.266202	9.54e-05
ENSGALG00010020750	AIFM2	147.347	-0.32159	0.00258544
ENSGALG00010020744	CHST3	102.21	0.728736	1.09e-09
ENSGALG00010020742	THAP10	28.8077	0.42905	0.00186663
ENSGALG00010020733	TMEM229B	223.519	1.12667	5.78e-10
ENSGALG00010020732	ARIH2	6202.13	-0.268648	0.0001194
ENSGALG00010020725	FOPNL	116.138	0.314799	0.000121706
ENSGALG00010020721	PTDSS2	2270.03	-0.472049	9.31e-10
ENSGALG00010020711	PLA2G2E	232.386	-0.619571	3.44e-08
ENSGALG00010020696	MOB1A	187.104	0.499661	9.93e-07
ENSGALG00010020692	TUB	117.528	0.392543	2.61e-05
ENSGALG00010020679	OTUD3	890.054	-0.518604	5.22e-10
ENSGALG00010020667	UBTD1	214.066	-0.287372	0.00083168
ENSGALG00010020662	BFAR	296.168	0.297113	8.43e-06
ENSGALG00010020657	DALRD3	336.323	0.369802	4.88e-06
ENSGALG00010020654	SAYSD1	170.467	0.32708	4.07e-06
ENSGALG00010020651	LMO1	23.6839	0.539221	0.000207132
ENSGALG00010020648	TET3	313.564	0.449049	4.51e-08
ENSGALG00010020638	IMPDH2	6655.9	-0.269062	3.64e-05
ENSGALG00010020636	NBL1	979.576	0.410836	4.25e-09
ENSGALG00010020635	NDE1	972.996	0.402044	0.000156163
ENSGALG00010020625	SLC30A1	495.855	0.282592	5.47e-06
ENSGALG00010020609	AVPI1	22.789	0.414331	0.000832205
ENSGALG00010020607	SLC6A8	32588.9	-0.315996	0.00119731
ENSGALG00010020602	DENND2B	295.71	0.380443	1.5e-08
ENSGALG00010020594	PQLC2	205.141	0.379807	8.74e-05
ENSGALG00010020584	PARP9	371.09	0.396467	9.85e-06
ENSGALG00010020582	KANSL3	2096.77	-0.298075	4.21e-09
ENSGALG00010020572	PPP1R3C	6612.71	-0.570642	7.11e-05
ENSGALG00010020569	DTX3L	359.671	0.469575	0.000112599
ENSGALG00010020568		114.01	0.31944	0.0342499
ENSGALG00010020557		415.332	0.877637	1.16e-08
ENSGALG00010020554	ZFP36L1	3612.65	0.355624	0.000115324
ENSGALG00010020550	HECTD2	716.367	-0.333774	9.99e-05
ENSGALG00010020545	STYX	1318.08	-0.365406	6.6e-06
ENSGALG00010020520	ARHGAP22	102.524	0.343512	0.000479074
ENSGALG00010020517	UBR4	11666.2	-0.302763	5.7e-07
ENSGALG00010020514	CAMKMT	53.6687	0.266066	0.00349294
ENSGALG00010020484	TRNT1	678.083	-0.28367	1.07e-07
ENSGALG00010020453		85.7381	0.440882	0.00035325
ENSGALG00010020438	HTR7	30.9551	0.720921	0.0006217
ENSGALG00010020399	ATP13A2	914.124	0.650259	1.4e-07
ENSGALG00010020392	SLC23A2	137.9	0.55619	9.83e-06
ENSGALG00010020390	KLHL25	891.367	-0.276805	0.00777325
ENSGALG00010020389	ACTN1	1020.2	1.16838	4.88e-11
ENSGALG00010020388	MYOF	827.591	0.681175	7.55e-08
ENSGALG00010020382	MFAP2	28.842	0.907853	1.27e-08
ENSGALG00010020379	COL13A1	95.2346	0.313347	0.0430978
ENSGALG00010020373	MS4A4A	141.375	1.21272	8.78e-12
ENSGALG00010020351	CROCC	170.896	0.352164	0.000139904
ENSGALG00010020346	PCBD1	50.8895	0.735078	2.2e-07
ENSGALG00010020341	DYNC2LI1	77.8843	0.514241	3.66e-05
ENSGALG00010020338	NECAP2	365.091	0.794358	1.48e-09
ENSGALG00010020324	PLEKHH2	197.942	0.467756	7.17e-05
ENSGALG00010020323	ARHGAP25	228.183	1.07251	1.09e-11
ENSGALG00010020311	SGPL1	515.55	0.891211	5.17e-08
ENSGALG00010020309	GXYLT2	681.377	0.360519	4.91e-06
ENSGALG00010020291	SNX29	210.186	0.303779	4.41e-05
ENSGALG00010020287	GALNT16	227.751	0.474497	3.6e-06
ENSGALG00010020254		275.389	0.385671	3.89e-08
ENSGALG00010020236	SLC35G1	175.65	-0.482889	2.56e-06
ENSGALG00010020211	ADD3	1523.95	0.272433	0.00900061
ENSGALG00010020194	PRICKLE2	89.1364	0.568231	4.87e-07
ENSGALG00010020193	VSTM4	44.1173	0.500354	0.00540523
ENSGALG00010020187	MMP23B	277.507	1.04732	1.24e-10
ENSGALG00010020181	LEUTX	271.03	0.604504	9.44e-06
ENSGALG00010020179	PSMD6	2125.66	-0.366835	5.43e-10
ENSGALG00010020166	HAPLN3	136.866	0.488915	0.000332809
ENSGALG00010020152	ATXN7	821.754	-0.38314	1.19e-11
ENSGALG00010020132	SHC4	95.8106	0.572948	0.000119056
ENSGALG00010020126	NADK	900.731	0.64316	7.9e-08
ENSGALG00010020118	GNB1	3333.41	0.329238	6.16e-10
ENSGALG00010020117	AKAP13	714.77	0.706998	1.03e-07
ENSGALG00010020116	GNA12	1590.97	-0.267766	0.00144893
ENSGALG00010020109	WDFY4	456.593	2.12736	1.94e-16
ENSGALG00010020100	MOCS1	6261.89	-0.280035	0.000228279
ENSGALG00010020094	CLEC3B	3594.94	0.583844	2.3e-14
ENSGALG00010020065	TTYH3	186.641	0.585015	2.11e-06
ENSGALG00010020063	C6H10orf54	677.927	0.593173	1.55e-07
ENSGALG00010020053	LFNG	1191.78	0.374024	4.01e-05
ENSGALG00010020027	RER1	1793.36	-0.309708	7.03e-13
ENSGALG00010020025	LOXL2	589.83	0.520242	3.2e-05
ENSGALG00010020023	FOSL2	313.469	0.899975	1.27e-07
ENSGALG00010020018		12.0944	0.882894	0.0160507
ENSGALG00010020009		719.902	-0.285565	0.000403748
ENSGALG00010020003		1233.34	0.480753	2.48e-05
ENSGALG00010019994	PLD4	47.2243	1.05964	5.43e-06
ENSGALG00010019992	CHAC2	69.8932	0.275411	0.00178679
ENSGALG00010019956	SLC29A3	67.4046	1.07982	9.7e-11
ENSGALG00010019925	RDH11	110.886	0.282957	0.0146518
ENSGALG00010019916	NOC3L	1045.21	-0.286118	9.18e-11
ENSGALG00010019910		233.351	0.334906	0.00106132
ENSGALG00010019865		885.708	-0.266204	1.78e-05
ENSGALG00010019859	BIN3	268.391	0.280464	0.000311162
ENSGALG00010019843	MCM6	345.411	0.465824	5.02e-07
ENSGALG00010019833	MTHFS	73.3994	0.500241	2.27e-07
ENSGALG00010019825	BCL2A1	95.443	1.76157	7.96e-14
ENSGALG00010019820	BBOX1	2990.02	-0.297591	0.00677514
ENSGALG00010019811	UBXN4	4158.39	-0.310465	1.64e-09
ENSGALG00010019799	DOK2	70.0719	1.25626	8.56e-08
ENSGALG00010019794	RSPH9	42.8209	0.345197	0.00484341
ENSGALG00010019789	ARNT2	112.518	0.56166	9.81e-07
ENSGALG00010019785	ACSL5	89.4319	0.863064	9.3e-08
ENSGALG00010019738	ADRA2A	62.3669	1.25382	5.28e-08
ENSGALG00010019735		751.261	0.263849	0.000435215
ENSGALG00010019732	HBA1	1653.49	-0.501981	0.00215329
ENSGALG00010019713	NUDT14	338.851	0.436606	3.77e-12
ENSGALG00010019700		45.207	0.310751	0.0211359
ENSGALG00010019692	MMEL1	198.197	-0.345057	0.0135818
ENSGALG00010019679	RHOBTB2	95.573	0.536218	3.01e-06
ENSGALG00010019673	NID2	2267.23	0.366574	2.2e-05
ENSGALG00010019657	PPP1R17	62.0581	0.584536	1.45e-06
ENSGALG00010019634	GNG2	52.5985	1.449	1.29e-12
ENSGALG00010019624	SRGAP3	346.061	0.372465	0.000302156
ENSGALG00010019621		8013.92	-0.436721	2.63e-10
ENSGALG00010019614	MICALL2	218.249	0.821024	1.7e-10
ENSGALG00010019613	FRMD6	281.089	0.376511	2.66e-05
ENSGALG00010019610	CORO7	563.5	0.708338	3.39e-10
ENSGALG00010019598	KCNAB2	199.093	0.475437	0.000115101
ENSGALG00010019587	CCNT2	422.661	0.27595	0.000167726
ENSGALG00010019572	NFKBIE	149.095	1.3121	1.55e-09
ENSGALG00010019483	SCUBE2	104.06	0.697756	0.000166709
ENSGALG00010019477	NCAPH	60.6133	1.00908	9.94e-10
ENSGALG00010019461	MGAT5	321.369	0.417649	0.000102481
ENSGALG00010019451	CAV3	1767.56	0.349332	0.00139909
ENSGALG00010019430		309.949	-0.497232	1.33e-06
ENSGALG00010019423	LYPD1	132.542	0.383525	1.93e-05
ENSGALG00010019390	TVP23A	19.0171	1.04251	6.35e-09
ENSGALG00010019376		225.78	1.55791	5.8e-13
ENSGALG00010019336	DEXI	65.3238	0.480931	1.31e-06
ENSGALG00010019334	ATL1	240.14	0.482242	9.73e-08
ENSGALG00010019322	EGR3	151.576	1.01356	1.06e-11
ENSGALG00010019319	ACTR3	841.462	0.715199	4.5e-09
ENSGALG00010019318	NOG2	662.02	-0.435399	9.88e-05
ENSGALG00010019298	PGAP6	1281.37	-0.27024	2.25e-09
ENSGALG00010019295	MAP4K5	806.444	-0.271635	0.000747298
ENSGALG00010019285	BATF3	35.8154	0.834372	9.65e-06
ENSGALG00010019284	CHD5	1445.32	-0.307577	1.15e-07
ENSGALG00010019270		159.949	1.04854	1.81e-08
ENSGALG00010019269	SOCS1	91.0104	1.14628	3.76e-10
ENSGALG00010019267	STARD5	116.691	0.578964	6.16e-05
ENSGALG00010019260	TRAIL-LIKE	452.14	0.281887	0.0021068
ENSGALG00010019257	SLC1A4	166.493	0.463972	0.000264191
ENSGALG00010019253	HBAD	348.935	-0.531028	0.0102565
ENSGALG00010019243	SERTAD2	377.542	0.289073	0.00345471
ENSGALG00010019239	CYTH3	4716.02	-0.323084	4.12e-08
ENSGALG00010019236	MPG	124.97	0.431243	3.76e-08
ENSGALG00010019233	ARPC2	1387.77	0.301089	1.29e-05
ENSGALG00010019231	SLC6A8	5116.02	-0.476504	2.17e-05
ENSGALG00010019209	VCPKMT	157.005	0.439855	2.4e-07
ENSGALG00010019194		121.775	0.285905	0.00460418
ENSGALG00010019185	ANKDD1A	49.8978	0.669592	2.56e-05
ENSGALG00010019139	DPCD	66.5284	0.357764	5.34e-05
ENSGALG00010019125		125.853	0.359858	0.000907196
ENSGALG00010019124	BMPER	141.717	0.544087	0.000177373
ENSGALG00010019123	PLEKHO2	881.155	0.385488	0.001461
ENSGALG00010019115	DBNL	704.389	0.562996	3.72e-10
ENSGALG00010019094	SNRNP25	344.294	0.296427	5.89e-09
ENSGALG00010019079	CAPG	201.522	1.29074	1.76e-13
ENSGALG00010019072	AEBP1	1336.82	1.12129	4.67e-17
ENSGALG00010019068	SNRPA1	3012.69	-0.287106	0.000212459
ENSGALG00010019051	IGSF6	49.8573	0.882267	5.7e-07
ENSGALG00010019050	TNS1	6577.44	-0.560225	6.23e-15
ENSGALG00010019036	REL	417.214	0.35117	0.00028099
ENSGALG00010019034	CASP7	117.139	0.267821	0.00399597
ENSGALG00010019030	CDR2	73.1434	0.981591	1.14e-08
ENSGALG00010019027	GNLY	446.136	1.0415	7.6e-08
ENSGALG00010019026	CHSY1	299.856	0.336393	2.15e-05
ENSGALG00010019024	CNPY3	462.455	0.394952	2.19e-07
ENSGALG00010019021	LRR1	61.2392	0.299905	0.00219887
ENSGALG00010019018	SH3BGRL	1269.75	0.726704	3.02e-10
ENSGALG00010019013	LRRK1	274.941	0.797326	5.12e-08
ENSGALG00010019009	NRAP	15744.7	-0.350752	0.00147819
ENSGALG00010019005		124.901	0.772811	6.04e-10
ENSGALG00010019001	ALDH1A3	1166.05	0.478151	4.81e-05
ENSGALG00010018993		10.6297	0.285113	0.0376109
ENSGALG00010018968	GLI2	175.656	0.463523	2.81e-06
ENSGALG00010018960	RBFOX1	264.804	-0.594314	1.68e-06
ENSGALG00010018959	UBA5	269.441	0.280708	0.000402012
ENSGALG00010018955	ZBTB48	708.741	-0.360606	1.13e-10
ENSGALG00010018951	YKT6	266.241	0.292073	2.74e-08
ENSGALG00010018947		72.5772	1.84532	3.92e-12
ENSGALG00010018943	ACKR4	138.529	0.714142	4.29e-05
ENSGALG00010018932	CDKN3	47.2869	1.21078	5.99e-08
ENSGALG00010018913		99.2146	0.683532	6.18e-07
ENSGALG00010018892	APMAP	361.326	0.519326	2.22e-06
ENSGALG00010018880	TMEM17	25.5629	0.48236	0.000182717
ENSGALG00010018876	GMFB	748.187	0.896643	2.14e-10
ENSGALG00010018874		178.212	0.384485	0.000639097
ENSGALG00010018834	SAMD4A	11914.2	-0.45181	2.31e-06
ENSGALG00010018832	EEPD1	2242.95	-0.541898	5.7e-11
ENSGALG00010018831	WBP1L	6753.4	-0.492107	2.32e-05
ENSGALG00010018829	PTPN4	2698.13	-0.355099	4.63e-07
ENSGALG00010018822	TRAF5	126.18	1.23798	1.52e-09
ENSGALG00010018819	LRRC28	544.921	-0.275688	3.12e-08
ENSGALG00010018815	CST3	9186.27	0.749968	2.08e-12
ENSGALG00010018806	GCH1	91.8598	0.739933	3.76e-07
ENSGALG00010018786	DSTN	2242.9	0.719649	2.47e-09
ENSGALG00010018758	TNFRSF9	217.452	0.591536	9.37e-11
ENSGALG00010018752	PLS3	947.201	0.307884	0.0028177
ENSGALG00010018736	EEF2KMT	185.641	0.316954	0.000154097
ENSGALG00010018724	RRBP1	560.105	0.698117	4.51e-10
ENSGALG00010018719	ERRFI1	271.087	0.313856	2.05e-05
ENSGALG00010018713		100.495	0.367588	1.07e-05
ENSGALG00010018709	SNX5	209.804	0.341192	8.39e-06
ENSGALG00010018704	PGPEP1L	2012.06	-0.377869	0.00212188
ENSGALG00010018701	SFXN2	64.1295	0.577937	2.55e-06
ENSGALG00010018693		274.45	-0.292153	0.000708507
ENSGALG00010018665	IL13RA2	39.6945	0.315719	0.0284002
ENSGALG00010018654	FAM169B	569.652	-0.350442	0.000552647
ENSGALG00010018638	SEC14L5	538.458	-0.481647	2.2e-06
ENSGALG00010018628	XDH	121.586	0.790201	0.006861
ENSGALG00010018593	LGALS3	241.814	2.50398	1.73e-14
ENSGALG00010018587	SRF	6701.65	-0.284901	0.000100122
ENSGALG00010018582	RCC2	835.496	0.526267	1.38e-10
ENSGALG00010018576	PTK7	620.187	0.47465	5.8e-07
ENSGALG00010018574		255.672	0.627908	1.14e-09
ENSGALG00010018568	FAM136A	185.081	0.43388	1.97e-08
ENSGALG00010018564	DLGAP5	155.721	0.62075	9.63e-06
ENSGALG00010018559	DLG3	99.2898	0.363991	1.9e-05
ENSGALG00010018554	PPIA	2327.68	0.643731	1.14e-12
ENSGALG00010018551	FBXO34	3082.86	-0.292323	9.82e-08
ENSGALG00010018544	HACD2	319.75	0.317117	2.56e-05
ENSGALG00010018542	ZMIZ2	3637.28	-0.405928	1.87e-07
ENSGALG00010018540	TNFSF10	1491.34	0.587145	1.53e-07
ENSGALG00010018532	MFSD13A	131.129	0.45883	9.14e-06
ENSGALG00010018525	ST8SIA2	284.639	-0.500786	0.00668128
ENSGALG00010018516	LRRN4	183.318	0.502545	2.76e-08
ENSGALG00010018512	FERMT1	172.98	0.413236	1.96e-05
ENSGALG00010018506		182.226	0.634196	1.35e-09
ENSGALG00010018505	CHTF18	319.383	0.543705	1.45e-12
ENSGALG00010018501	ATG14	699.925	-0.298698	9.18e-07
ENSGALG00010018492		100.088	-0.446178	6.16e-06
ENSGALG00010018482	C10orf2	1294.69	-0.296918	4.3e-06
ENSGALG00010018471	HHEX	348.554	0.763453	3.06e-10
ENSGALG00010018455	RBM20	5295.37	-0.30748	0.000468051
ENSGALG00010018446	FBN1	3253.81	0.731616	3.55e-07
ENSGALG00010018441	CRIPT	2395.42	-0.27751	6.71e-07
ENSGALG00010018436	FOXO4	881.228	-0.331229	4.69e-05
ENSGALG00010018419	USP7	6161.45	-0.344646	2.95e-10
ENSGALG00010018414	EPAS1	7668.44	-0.326138	2.35e-06
ENSGALG00010018406	TMEM260	92.9696	0.339711	0.000171078
ENSGALG00010018404	IL2RG	473.937	1.48426	2.79e-11
ENSGALG00010018401		388.577	0.322137	8.67e-08
ENSGALG00010018399	ABHD12	700.475	0.494613	5.39e-06
ENSGALG00010018374	HPS1	134.013	0.311539	0.00896724
ENSGALG00010018355	PRKCB	316.843	1.28355	1.5e-10
ENSGALG00010018348	TOGARAM1	1038.67	-0.279478	2.59e-07
ENSGALG00010018345	WDR24	1239.99	-0.269166	0.00109053
ENSGALG00010018339	FAM76A	1359.69	-0.428701	1.49e-11
ENSGALG00010018336	JMJD8	134.26	0.535684	1.9e-10
ENSGALG00010018329		128.777	1.05655	4.31e-09
ENSGALG00010018319	STUB1	2531.25	-0.268503	1.54e-05
ENSGALG00010018309	DPYSL2	916.686	0.278249	3.65e-05
ENSGALG00010018284		33122.4	-0.387244	2.05e-05
ENSGALG00010018259	WDR90	447.575	0.443205	3.97e-06
ENSGALG00010018258	OSCP1	21.8161	0.305496	0.0182134
ENSGALG00010018233	RASSF2	321.269	1.39372	3.81e-13
ENSGALG00010018229	AS3MT	155.143	0.316202	0.000907269
ENSGALG00010018189	MIS18BP1	196.712	0.32451	0.000116132
ENSGALG00010018177	KIF20B	97.4312	0.383054	0.00095864
ENSGALG00010018160		560.791	0.276855	0.000305562
ENSGALG00010018149		457.902	-0.474288	5.91e-05
ENSGALG00010018142	DDHD1	107.99	0.514422	5.86e-05
ENSGALG00010018140	CHPF	236.393	0.539747	4.18e-11
ENSGALG00010018128	SEPTIN12	93.7301	0.916447	7.63e-08
ENSGALG00010018123	USP13	5877.26	-0.280325	0.00725309
ENSGALG00010018099	SMAD3	703.1	0.383693	1.39e-10
ENSGALG00010018085	PGP	3491.9	0.266213	0.00364381
ENSGALG00010018081	DIO3	72.0107	1.90827	5.41e-12
ENSGALG00010018073	TUNAR	3.15119	1.33376	2.45e-07
ENSGALG00010018068	ADAM33	326.954	0.933905	1.2e-09
ENSGALG00010018064	TTC8	170.716	0.327575	1.97e-05
ENSGALG00010018062	GOLGA7	318.328	0.320471	5.4e-05
ENSGALG00010018042	ZWILCH	118.844	0.645116	1.32e-09
ENSGALG00010018033	COQ8A	6588.05	-0.317728	0.00338178
ENSGALG00010018025	CPTP	122.872	0.497392	1.29e-08
ENSGALG00010018022	XPO6	724.222	0.5121	1.27e-07
ENSGALG00010018019	NAPB	74.3442	0.451737	8.68e-06
ENSGALG00010018016	IFIT5	340.004	0.752605	0.000549542
ENSGALG00010018014	LYRM1	521.641	-0.264497	5.12e-10
ENSGALG00010018011	LIPA	840.608	1.12623	5.57e-10
ENSGALG00010017992		110.114	0.984963	1.47e-06
ENSGALG00010017991	RAB26	62.1865	0.287025	0.0136929
ENSGALG00010017985	ABCC5	2020.26	-0.394131	0.00548793
ENSGALG00010017979		64.0234	0.811784	2.85e-08
ENSGALG00010017976	GPR137C	221.277	0.308191	1.22e-05
ENSGALG00010017974	MXRA8	1000.29	0.937523	1.12e-14
ENSGALG00010017963	LPAR4	136.961	0.466277	1.99e-07
ENSGALG00010017962	TXNDC16	262.679	0.488005	1.77e-06
ENSGALG00010017954	PTGER2	63.7018	0.304756	0.0253185
ENSGALG00010017946	PTGDR	93.9701	0.806754	1.04e-06
ENSGALG00010017922	MERTK	284.962	0.764147	3.88e-08
ENSGALG00010017918	SIX4	703.092	-0.30561	0.000254925
ENSGALG00010017898	NHERF2	2000.8	-0.282324	3.92e-05
ENSGALG00010017895	MNAT1	620.107	-0.347095	6e-12
ENSGALG00010017891	GOLGA7B	259.574	0.415867	0.00209972
ENSGALG00010017882	LZTS3	697.032	-0.4072	0.00112281
ENSGALG00010017858	GPR65	194.562	1.30701	9.27e-10
ENSGALG00010017848	CYP3A4	110.237	0.819124	6.34e-08
ENSGALG00010017838	B3GNT2	162.002	1.1582	4.45e-11
ENSGALG00010017831	PLEK	362.578	0.548498	1.31e-05
ENSGALG00010017816	PRKCH	489.432	0.419513	0.00152117
ENSGALG00010017810	HIF1A	1157.71	0.588718	4.93e-08
ENSGALG00010017804	DUSP5	35.0557	1.63165	1.11e-09
ENSGALG00010017799	GRAPL	129.019	1.28819	8.74e-10
ENSGALG00010017796	MXI1	1135.69	-0.339154	4.42e-06
ENSGALG00010017787	CNRIP1	80.6211	0.78694	6.75e-08
ENSGALG00010017786	KAZALD1	63.0048	0.499118	0.000201531
ENSGALG00010017775	PRPSAP2	411.727	0.299609	3e-08
ENSGALG00010017767	KIF4B	74.0821	1.7525	3.39e-13
ENSGALG00010017766	DNAAF10	2088.16	-0.278894	0.000101258
ENSGALG00010017746	MSH6	1659.06	0.301125	0.000587157
ENSGALG00010017742	DGLUCY	32.9419	0.992991	6.16e-09
ENSGALG00010017741	SMCR8	5764.07	-0.345761	1.87e-05
ENSGALG00010017730	TARP	284.014	0.660353	9.07e-05
ENSGALG00010017727	AZIN2	145.66	0.381218	4e-07
ENSGALG00010017718	ATOH8	1584.75	-0.485572	0.00603199
ENSGALG00010017705	MAK16	1329.77	-0.318199	3.18e-08
ENSGALG00010017699	RNF19B	103.758	1.02949	9.29e-10
ENSGALG00010017695	FNDC5	62.9749	0.691307	9.96e-06
ENSGALG00010017679	RASL12	151.749	-0.311772	0.013229
ENSGALG00010017673	WDR89	884.798	0.320109	1.95e-05
ENSGALG00010017671	ANTXR1	231.265	0.967012	3.56e-12
ENSGALG00010017670	FAM179A	256.934	-0.317	0.0280356
ENSGALG00010017664	MARK1	2618.88	-0.289101	8.44e-06
ENSGALG00010017661	NHSL3	124.956	0.428422	0.000299786
ENSGALG00010017660	CLIP4	6387.99	-0.388144	0.000189171
ENSGALG00010017645	SYNC	274.119	0.356551	0.0142097
ENSGALG00010017638	GFRA2	125.154	0.642345	5.79e-05
ENSGALG00010017626	COPS7B	816.333	-0.295046	3.41e-09
ENSGALG00010017613	HAUS3	97.4693	0.575821	9.21e-08
ENSGALG00010017610	PSMC1	2767.32	-0.290999	1.36e-08
ENSGALG00010017604	GATM	276.127	-0.552006	0.023128
ENSGALG00010017596	TDP1	91.6951	0.375266	1.58e-05
ENSGALG00010017595	CCNF	114.249	0.438118	1.32e-05
ENSGALG00010017592	GID4	501.956	-0.292508	1.16e-05
ENSGALG00010017589	ATPAF2	446.321	-0.319877	1.4e-06
ENSGALG00010017587	MB21D2	101.951	-0.274598	0.00925953
ENSGALG00010017579	P3H2	178.022	0.36178	3.01e-05
ENSGALG00010017577	CLPX	5047.62	-0.401525	4.42e-10
ENSGALG00010017565		110.521	0.355313	0.0001
ENSGALG00010017546	NFU1	679.581	0.263132	4.58e-06
ENSGALG00010017543	ZBTB25	435.286	0.309199	0.000626161
ENSGALG00010017537	MANBA	233.691	0.790726	7.98e-11
ENSGALG00010017530	TLR1B	116.759	1.74252	2.47e-14
ENSGALG00010017526	PLEKHA2	279.648	1.50316	8.32e-12
ENSGALG00010017522	XXYLT1	440.029	0.488292	4.18e-10
ENSGALG00010017513	TNIP2	119.73	0.365714	0.000997058
ENSGALG00010017509	RASD1	103.222	-0.282483	0.0377238
ENSGALG00010017494	TBC1D24	186.295	0.279222	5.7e-05
ENSGALG00010017493	YPEL5	1689.89	-0.367758	4.23e-05
ENSGALG00010017489	TNFRSF1B	171.031	0.948966	8.03e-08
ENSGALG00010017482	CORO2B	114.846	0.413933	0.00025424
ENSGALG00010017475	STUM	391.75	-0.33535	0.0243137
ENSGALG00010017471	CRLS1	1863.35	-0.26484	1.31e-06
ENSGALG00010017465	TMEM234	124.09	0.36819	0.000733175
ENSGALG00010017464	SH3BP2	244.764	0.486871	3.4e-07
ENSGALG00010017459	FAM167B	57.1029	0.589397	7.41e-05
ENSGALG00010017458		1140.45	-0.265416	0.000161384
ENSGALG00010017455	CCR9	1121.45	-0.409762	9e-08
ENSGALG00010017454	MTMR9LP	359.717	0.675486	7.5e-09
ENSGALG00010017450		469.177	0.786174	2.01e-09
ENSGALG00010017442	LCK	162.449	0.87211	5.12e-07
ENSGALG00010017434	FGF13	2762.64	-0.301539	0.00026856
ENSGALG00010017431	FYCO1	6036.74	-0.427735	3.28e-06
ENSGALG00010017424	APOD	140.66	-0.36	0.0224475
ENSGALG00010017418	CHGB	183.74	0.494098	1.87e-06
ENSGALG00010017415	HDAC1	668.46	0.332002	4.18e-06
ENSGALG00010017414		391.852	0.743634	3.94e-18
ENSGALG00010017411	RAB11FIP1	375.718	-0.320268	4.58e-08
ENSGALG00010017406	IFT140	162.858	0.428999	1.24e-06
ENSGALG00010017403	ITGA11	157.523	1.01282	3.16e-08
ENSGALG00010017399	CPXM1	190.727	1.87549	6.13e-16
ENSGALG00010017398	SLC22A5	1652.8	-0.374445	9.63e-09
ENSGALG00010017396	CCR8L	162.736	0.325689	0.0280585
ENSGALG00010017381	CA6	46.1145	-0.310747	0.0320962
ENSGALG00010017380	MARCKSL1	510.271	1.20726	1.9e-14
ENSGALG00010017372		371.019	0.540091	2.14e-06
ENSGALG00010017362	ENO1	9010.88	0.611056	1.45e-16
ENSGALG00010017361	METTL22	849.172	-0.271797	0.000201909
ENSGALG00010017351	CCR2	325.049	1.42168	1.28e-10
ENSGALG00010017349		369.01	0.472909	1.39e-05
ENSGALG00010017346	GM2A	175.502	0.691887	5e-12
ENSGALG00010017344	RERE	6546.06	-0.263659	0.00108988
ENSGALG00010017343	DLG1	1721.36	-0.285881	7.45e-11
ENSGALG00010017337	ABAT	1801.37	-0.38447	0.000380208
ENSGALG00010017323		1150.89	0.415429	1.86e-05
ENSGALG00010017318	ADSS1	34872.4	-0.302123	0.000107174
ENSGALG00010017299	USP31	855.979	-0.372058	1.92e-07
ENSGALG00010017296	SCNN1G	292.075	-0.519779	2.46e-11
ENSGALG00010017290	DACT1	253.314	0.807066	8.14e-09
ENSGALG00010017283	INF2	929.384	0.737962	5.35e-09
ENSGALG00010017280	SOS1	5141.96	-0.326637	1.56e-06
ENSGALG00010017278	CCR5	134.18	1.47292	5.25e-09
ENSGALG00010017266	PMM2	260.295	0.285939	0.000246056
ENSGALG00010017250	COL16A1	229.941	0.623431	4.32e-05
ENSGALG00010017246	GGA2	322.781	0.631379	5.71e-11
ENSGALG00010017219	EARS2	64.3511	0.370136	1.51e-05
ENSGALG00010017201	AP5M1	73.6642	0.800744	3.83e-09
ENSGALG00010017188		542.03	1.14438	4.34e-10
ENSGALG00010017185	NAA30	2721.2	-0.288042	8.88e-08
ENSGALG00010017184	CARD11	223.76	1.14007	1.07e-09
ENSGALG00010017167	SMAP2	678.129	0.299411	0.000233655
ENSGALG00010017132	TMEM108	14.7419	0.510824	0.0493747
ENSGALG00010017131	TLR3	70.5723	0.44155	0.00020916
ENSGALG00010017120	ERN2	415.221	0.995815	3.27e-13
ENSGALG00010017109	ITGB1BP3	7731.69	0.301283	4.49e-10
ENSGALG00010017105	PLK1	51.6883	2.22957	1.34e-10
ENSGALG00010017104	FANCL	99.536	0.41813	3.42e-05
ENSGALG00010017085	SRSF7L	375.827	0.355359	5.18e-05
ENSGALG00010017065	VRK2	227.024	0.514559	1.3e-08
ENSGALG00010017054	GALM	242.121	0.410169	5.19e-07
ENSGALG00010017049	TRAF3	100.3	0.532941	0.000296901
ENSGALG00010017038	ZNF598	2521.62	-0.278953	1.21e-08
ENSGALG00010017035	PIK3CD	203.173	1.13828	2.13e-10
ENSGALG00010017012	SYNGR3	346.36	1.0476	7.49e-08
ENSGALG00010017004	CX3CR1	52.0119	0.541332	0.0022888
ENSGALG00010016991	PDLIM3	44404.8	-0.518447	1.68e-05
ENSGALG00010016987	ASB2	18108.1	-0.463176	0.0364742
ENSGALG00010016983	ZFAND2A	258.874	-0.361148	0.000496893
ENSGALG00010016970	SYNE3	147.5	0.384029	0.000560257
ENSGALG00010016967	ERLEC1	887.896	0.275007	0.0002146
ENSGALG00010016963	CD8A	92.4469	0.588341	0.00153197
ENSGALG00010016953	GJA4	501.23	-0.415637	1.91e-06
ENSGALG00010016952	GINS1	23.3201	1.22339	2.1e-08
ENSGALG00010016948	CCR8	32.5934	0.68463	0.000658452
ENSGALG00010016947	CANX	1842.75	0.265917	8.32e-05
ENSGALG00010016941	SLC8A1	119.193	0.313807	0.00547088
ENSGALG00010016938	PSME4	3817.79	-0.387765	0.000194215
ENSGALG00010016937	DHRS7	290.166	0.568675	3.38e-08
ENSGALG00010016930	C10H15ORF48	258.535	1.33267	1.59e-09
ENSGALG00010016923		32.564	0.57264	0.0029438
ENSGALG00010016920	C1QA	235.739	1.36275	9.92e-11
ENSGALG00010016915	PLOD2	656.237	0.325779	0.000579194
ENSGALG00010016905	C1QC	147.511	1.16735	5.45e-08
ENSGALG00010016885	CDCA4	505.198	0.40428	1.23e-06
ENSGALG00010016881	C1QB	155.078	1.49207	1.59e-11
ENSGALG00010016880	AR	5011.29	-0.556404	8.58e-09
ENSGALG00010016879	RNF130	914.505	0.496292	3.44e-07
ENSGALG00010016876	MTURN	26.6725	0.956583	4.39e-12
ENSGALG00010016875	SESN2	4294.91	-0.378848	0.00458651
ENSGALG00010016872	EDA2R	685.801	-0.444132	0.00476884
ENSGALG00010016869	HSP90AA1	54805.5	-0.395153	3.76e-05
ENSGALG00010016862	TXK	76.5423	0.72435	5.78e-05
ENSGALG00010016859	RPIA	4498.16	-0.343067	0.000394064
ENSGALG00010016856	NOD1	116.354	0.830182	9.43e-08
ENSGALG00010016851	TEC	264.014	0.305957	0.00323349
ENSGALG00010016845	MIA3	5572.75	-0.365951	5.48e-09
ENSGALG00010016835	CCDC88A	208.436	0.657464	3.77e-06
ENSGALG00010016820	EIF2AK3	277.352	0.267651	0.00324205
ENSGALG00010016817	GGCT	270.392	-0.425467	1.6e-08
ENSGALG00010016810	SH3GL3	30.6903	0.535485	0.000185672
ENSGALG00010016809	SYTL1	162.48	0.761396	1.85e-05
ENSGALG00010016807	VSIG4	201.888	0.852134	7.37e-08
ENSGALG00010016804	CSF1R	972.406	0.956865	1.63e-07
ENSGALG00010016802	TMEM222	571.026	0.32888	3.15e-06
ENSGALG00010016799	WDTC1	8916.93	-0.304298	8.5e-05
ENSGALG00010016785	PDGFRB	1328.17	0.368926	1.33e-05
ENSGALG00010016780	PRORSD1P	152.863	0.51745	4.46e-12
ENSGALG00010016778	MTIF2	1192.72	-0.278014	1.04e-07
ENSGALG00010016767	SLAIN2	2648.39	-0.266063	2.27e-05
ENSGALG00010016761	GPR160	1079.4	0.353854	2.37e-06
ENSGALG00010016757	SRPX2	72.1103	0.391446	0.00344949
ENSGALG00010016746	HDGFL3	231.946	0.393756	4.4e-06
ENSGALG00010016742	TRMT12	130.316	0.285318	3.28e-05
ENSGALG00010016736	CENPS	29.5262	0.795065	1.04e-07
ENSGALG00010016732	ARHGAP26	496.854	0.299764	1.14e-05
ENSGALG00010016731	C4orf48	29.5637	1.00389	9.48e-07
ENSGALG00010016729	ELMO1	409.121	0.574638	7.27e-07
ENSGALG00010016724	PGD	468.945	0.624612	3.14e-10
ENSGALG00010016707	KIF1B	20215.7	-0.274615	0.00245194
ENSGALG00010016676	NLRC3	234.593	1.14138	9.18e-09
ENSGALG00010016671	CASS4	74.5959	0.812122	4.57e-06
ENSGALG00010016661	UBE4B	1948.83	-0.271602	6.22e-06
ENSGALG00010016655	TRANK1	534.317	0.588432	1.09e-06
ENSGALG00010016647	EGR1	1026.78	0.692112	2.21e-05
ENSGALG00010016644	NMRAL1	51.5102	0.871573	4.06e-06
ENSGALG00010016631	FAM53A	1274.33	-0.43719	2.06e-08
ENSGALG00010016626	CAPN2	191.494	0.785415	6.23e-08
ENSGALG00010016623	DNAJA3	4654.91	-0.332934	2.3e-08
ENSGALG00010016606	VASN	320.884	0.415567	3.42e-06
ENSGALG00010016602	HSPB7	2225.49	-0.812767	1.02e-05
ENSGALG00010016599		142.393	-0.473795	0.00199255
ENSGALG00010016591	HOMER2	249.461	-0.465195	1.26e-06
ENSGALG00010016573	DEGS1	782.806	0.41621	6.25e-10
ENSGALG00010016564	SPEN	5846.32	-0.280885	6.45e-05
ENSGALG00010016556	ASAP3	439.12	0.470161	3.62e-05
ENSGALG00010016552		102.957	-0.557604	1.96e-06
ENSGALG00010016550	FBLIM1	35.7522	0.672378	3.43e-06
ENSGALG00010016549	PTPRA	596.774	0.34157	7.88e-06
ENSGALG00010016548	EVL	722.721	0.516029	2.55e-07
ENSGALG00010016544	ADCY9	12942.1	-0.31116	2.63e-05
ENSGALG00010016541	UBE2J2	1972.23	-0.283094	1.16e-07
ENSGALG00010016535	BNC2	53.1701	0.293128	0.00863308
ENSGALG00010016519	MEX3B	232.222	0.281117	0.000506869
ENSGALG00010016508	CREBBP	2875.45	-0.334868	1.33e-09
ENSGALG00010016502	YIPF5	335.196	0.50103	3.36e-08
ENSGALG00010016498	KIF23	81.0742	1.04132	1.04e-09
ENSGALG00010016463	FREM1	148.165	0.317007	0.00303615
ENSGALG00010016462	RNF24	93.7455	0.331178	0.000893363
ENSGALG00010016456	LAMP3	143.439	2.35906	8.08e-14
ENSGALG00010016445	ZDHHC21	53.8496	0.322706	0.00126898
ENSGALG00010016433	TMED3	234.604	0.920743	2.59e-13
ENSGALG00010016426	HELZ2	315.562	0.674464	2.59e-06
ENSGALG00010016412	TMSB15B	552.378	1.25574	2.21e-13
ENSGALG00010016411	CTSH	1247.73	1.02441	1.16e-11
ENSGALG00010016409	GMEB2	2130.59	-0.532524	6.73e-09
ENSGALG00010016404	ESRRG	419.371	-0.412067	1.53e-09
ENSGALG00010016403	GRK4	272.049	0.661116	2.76e-07
ENSGALG00010016402	SEPTIN8	443.985	0.396866	7.72e-07
ENSGALG00010016399	ACSM5	562.52	0.352087	0.00328683
ENSGALG00010016398	SEPTIN6	1798.31	0.27113	8.29e-08
ENSGALG00010016395	HHIPL1	156.559	0.279966	0.00046714
ENSGALG00010016393	BLM	113.246	0.380493	0.000634818
ENSGALG00010016382	UGDH	558.431	0.576098	3.34e-07
ENSGALG00010016375	CCNI2	54.2203	0.63878	8.97e-07
ENSGALG00010016370	TMEM255A	15346.3	-0.519974	2.46e-08
ENSGALG00010016335	ABHD4	1198.13	-0.585203	9.67e-15
ENSGALG00010016322	EBF4	264.831	0.398368	1.38e-05
ENSGALG00010016312	MECR	357.441	0.745309	5.38e-10
ENSGALG00010016307	RAD50	408.248	0.39628	3.47e-06
ENSGALG00010016295	UBE2K	1596.86	-0.311156	1.94e-11
ENSGALG00010016289	IRF1	705.816	0.974538	9.53e-09
ENSGALG00010016276	ACTR2	1668.87	0.360461	5.55e-05
ENSGALG00010016266	PDLIM4	781.251	0.433923	9.87e-08
ENSGALG00010016257	L3MBTL4	135.911	0.39869	1.32e-05
ENSGALG00010016247	KIF26A	328.394	0.353168	3.82e-05
ENSGALG00010016211	TACC3	315.219	0.548016	1.04e-06
ENSGALG00010016209	ADAMTS7	184.267	0.927052	1.13e-14
ENSGALG00010016205	CD40LG	30.0842	0.687194	0.000508234
ENSGALG00010016193	TCAIM	506.024	-0.276808	4.73e-06
ENSGALG00010016169	RHOH	287.066	0.639533	6.53e-07
ENSGALG00010016165	KK34	9.96442	0.937706	0.00335321
ENSGALG00010016159	ASPG	66.1429	0.968326	4.03e-09
ENSGALG00010016137	STARD3NL	325.568	0.608891	6.71e-09
ENSGALG00010016131	SMYD1	7008.94	-0.280768	0.00722956
ENSGALG00010016127		78.0753	0.37095	0.0150862
ENSGALG00010016121	SLC35C2	218.43	0.352642	1.14e-05
ENSGALG00010016097	FNIP1	2167.48	-0.333632	2.56e-06
ENSGALG00010016094	FGF7	201.912	0.437672	0.000186152
ENSGALG00010016069	GALK2	554.018	0.304865	3.2e-08
ENSGALG00010016043	ADAMTSL1	138.809	0.317329	0.00908416
ENSGALG00010016006	PLTP	128.851	1.98948	2.21e-18
ENSGALG00010015992	ATP10A	354.594	0.466742	3.73e-06
ENSGALG00010015989	ENAH	1135.93	-0.29752	0.000932568
ENSGALG00010015975	BTK	192.43	1.23901	1.04e-09
ENSGALG00010015974	VPS37A	1264.29	-0.285857	1.74e-06
ENSGALG00010015972	FSTL4	90.6313	0.548625	0.015462
ENSGALG00010015971		95.9693	0.784848	1.98e-10
ENSGALG00010015957		199.626	1.24176	1.16e-09
ENSGALG00010015954	CTSA	2016.76	0.58942	1.09e-08
ENSGALG00010015942	AP3S2	575.491	0.319964	2.58e-05
ENSGALG00010015923	RCAN3	351.109	0.351348	1.94e-05
ENSGALG00010015916	COA8	1796.48	-0.324693	0.00112108
ENSGALG00010015913	CHST10	517.143	0.302666	2.86e-08
ENSGALG00010015908	CHRD	314.795	0.276338	0.000456796
ENSGALG00010015895	RBMXL1	980.902	0.349122	1.08e-07
ENSGALG00010015894	CEP78	40.5086	0.419677	0.000785549
ENSGALG00010015893	TCF7	113.134	1.60275	3.24e-11
ENSGALG00010015892	UBE2U	42.9648	2.53358	3.9e-18
ENSGALG00010015889	SH3BP5	13140.6	-0.386341	1.86e-06
ENSGALG00010015887	SLC9A9	120.145	0.876138	1.53e-09
ENSGALG00010015881	GAB3	161.506	0.693223	1.66e-06
ENSGALG00010015879	TRMT61A	173.531	0.320575	8.43e-07
ENSGALG00010015870	EIF5B	6405.21	-0.2979	1.28e-07
ENSGALG00010015866	ARHGEF6	1304.81	0.263851	0.000156172
ENSGALG00010015865	VRK1	82.5609	0.829853	3.13e-08
ENSGALG00010015862	PDGFRL	206.633	0.542164	2.35e-06
ENSGALG00010015848	UBE2B	3812.13	-0.417908	3.79e-07
ENSGALG00010015845	SAP30L	10233.1	-0.640889	1.47e-14
ENSGALG00010015837	GDA	167.771	0.831833	1.41e-07
ENSGALG00010015834	STARD8	1141.99	0.305995	1.26e-05
ENSGALG00010015832	RAB39B	958.217	0.366589	6.41e-07
ENSGALG00010015820		47.62	1.09109	1.23e-07
ENSGALG00010015816	MITD1	74.7551	0.619865	3.22e-05
ENSGALG00010015804	CKB	710.673	0.899471	1.27e-09
ENSGALG00010015778	PABIR3	800.393	0.274789	6.12e-06
ENSGALG00010015758	PCDH19	166.781	0.55822	2.07e-07
ENSGALG00010015746	PAPOLB	3421.53	-0.280193	2.79e-12
ENSGALG00010015734	TSHZ2	114.078	0.794552	3.61e-09
ENSGALG00010015733	COL4A6	567.871	-0.387419	0.00565451
ENSGALG00010015716	MGAT4A	539.968	0.516273	7.22e-06
ENSGALG00010015709	RBMXL3	466.578	0.352418	7.02e-09
ENSGALG00010015706		134.931	0.45803	0.000723814
ENSGALG00010015701	UNC50	177.089	0.3051	7.63e-06
ENSGALG00010015698	TNFAIP2	1362.25	0.436221	2.7e-09
ENSGALG00010015695	ASAH1	1313.84	0.486813	1.87e-07
ENSGALG00010015684	PDE6D	191.805	0.320083	1.15e-05
ENSGALG00010015674	RFKL	2006.97	-0.468972	5.67e-10
ENSGALG00010015670	PTMA	1061.78	0.640682	4.52e-08
ENSGALG00010015669	INPP4A	1234.96	0.406241	8.49e-11
ENSGALG00010015668	ZNF217	506.81	0.555772	2.04e-07
ENSGALG00010015647	PDZD2	455.791	-0.291803	0.0121135
ENSGALG00010015635	ABTB3	80.7938	0.429599	0.000149685
ENSGALG00010015632	COL4A5	343.434	-0.424321	0.0013744
ENSGALG00010015620	PDRG1	1903.16	-0.362447	2.59e-07
ENSGALG00010015614	ATG2A	2452.09	-0.264237	3.64e-06
ENSGALG00010015589	FRMD3	425.093	0.419064	0.0175867
ENSGALG00010015585	BDKRB1	121.812	0.382675	0.00417484
ENSGALG00010015584	TTLL9	129.259	-0.27166	0.00344426
ENSGALG00010015580	GEMIN5	1152.03	-0.278278	1.32e-07
ENSGALG00010015573	MAN1C1	631.181	0.366732	1.01e-05
ENSGALG00010015557	IRS4	2490.83	-0.332579	1.71e-05
ENSGALG00010015520	UBE3A	5562.73	-0.265227	1.8e-05
ENSGALG00010015494	CHRDL1	121.519	0.317367	0.016407
ENSGALG00010015493	OSTF1	554.756	0.649701	4.76e-09
ENSGALG00010015472	LGMN	1903.89	0.399686	2.97e-05
ENSGALG00010015449	HDX	243.417	-0.316697	9.56e-08
ENSGALG00010015431	RIN3	175.423	0.868157	2.46e-08
ENSGALG00010015416	CAPN6	1078.64	0.705659	7.42e-09
ENSGALG00010015390	CCNB3	44.3049	1.88231	1.19e-13
ENSGALG00010015388	PSMD1	5591.27	-0.325258	2e-07
ENSGALG00010015364	CLOCK	4462.04	-0.39082	3.05e-06
ENSGALG00010015310	PGM2	225.868	0.556821	3.75e-06
ENSGALG00010015253		705.302	0.454956	2.27e-06
ENSGALG00010015241		34.4082	0.46408	0.000403914
ENSGALG00010015207	AKR1E2	272.273	0.319797	0.000322789
ENSGALG00010015199		63.4478	0.593453	2.79e-06
ENSGALG00010015192		152.165	0.945036	1.96e-06
ENSGALG00010015191	TOM1	14518.3	-0.33647	0.000230269
ENSGALG00010015177	TC2N	196.265	-0.37155	0.00158937
ENSGALG00010015171	NHSL2	483.199	0.418014	2.59e-06
ENSGALG00010015166	YTHDF2	1499.95	-0.273698	3.13e-06
ENSGALG00010015163	PLK2	210.184	0.372941	6.99e-05
ENSGALG00010015161	GFPT2	303.099	0.896416	5.46e-07
ENSGALG00010015155	HMOX1	231.707	0.315739	0.00993883
ENSGALG00010015149		1047.41	0.62045	1.23e-08
ENSGALG00010015145	CLIC2	1050.71	0.743968	6.88e-09
ENSGALG00010015133	RFTN2	410.187	0.5675	1.02e-07
ENSGALG00010015131	DOK5	50.7481	0.401662	0.021502
ENSGALG00010015126	MCM5	147.585	1.00275	2.07e-09
ENSGALG00010015123	CEP85L	1090.05	-0.351726	0.00175564
ENSGALG00010015118	GPX8	52.6496	0.584432	2.47e-06
ENSGALG00010015111	ADAMTS2	241.328	0.346253	0.000813652
ENSGALG00010015109	PPT1	992.287	0.442519	2.01e-06
ENSGALG00010015107	MB	580.947	-1.41081	1.96e-06
ENSGALG00010015105		42.6702	0.870193	8.57e-05
ENSGALG00010015101	CAP1	1163.8	0.675221	9.42e-08
ENSGALG00010015098	HAVCR1	90.584	1.2683	2.8e-10
ENSGALG00010015097	MFSD2A	94.8524	1.11114	1.78e-10
ENSGALG00010015091	MSN	3055.97	0.417702	2.29e-05
ENSGALG00010015090	GZMA	38.8154	1.9595	7.37e-09
ENSGALG00010015085	PSMD2	6364.33	-0.312259	9.8e-07
ENSGALG00010015084	FOXO6	161.638	-0.385605	0.00644265
ENSGALG00010015072	MAP9	120.53	0.336687	0.00032723
ENSGALG00010015071	SNAI1	59.9431	0.286319	0.00586036
ENSGALG00010015070	EDN2	15.7838	0.824614	0.000796383
ENSGALG00010015055	ZNF335	3617.28	-0.366647	4.52e-12
ENSGALG00010015050	HIVEP3	491.401	0.601569	5.32e-09
ENSGALG00010015049	DCK2	53.2124	1.55035	1.36e-12
ENSGALG00010015038	PCSK5	99.5855	0.49821	1.11e-05
ENSGALG00010015037	CYFIP2	153.528	0.938701	8.02e-07
ENSGALG00010015033	BMP7	258.328	-0.460012	0.0145743
ENSGALG00010015032	C1orf216	35.5542	0.626441	1.27e-07
ENSGALG00010015031	MYH9	5645.5	0.313452	0.000140534
ENSGALG00010015002	ADAM19	95.4864	0.699102	1.78e-07
ENSGALG00010014987	KLF9	1195.54	-1.07312	1.63e-17
ENSGALG00010014980		2334.41	1.10835	3.72e-09
ENSGALG00010014976	ITGB2	973.217	1.66475	7.93e-13
ENSGALG00010014953		19.8766	1.538	4.46e-07
ENSGALG00010014943	APLN	44.2471	0.633866	5.58e-05
ENSGALG00010014934	MAMDC2	304.488	0.542787	2.85e-08
ENSGALG00010014929	FHL1	3309.39	-0.985702	5.27e-06
ENSGALG00010014922	MAN1A1	498.653	0.687652	7.67e-08
ENSGALG00010014912	PDCD1	37.2511	1.91975	1.33e-10
ENSGALG00010014897	COL8A2	138.223	0.759425	1.3e-05
ENSGALG00010014887	MTMR12	256.921	0.537868	1.42e-08
ENSGALG00010014880	SFRP2	193.943	1.39108	2.62e-15
ENSGALG00010014866	FAM26E	181.161	0.470635	4.87e-05
ENSGALG00010014840	NCF4	47.3649	1.30645	2.39e-08
ENSGALG00010014837	APBA1	83.6682	0.494554	5.11e-06
ENSGALG00010014821	C3AR1L	105.031	1.86325	2.14e-11
ENSGALG00010014813	SASH3	217.795	1.17129	2.41e-09
ENSGALG00010014793	TLR2A	109.221	1.49479	1.67e-11
ENSGALG00010014767	LRRC15	116.758	1.44157	1.75e-16
ENSGALG00010014766	F10	33.2708	1.20175	7.16e-09
ENSGALG00010014745	LSM10	52.2301	0.418783	2.95e-06
ENSGALG00010014744	IL2RB	147.927	0.420911	0.00370335
ENSGALG00010014716	TMEM35A	33.3288	0.548642	2.74e-07
ENSGALG00010014705	ARAP2	101.063	1.19068	1.92e-08
ENSGALG00010014696	SPINK5	53.5035	0.450132	0.00311326
ENSGALG00010014690	CSF3R	491.127	2.0921	2.2e-13
ENSGALG00010014682	IL13RA1	281.932	0.681512	1.99e-06
ENSGALG00010014658	SELENOP1	1423.16	0.750535	1.32e-07
ENSGALG00010014655	FHL3	465.626	0.485726	4.04e-07
ENSGALG00010014648	C1QTNF6	178.301	1.42089	5.56e-15
ENSGALG00010014641	DOCK11	535.531	0.458733	1.61e-05
ENSGALG00010014603	TSC22D4	2388.33	-0.568726	7.47e-07
ENSGALG00010014579	NNT	4965.85	-0.268039	3.75e-05
ENSGALG00010014578		515.959	-0.641756	1.28e-07
ENSGALG00010014573	CEBPB	1934.28	-0.358427	0.00824084
ENSGALG00010014572	IL1RAP	171.902	0.615987	1.24e-07
ENSGALG00010014517	DCUN1D2	1140.93	-0.268906	1.69e-06
ENSGALG00010014515	ETNK1	584.568	0.467712	3.54e-07
ENSGALG00010014505	CYTH4	154.5	1.05159	7.99e-09
ENSGALG00010014492	CPLX2	55.7751	0.263181	0.00927731
ENSGALG00010014488		1392.48	-1.54044	1.86e-09
ENSGALG00010014477	ITPR2	341.199	0.541813	2.38e-05
ENSGALG00010014474	PTPN1	570.495	0.350518	1.82e-05
ENSGALG00010014470	RPS6KA1	416.115	0.884844	1.56e-08
ENSGALG00010014418	RAC2	268.143	1.10211	8.65e-09
ENSGALG00010014390	SPARC	8616.92	0.996079	1.37e-15
ENSGALG00010014389	COL6A2	9814.07	1.02732	5.56e-14
ENSGALG00010014388	MFNG	45.9952	1.06742	3.02e-08
ENSGALG00010014375	HIST1H2B5	190.582	-0.382124	0.0256229
ENSGALG00010014355	RAB20	215.75	0.341109	3.36e-05
ENSGALG00010014350	PTGER4	53.1034	0.644714	3e-05
ENSGALG00010014347	KIAA0040	43.0834	0.806503	3.69e-07
ENSGALG00010014338	BHLHE41	255.381	0.380479	0.000771595
ENSGALG00010014334	HMGCS1	1475.65	-0.29205	6.84e-08
ENSGALG00010014318		95.8077	1.4807	1.22e-09
ENSGALG00010014317	RAD23B	8299.35	-0.560256	2.6e-12
ENSGALG00010014310	COL6A1	7942.5	1.11755	9.6e-15
ENSGALG00010014302	FOXO3	2293.43	-0.82206	1.19e-09
ENSGALG00010014284	TMEM131L	433.066	0.566851	4.94e-09
ENSGALG00010014272	PARD6B	125.749	-0.364203	8.19e-08
ENSGALG00010014244	SESN1	12756.5	-0.688963	4.31e-05
ENSGALG00010014238	PHLDA1	340.441	0.47835	1.36e-05
ENSGALG00010014221	SCYL3	1988.45	-0.354706	1.62e-09
ENSGALG00010014214	REEP2	245.227	0.357892	0.000147198
ENSGALG00010014194	LRIG3	116.247	0.345392	0.000146093
ENSGALG00010014166	FGF12	64.5222	0.479127	0.000134951
ENSGALG00010014162	COL18A1	4857.05	0.706333	5.55e-07
ENSGALG00010014156	CD164	7169.07	0.309949	0.000137275
ENSGALG00010014153	FOCAD	1144.89	-0.273052	5.49e-06
ENSGALG00010014149	LGALS2	118.381	0.311216	0.0127145
ENSGALG00010014143	NFATC2	107.993	0.584861	5.94e-05
ENSGALG00010014135	ZBTB24	485.944	-0.310451	2.69e-06
ENSGALG00010014122	ABCA1	1093.25	0.405987	0.000561242
ENSGALG00010014120	SOX5	52.0363	0.322815	0.00204179
ENSGALG00010014114	ANXA1	360.915	0.997732	1.8e-08
ENSGALG00010014096	JAKMIP2	59.9289	0.894805	6.36e-09
ENSGALG00010014089	FIG4	160.137	0.282165	0.000831334
ENSGALG00010014083	NIPSNAP3A	205.742	0.610177	1.97e-14
ENSGALG00010014077	SLITRK2	794.44	-0.324982	8.39e-07
ENSGALG00010014033	SLC38A4	190.548	-0.348149	0.0333632
ENSGALG00010014026	SH3BP1	136.663	0.953928	6.37e-08
ENSGALG00010014019	IRAG2	97.979	1.29133	1.81e-11
ENSGALG00010014018	DPYSL3	280.282	1.11664	1.03e-12
ENSGALG00010014014	PARP8	63.7168	1.11471	4e-09
ENSGALG00010014000	STAT4	104.998	1.14383	2.2e-08
ENSGALG00010013995	REM1	132.169	0.290813	0.00422924
ENSGALG00010013989		144.348	0.311184	5.53e-05
ENSGALG00010013964	SLC38A1	267.5	0.856352	2.94e-08
ENSGALG00010013938		15.7703	0.459661	6.07e-05
ENSGALG00010013934	STAT1	2086.39	0.678891	1.88e-09
ENSGALG00010013930	SLC22A16	964.614	0.329826	0.0174209
ENSGALG00010013910	ADIPOR2	6244.38	-0.400328	4.15e-06
ENSGALG00010013899	WNT5B	1449.66	-0.303961	0.000372737
ENSGALG00010013889		71.5439	0.523643	1.37e-05
ENSGALG00010013859	MYOC	1344.93	-0.585636	2.94e-05
ENSGALG00010013836	IL18R1	134.501	1.20737	5.54e-08
ENSGALG00010013828	PTN	126.17	0.495836	0.0133453
ENSGALG00010013815	SRXN1	149.812	0.458236	0.000481639
ENSGALG00010013809	MX1	98.4589	0.824295	0.000391943
ENSGALG00010013755	ANGPT4	591.228	0.327414	6.31e-06
ENSGALG00010013753	PLEKHA5	649.852	-0.309011	2.75e-05
ENSGALG00010013751	FUT10	55.982	0.453546	4.13e-05
ENSGALG00010013749	NELL2	57.0694	0.604238	0.0105377
ENSGALG00010013740	GNPDA2	235.323	0.285961	9.74e-07
ENSGALG00010013720	SLC16A10	1409.08	-0.378504	9.08e-08
ENSGALG00010013715	IL1R1	225.897	0.365242	0.00219702
ENSGALG00010013690	CREB3L2	643.094	0.369893	1.77e-05
ENSGALG00010013651	TRAF3IP2	309.341	0.538247	1.3e-11
ENSGALG00010013650	BACE2	93.5298	0.920978	8.77e-10
ENSGALG00010013648	NAV3	476.231	0.710856	6.16e-12
ENSGALG00010013635	BCL6	910.666	0.41218	3.24e-05
ENSGALG00010013621	PDGFRA	2031.7	0.287393	0.0116057
ENSGALG00010013604	FYN	441.91	0.916022	3.91e-10
ENSGALG00010013582	MAP4K4	490.321	0.35372	2.33e-05
ENSGALG00010013573		28.4102	2.08892	3.67e-12
ENSGALG00010013517	STMN1	526.298	0.596473	1.77e-07
ENSGALG00010013516	CSRP2	181.917	0.350243	2e-05
ENSGALG00010013509		165.962	1.34721	9.54e-16
ENSGALG00010013508	TUBE1	233.517	0.519418	3.46e-05
ENSGALG00010013506	RNF149	658.551	-0.366853	1.19e-11
ENSGALG00010013502	PAFAH2	80.2289	0.801997	1.53e-07
ENSGALG00010013501	AKR1B10	60.8029	0.640683	4.84e-05
ENSGALG00010013493		6210.18	-0.455299	2.22e-08
ENSGALG00010013482		151.64	0.84644	5.31e-08
ENSGALG00010013480	TBC1D8	934.799	-0.273838	0.000177045
ENSGALG00010013459	ATP10D	123.748	1.01485	6.62e-08
ENSGALG00010013458	LAMA4	2636.04	0.310613	0.000606913
ENSGALG00010013450	CD74	15323.6	1.03298	8.81e-12
ENSGALG00010013444	OSBPL8	777.553	-0.304142	2.27e-05
ENSGALG00010013435	SDC3	564.458	-0.354063	1.94e-05
ENSGALG00010013414	LAPTM5	829.925	1.36343	5.06e-10
ENSGALG00010013409	DAB2	471.679	0.341498	1.22e-05
ENSGALG00010013407	ZC3H15	9671.38	-0.333176	7.4e-07
ENSGALG00010013402	MARCKS	1133.9	0.470821	5.99e-10
ENSGALG00010013400	BBS10	99.4962	0.277369	0.00332332
ENSGALG00010013396	FYB1	267.503	0.979418	4.42e-08
ENSGALG00010013393	ADCK2	96.6413	0.546777	4.15e-11
ENSGALG00010013390	SLC16A2	421.289	0.282	0.00712364
ENSGALG00010013388	SOWAHC	45.3312	0.62647	6.8e-06
ENSGALG00010013386	ITGAV	2018.68	0.413004	4.15e-05
ENSGALG00010013382	ASB12	1309.09	0.325544	0.0130836
ENSGALG00010013380	PHGDH	24.5149	2.38698	7.28e-13
ENSGALG00010013365	CEP85	2152.9	-0.419369	2.45e-07
ENSGALG00010013360	PRR5	208.583	0.396373	0.00169525
ENSGALG00010013359	BTG1	2579.89	0.357333	3.12e-06
ENSGALG00010013345	DCN	8476.1	0.550359	1.37e-06
ENSGALG00010013339	ATP6V0D2	101.657	2.31617	2.98e-08
ENSGALG00010013335	POPDC3	7940.06	-0.383307	1.31e-05
ENSGALG00010013334	SH3BGRL3	1204.54	0.747076	4.02e-10
ENSGALG00010013332	LUM	2083.79	0.806859	4.26e-09
ENSGALG00010013325	CA2	2899.5	0.621569	2.8e-09
ENSGALG00010013323	NOTCH2	1702.79	0.371241	2.35e-06
ENSGALG00010013322	IRS2	1678.12	-0.597445	0.000229087
ENSGALG00010013316	KDM7A	2199.43	-0.292272	2.91e-06
ENSGALG00010013313	GAK	125.545	0.494576	5.59e-06
ENSGALG00010013312	PDCD1LG2	83.1392	1.71106	4.31e-13
ENSGALG00010013306	ARSB	191.094	0.775669	7.21e-09
ENSGALG00010013303	TFPI	90.4805	0.294975	0.0141664
ENSGALG00010013301	PARVB	1769.44	0.371948	8.02e-05
ENSGALG00010013286	RNF14	4257.85	-0.320981	1.07e-06
ENSGALG00010013273	STAG2	4273.68	-0.361472	2.32e-07
ENSGALG00010013266	KIAA1755	196.608	0.865528	1.39e-10
ENSGALG00010013254	SAR1B	23323.4	-0.517698	1.41e-09
ENSGALG00010013246	LNPEP	5083.21	-0.425396	8.36e-05
ENSGALG00010013241	SEC24A	2853.7	-0.45622	3.33e-10
ENSGALG00010013233	LRRCC1	82.6453	0.375962	0.000664586
ENSGALG00010013227	CITED4	199.833	0.81412	8.25e-08
ENSGALG00010013225	GNE	424.185	0.648439	1.69e-08
ENSGALG00010013213	SH2D1A	210.896	1.04943	2.78e-06
ENSGALG00010013207	C1QTNF3	288.483	0.547734	3.31e-05
ENSGALG00010013206	AFF2	171.586	0.406503	0.000136283
ENSGALG00010013194	GRAP2	78.6073	0.98778	1.2e-06
ENSGALG00010013191	ABRA	2394.77	-0.377082	0.0111579
ENSGALG00010013188		48.7568	-0.539382	0.00520548
ENSGALG00010013184	LDHB	767.205	0.596765	1.29e-07
ENSGALG00010013183	CLTA	219.68	0.580965	4.49e-09
ENSGALG00010013174	ADAMTS12	357.07	0.448387	0.000139228
ENSGALG00010013170	COL3A1	18213	1.31944	3.22e-14
ENSGALG00010013167		29.2565	0.266629	0.0213432
ENSGALG00010013162	IDS	153.498	0.283531	1.04e-05
ENSGALG00010013158	CRIP1	1248.86	0.456677	3.34e-06
ENSGALG00010013152	TBXAS1	63.625	1.94937	2.7e-12
ENSGALG00010013144	TEDC1	57.7535	0.46625	0.000786613
ENSGALG00010013135	TTC3	727.82	0.319706	7.67e-05
ENSGALG00010013117	ARSK	165.214	0.351265	7.34e-07
ENSGALG00010013112	CD40	203.859	0.521334	3.95e-06
ENSGALG00010013111	RFESD	27.4719	-0.334571	0.0255256
ENSGALG00010013086	CXCL14	343.752	0.529803	0.00852476
ENSGALG00010013078	COL5A2	1884.38	0.821229	3.2e-11
ENSGALG00010013071		269.421	0.713378	2.65e-08
ENSGALG00010013063	PARP12	415.635	0.29867	0.00285683
ENSGALG00010013040	SLC25A43	954.673	-0.363745	2.74e-06
ENSGALG00010013033	MAP3K1	436.17	0.98061	2e-10
ENSGALG00010013029	MYLK2	41956	-0.284133	0.00349278
ENSGALG00010013021	SLC25A5	379.618	0.712387	3.95e-10
ENSGALG00010012998	MAFF	329.428	0.55241	3.7e-05
ENSGALG00010012993	DOP1B	559.974	0.267965	0.000610991
ENSGALG00010012982	DDR2	148.341	0.369605	0.000750801
ENSGALG00010012977	NKRF	566.277	-0.311548	1.13e-10
ENSGALG00010012976	SLC9A2	531.3	-0.368485	2.43e-05
ENSGALG00010012974	MFSD7	43.4465	1.1638	1.53e-10
ENSGALG00010012967	ECRG4	190.126	0.564366	3.72e-07
ENSGALG00010012966	GLIPR1L	142.131	1.40242	4.22e-11
[truncated: 1,164 more rows]
