# Supplementary material for: Deciphering the Gene Expression and Alternative Splicing Basis of Muscle Development Through Interpretable Machine Learning Models
Source: Biology (Basel). 2025 Aug 15;14(8):1059. doi: 10.3390/biology14081059 (PMC12383657; doi:10.3390/biology14081059)
Supplement: Supplementary file 1 [file biology-14-01059-s001.zip › Table S3.xlsx]

## Sheet: Sheet1
Table S3. DEGs of high- and low-BrP groups in CB chickens1.
Gene ID	Gene name	baseMean	Log2FoldChange	Pvalue
ENSGALG00010029864	SLC16A3	270.432	0.295237	0.0267107
ENSGALG00010029747	TRPV3	52.3566	0.420765	0.0153793
ENSGALG00010029556	NPTX1	61.3643	-0.518989	0.0226066
ENSGALG00010029550	CHMP6	1511.85	0.2832	0.0105455
ENSGALG00010029541		47.2885	-0.271228	0.0173098
ENSGALG00010029487	CDC42EP4	57.3636	-0.358446	0.0140696
ENSGALG00010029373	GATSL2	1274.21	0.264546	0.0373846
ENSGALG00010029268	PCTP	487.753	0.271754	0.00504347
ENSGALG00010029234	TOM1L1	54.6827	-0.533571	0.0128069
ENSGALG00010029188		36.553	0.459418	0.0382598
ENSGALG00010029155		58.6901	-0.509254	0.0373217
ENSGALG00010028494		31.8655	0.307123	0.00834503
ENSGALG00010028414	KBTBD12	1482.97	0.281882	0.00751709
ENSGALG00010028337		267.892	0.288459	0.00186895
ENSGALG00010028160		46.2023	0.787667	0.0278569
ENSGALG00010028146	MAPKAPK3	599.813	-0.287366	0.000624893
ENSGALG00010027994	TUFT1	28.8417	-0.311983	0.026715
ENSGALG00010027977	BOLA1	181.956	-0.504453	0.0220032
ENSGALG00010027751	ANGPTL4	102.736	-0.319078	0.016239
ENSGALG00010027487	MPZ	85.6471	-0.508292	0.00123536
ENSGALG00010027353		17.9377	-0.486246	0.00509137
ENSGALG00010027157		98.1073	-0.273514	0.027086
ENSGALG00010027153		3518.47	0.264466	0.000151208
ENSGALG00010026692	NMNAT3	98.2259	0.554625	0.000221747
ENSGALG00010025899		160.937	0.285264	0.00207716
ENSGALG00010025329	MYO1A	94.5702	-0.345711	0.00897094
ENSGALG00010025319	LDLRAD1	44.454	0.470622	0.00582994
ENSGALG00010025272	NCAPD3	86.7683	-0.281638	0.0167294
ENSGALG00010025248	C11orf74	140.129	0.436255	0.000384854
ENSGALG00010024675	NR1D1	65.4325	0.282812	0.0141397
ENSGALG00010024642	RAB3B	99.742	-0.278399	0.00336837
ENSGALG00010024497	ABI3	74.9112	-0.287231	0.042219
ENSGALG00010024383	DUSP28	113.055	0.402975	0.000672275
ENSGALG00010024220	SIAH1	2567.41	0.311508	0.00282534
ENSGALG00010024197	KRT7	43.6573	-0.596015	0.0054971
ENSGALG00010024005	STYK1	1715.31	0.265569	0.0172607
ENSGALG00010023802	SYNJ2BP	73.3873	0.400861	0.000834064
ENSGALG00010023556	IVD	504.773	0.359359	0.001971
ENSGALG00010023485	BARX2	37.7815	0.37907	0.0394336
ENSGALG00010023264	RACGAP1	73.1619	-0.291009	0.0446163
ENSGALG00010023257	PAK6	174.236	-0.270397	0.0062335
ENSGALG00010023084		904.768	0.356254	0.0153101
ENSGALG00010023017	BUB1B	116.905	-0.386454	0.00582419
ENSGALG00010022967	ADAMTS15	481.147	-0.281069	0.0229343
ENSGALG00010022771	SGMS1	893.032	-0.406987	0.00942255
ENSGALG00010022504	RAD9A	204.459	0.311938	0.0095502
ENSGALG00010022483	TOP2A	368.131	-0.305706	0.0347027
ENSGALG00010022440	SORD	755.511	0.277275	9.48e-05
ENSGALG00010022323	DUSP29	2132.11	0.2872	0.0184948
ENSGALG00010022314	DUSP13B	80.9565	0.479103	0.00183206
ENSGALG00010022240	SPINT1	138.826	-0.321279	0.00209812
ENSGALG00010022154	CPN1	759.554	0.560151	0.00399761
ENSGALG00010022104	EXOC3L1	268.714	-0.358561	0.00194948
ENSGALG00010022059	NPTX2	197.228	-0.536425	0.00269126
ENSGALG00010022051	BAIAP2L1	103.666	-0.283854	0.00401113
ENSGALG00010021995	CD28	17.9259	-0.731776	0.0019328
ENSGALG00010021971	ICOS	107.175	-0.359885	0.048524
ENSGALG00010021931	ITGA6	2336.25	-0.332319	0.000339191
ENSGALG00010021676	TP53INP2	190.3	0.314486	0.00558441
ENSGALG00010021664	TYSND1	52.6173	0.284363	0.00611244
ENSGALG00010021564	PRKAG3	2140.77	0.305661	0.00506014
ENSGALG00010021350	CABLES2	105.097	-0.277429	0.00136962
ENSGALG00010021052	C12H3orf14	111.278	0.311345	0.0129281
ENSGALG00010020920	ACOX2	420.61	0.316494	0.00510117
ENSGALG00010020828	CAMK2N1	12.9931	-0.48355	0.0345471
ENSGALG00010020642	ANKRD2	108.865	-0.722692	0.0129611
ENSGALG00010020568		69.1987	0.356338	0.0161158
ENSGALG00010020417		36.9361	-0.85271	0.0129063
ENSGALG00010020087		80.1474	-0.697106	0.00476391
ENSGALG00010019947		91.8443	0.406786	0.00606951
ENSGALG00010019898	NUDT1	73.6693	-0.346766	0.0107371
ENSGALG00010019855	TTC7A	460.74	0.531325	0.00370062
ENSGALG00010019820	BBOX1	1527.32	0.313882	0.0153573
ENSGALG00010019221	VASH2	498.13	-0.292446	0.0322679
ENSGALG00010019206	RNF207	205.706	0.299968	0.0254509
ENSGALG00010018880	TMEM17	47.8819	0.284033	0.0198185
ENSGALG00010018704	PGPEP1L	278.124	0.427414	0.0127756
ENSGALG00010018665	IL13RA2	63.0938	-0.400057	0.0241935
ENSGALG00010018654	FAM169B	164.516	0.304063	0.00459679
ENSGALG00010018434	HSPBAP1	426.088	0.277261	0.00841008
ENSGALG00010018379	SRBD1	2358.2	0.27593	0.00496641
ENSGALG00010018344	SFXN5	79.1033	0.301946	0.0141151
ENSGALG00010018165	DACH2	179.661	-0.301726	0.00173698
ENSGALG00010018157	FBXL2	268.705	0.340894	0.00184386
ENSGALG00010017747	DUSP26	338.05	0.293325	0.0280691
ENSGALG00010017383		310.037	0.348903	0.00321977
ENSGALG00010017352	GPCPD1	3455.08	0.368602	0.0200181
ENSGALG00010017318	ADSS1	16445.9	0.341612	0.00795648
ENSGALG00010017105	PLK1	81.7094	-0.322006	0.04506
ENSGALG00010016952	GINS1	27.0373	-0.334732	0.0227745
ENSGALG00010016496	PLP1	36.4906	-0.380067	0.0231147
ENSGALG00010016428	ADRA1D	34.2807	-0.353269	0.0159272
ENSGALG00010016399	ACSM5	608.954	0.286863	0.0189081
ENSGALG00010016390		156.319	0.307176	0.0469492
ENSGALG00010016377	FRMPD3	244.584	-0.287755	0.0381826
ENSGALG00010015886	AFF3	80.794	-0.368533	0.00617423
ENSGALG00010015370		1515.67	-0.275702	0.00581702
ENSGALG00010015117	RASD2	99.1577	-0.266438	0.0122309
ENSGALG00010015049	DCK2	155.791	-0.321782	0.0198648
ENSGALG00010014889	PVALB	21.3432	0.425085	0.0308284
ENSGALG00010014769	CCDC69	93.3388	-0.449473	0.00372515
ENSGALG00010014453	NR2E1	102.485	0.263276	0.0380873
ENSGALG00010014033	SLC38A4	121.086	0.550794	0.00120677
ENSGALG00010013954	LPL	1891.81	-0.321975	0.00253762
ENSGALG00010013815	SRXN1	124.038	-0.288257	0.0491251
ENSGALG00010013809	MX1	231.756	-1.16216	0.0258265
ENSGALG00010013646	CLDN1	191.684	-0.339969	0.000492726
ENSGALG00010013457	SH3BGR	4778.74	0.351188	2.8e-05
ENSGALG00010013436	NPAS2	51.7624	-0.388621	0.00201513
ENSGALG00010013435	SDC3	577.532	-0.285804	0.000434836
ENSGALG00010013362		35.9239	0.495519	0.00518973
ENSGALG00010013319		838.31	1.45848	0.0339079
ENSGALG00010013258	C8orf59	288.756	0.307901	0.00620231
ENSGALG00010013188		116.039	-0.467485	0.00199819
ENSGALG00010012927		278.23	1.69376	0.0499443
ENSGALG00010012926	OSGEPL1	223.883	0.398603	0.0112218
ENSGALG00010012879	RCAN1	1373.58	-0.33703	0.00245514
ENSGALG00010012878	GDNF	32.6359	0.414219	0.0188401
ENSGALG00010012836		42.6866	1.93543	0.0415566
ENSGALG00010012604		233.65	2.61717	0.00125143
ENSGALG00010012393		229.665	1.41927	0.030514
ENSGALG00010012300	NINJ2	23.6379	0.398433	0.0104969
ENSGALG00010012297	ABLIM3	133.928	-0.391257	0.0026513
ENSGALG00010012286		586.049	1.26678	0.00664854
ENSGALG00010012260	MBD2	145.144	0.799721	0.0204778
ENSGALG00010012144	HIST1H101	735.609	0.421365	0.0125458
ENSGALG00010012097	GART	819.464	0.276068	0.0461657
ENSGALG00010012082	HAUS1	31.9487	-0.273981	0.0202226
ENSGALG00010011988	HINTW	179.538	2.62196	0.00320294
ENSGALG00010011931	ATP5A1W	714.306	1.5179	0.0210868
ENSGALG00010011657	ALDH1L2	4211.23	0.280286	0.000744463
ENSGALG00010011636	GRIK1	120.579	-0.311631	0.0463103
ENSGALG00010011633	TADA2B	87.9009	-0.279557	0.0253337
ENSGALG00010011578	MYLK4	1445.1	0.34369	0.0414026
ENSGALG00010011558	MYBPC1	5761.36	0.929879	0.00378661
ENSGALG00010011447	LAMC1	7801.43	-0.266842	0.00306146
ENSGALG00010011426	NQO2	416.424	0.309622	1.15e-05
ENSGALG00010011104	ABCG1	71.1578	0.62467	0.000338511
ENSGALG00010010657	TMEM170B	123.053	-0.295849	0.047358
ENSGALG00010010475	CCDC71L	196.569	-0.282977	0.00299754
ENSGALG00010010218	PBK	61.8772	-0.313519	0.0259133
ENSGALG00010009718		31.9134	-0.319664	0.023489
ENSGALG00010009578	KIF5C	185.338	0.390494	0.00813513
ENSGALG00010009368	DSCC1	78.394	-0.421756	0.0111979
ENSGALG00010009106	THSD7B	341.331	0.301569	0.0184263
ENSGALG00010009099	CXCR4	95.9207	-0.296324	0.0310238
ENSGALG00010008636	AGTPBP1	1351.64	0.332593	0.00874021
ENSGALG00010008580	PANX1	48.3365	-0.430133	0.0124634
ENSGALG00010008392	CD36	1528.74	-0.318256	0.0179601
ENSGALG00010008163	CHTF8	13.988	-0.481174	0.0142924
ENSGALG00010008086	RHPN1	444.122	0.272396	0.0436597
ENSGALG00010008072	NRSN1	486.414	0.325223	0.000122865
ENSGALG00010007999	SDC1	361.401	-0.360331	0.00023192
ENSGALG00010007579	GATB	777.19	0.427427	1.38e-05
ENSGALG00010007404	FOLH1	348.593	-0.343207	0.00377047
ENSGALG00010007320		511.927	0.554117	0.00978238
ENSGALG00010007182		112.863	-0.54308	0.000522036
ENSGALG00010007162		294.785	0.429394	0.00628176
ENSGALG00010007160		282.025	0.484256	0.0308521
ENSGALG00010006212	FOS	477.357	-0.730694	0.0116969
ENSGALG00010006071	TEX30	50.1713	0.371852	0.00286511
ENSGALG00010006037	METTL21EP	164.875	0.732552	0.00748732
ENSGALG00010005999	PDE10A	368.452	0.419086	0.014664
ENSGALG00010005848	WASF3	165.541	-0.274265	0.0191518
ENSGALG00010005743	ETNPPL	5084.02	0.266004	0.0140092
ENSGALG00010005630	NIT2	443.728	0.289224	0.00240756
ENSGALG00010005561	CLYBL	89.9561	0.29084	0.0141837
ENSGALG00010005544	AQP4	1078.05	0.483597	0.0362984
ENSGALG00010005368	CCDC3	150.191	0.439724	0.0035584
ENSGALG00010005174	TPP2	9757.9	0.327207	0.015682
ENSGALG00010004852		697.634	-0.346441	0.041624
ENSGALG00010004340	SLC4A4	322.932	0.348634	0.00899928
ENSGALG00010004158	JCHAIN	583.992	-0.908889	0.0190393
ENSGALG00010004117	STBD1	6366.04	0.281238	0.0246823
ENSGALG00010004063		60.2919	0.61355	0.0128282
ENSGALG00010003972	PENK	460.029	-0.345302	0.0171325
ENSGALG00010003812	BG8	41.2399	-0.676642	0.0177743
ENSGALG00010003761	UGT8	32.7332	-0.369077	0.00750348
ENSGALG00010003589	SLC25A30	2797.18	0.395541	0.028544
ENSGALG00010002955	BLEC1	23.8892	0.446488	0.0444071
ENSGALG00010002940	BG1	21.9985	0.615518	0.00641534
ENSGALG00010002870	FABP5	6039.39	-0.344369	6.63e-06
ENSGALG00010002788		408.868	-0.439773	0.0234264
ENSGALG00010002661	ACBD7	16.4695	-0.41785	0.00922572
ENSGALG00010002655	FABP4	1757.79	-0.434624	0.0457089
ENSGALG00010002634	RGN	518.727	0.269101	0.00534941
ENSGALG00010002097	PCYT1B	33.885	0.485743	0.00906284
ENSGALG00010002023	CLCN4	312.853	0.310537	0.0113467
ENSGALG00010001912	TMEM117	716.313	0.277486	0.00864146
ENSGALG00010001699	ASB15	1891.11	0.288608	0.0108726
ENSGALG00010001649	UBE2E2	17.3988	-0.278779	0.0276142
ENSGALG00010001604		14.4561	-10.1696	0.0184059
ENSGALG00010000606	UBE2QL1	643.323	0.291179	0.0050077
ENSGALG00010000507	TRPT1	46.0207	0.295567	0.0203086
ENSGALG00010000366	EMID1	52.9838	-0.314364	0.0386539
ENSGALG00010000309		73.0364	2.24845	0.0235672
ENSGALG00010000302		60.2948	-0.264364	0.023104
ENSGALG00010000154		23.8605	1.27769	0.0485236
ENSGALG00010000055	PRC1	143.995	-0.26908	0.0262729
1XJ, Xianju chicken; CB, commercial broiler; BrP, percentage of breast muscle weight.
