# Supplementary material for: Deciphering the Gene Expression and Alternative Splicing Basis of Muscle Development Through Interpretable Machine Learning Models
Source: Biology (Basel). 2025 Aug 15;14(8):1059. doi: 10.3390/biology14081059 (PMC12383657; doi:10.3390/biology14081059)
Supplement: Supplementary file 1 [file biology-14-01059-s001.zip › Table S4.xlsx]

## Sheet: Sheet1
Table S4. Identification of DSTs in XJ chickens1.
Genes	Transcripts	Difference	Pvalue
ENSGALG00010000813	ENSGALT00010001790	0.137281	0.00318464
ENSGALG00010000813	ENSGALT00010001792	-0.13211	0.00514309
ENSGALG00010001149	ENSGALT00010002610	-0.150949	0.0216956
ENSGALG00010001194	ENSGALT00010002761	0.148464	0.0319339
ENSGALG00010001279	ENSGALT00010002957	-0.17336	0.0149891
ENSGALG00010001279	ENSGALT00010002958	0.185507	0.026293
ENSGALG00010001333	ENSGALT00010003102	0.151597	0.034761
ENSGALG00010001333	ENSGALT00010003133	-0.152895	0.028898
ENSGALG00010001461	ENSGALT00010003377	-0.105306	0.0168754
ENSGALG00010001461	ENSGALT00010003379	0.105306	0.0168754
ENSGALG00010001639	ENSGALT00010003762	0.156323	0.0148681
ENSGALG00010001657	ENSGALT00010003800	-0.110981	0.00835045
ENSGALG00010001657	ENSGALT00010003806	0.145146	0.00128727
ENSGALG00010001666	ENSGALT00010003839	-0.164748	0.000660882
ENSGALG00010001895	ENSGALT00010004336	-0.171569	6.249e-07
ENSGALG00010001895	ENSGALT00010004345	0.144336	5.46727e-05
ENSGALG00010002046	ENSGALT00010004655	0.114986	0.00363274
ENSGALG00010002097	ENSGALT00010004707	0.1215	0.0153367
ENSGALG00010002253	ENSGALT00010005110	-0.129563	0.0072169
ENSGALG00010002341	ENSGALT00010005296	0.141252	0.0065491
ENSGALG00010002551	ENSGALT00010005850	-0.120651	0.0351592
ENSGALG00010002551	ENSGALT00010005858	0.134358	0.0488734
ENSGALG00010002576	ENSGALT00010005910	0.102106	0.0154848
ENSGALG00010002782	ENSGALT00010006449	0.105148	0.0258207
ENSGALG00010002807	ENSGALT00010006517	0.239829	0.000310868
ENSGALG00010002878	ENSGALT00010006669	-0.10356	0.0187447
ENSGALG00010002904	ENSGALT00010006757	-0.104871	0.00302522
ENSGALG00010002925	ENSGALT00010006804	0.163859	0.00290616
ENSGALG00010002925	ENSGALT00010006809	-0.155629	0.00210872
ENSGALG00010003019	ENSGALT00010007033	0.113842	0.01465
ENSGALG00010003019	ENSGALT00010007035	-0.144036	1.2148e-06
ENSGALG00010003108	ENSGALT00010007226	-0.116543	0.027368
ENSGALG00010003242	ENSGALT00010007595	0.228099	0.00184586
ENSGALG00010003242	ENSGALT00010007596	-0.222236	0.00216652
ENSGALG00010003260	ENSGALT00010007644	-0.109145	0.0279946
ENSGALG00010003307	ENSGALT00010007763	-0.120628	0.0036662
ENSGALG00010003307	ENSGALT00010007787	0.125775	0.0259177
ENSGALG00010003364	ENSGALT00010007858	0.115068	0.0245254
ENSGALG00010003439	ENSGALT00010008017	-0.109443	0.0344748
ENSGALG00010003439	ENSGALT00010008020	0.142452	0.0114223
ENSGALG00010003472	ENSGALT00010008064	-0.211031	0.0084995
ENSGALG00010003472	ENSGALT00010008065	0.242623	0.00463784
ENSGALG00010003489	ENSGALT00010008135	-0.120996	0.0183198
ENSGALG00010003489	ENSGALT00010008140	0.15814	0.00722279
ENSGALG00010003507	ENSGALT00010008213	-0.122308	0.0342891
ENSGALG00010003511	ENSGALT00010008195	0.125968	0.049837
ENSGALG00010003560	ENSGALT00010008311	0.106358	0.0283185
ENSGALG00010003585	ENSGALT00010008379	-0.100511	0.00606754
ENSGALG00010003666	ENSGALT00010008493	0.103869	0.0255458
ENSGALG00010003666	ENSGALT00010008519	-0.120144	0.00535119
ENSGALG00010003843	ENSGALT00010008901	-0.105942	0.0474322
ENSGALG00010003851	ENSGALT00010008915	0.134055	0.000104761
ENSGALG00010003878	ENSGALT00010008980	0.157043	0.0263881
ENSGALG00010003878	ENSGALT00010008997	-0.14859	0.000855424
ENSGALG00010003958	ENSGALT00010009152	0.144428	0.00820269
ENSGALG00010003958	ENSGALT00010009153	-0.142921	0.00178069
ENSGALG00010004141	ENSGALT00010009680	0.105808	0.0350098
ENSGALG00010004172	ENSGALT00010009732	0.117027	0.0393997
ENSGALG00010004172	ENSGALT00010009740	-0.11831	0.0171909
ENSGALG00010004187	ENSGALT00010009778	0.130471	0.0419719
ENSGALG00010004187	ENSGALT00010009783	-0.130471	0.0419719
ENSGALG00010004338	ENSGALT00010010110	0.195293	3.846e-07
ENSGALG00010004338	ENSGALT00010010113	-0.223371	2.48575e-05
ENSGALG00010004385	ENSGALT00010010267	-0.103343	0.0342225
ENSGALG00010004533	ENSGALT00010010561	0.147485	0.0456889
ENSGALG00010004533	ENSGALT00010010569	-0.140351	0.034019
ENSGALG00010004689	ENSGALT00010010903	0.104573	0.00727712
ENSGALG00010004760	ENSGALT00010011062	0.21732	0.0169938
ENSGALG00010004760	ENSGALT00010011074	-0.217318	0.0169938
ENSGALG00010004800	ENSGALT00010011156	0.127147	0.019267
ENSGALG00010004841	ENSGALT00010011367	0.100203	0.00507528
ENSGALG00010004855	ENSGALT00010011303	-0.102896	0.0050383
ENSGALG00010004855	ENSGALT00010011358	0.113643	0.0185307
ENSGALG00010004962	ENSGALT00010011638	0.105848	0.0122545
ENSGALG00010005118	ENSGALT00010012038	-0.126908	0.000178814
ENSGALG00010005198	ENSGALT00010012295	-0.193714	0.00273038
ENSGALG00010005198	ENSGALT00010012298	0.186456	0.00608809
ENSGALG00010005211	ENSGALT00010012336	0.112846	0.0187894
ENSGALG00010005228	ENSGALT00010012376	0.214069	0.00401444
ENSGALG00010005228	ENSGALT00010012378	-0.171613	0.000433755
ENSGALG00010005245	ENSGALT00010012419	0.112624	0.00012255
ENSGALG00010005275	ENSGALT00010012500	-0.132655	0.0234758
ENSGALG00010005402	ENSGALT00010012857	-0.13352	0.0302708
ENSGALG00010005402	ENSGALT00010012858	0.129517	0.00410559
ENSGALG00010005407	ENSGALT00010012866	0.172951	0.0221707
ENSGALG00010005407	ENSGALT00010012876	-0.186816	0.000865842
ENSGALG00010005468	ENSGALT00010013052	0.107116	0.00857748
ENSGALG00010005546	ENSGALT00010013266	-0.192739	0.0214782
ENSGALG00010005546	ENSGALT00010013275	0.217944	0.00584679
ENSGALG00010005660	ENSGALT00010013546	-0.104569	0.0439919
ENSGALG00010005742	ENSGALT00010013717	0.107886	3.49892e-05
ENSGALG00010005858	ENSGALT00010013989	0.109258	0.00600277
ENSGALG00010005858	ENSGALT00010013994	-0.109258	0.00600277
ENSGALG00010006118	ENSGALT00010014615	-0.100587	0.00966659
ENSGALG00010006202	ENSGALT00010014779	-0.144991	0.000624716
ENSGALG00010006203	ENSGALT00010014767	0.141661	0.0057006
ENSGALG00010006203	ENSGALT00010014773	-0.147385	0.00116787
ENSGALG00010006585	ENSGALT00010015709	0.118419	0.0258477
ENSGALG00010006901	ENSGALT00010016385	-0.170641	0.0442557
ENSGALG00010006901	ENSGALT00010016416	0.170641	0.0442557
ENSGALG00010007108	ENSGALT00010016923	0.115305	0.016757
ENSGALG00010007416	ENSGALT00010017694	-0.148982	0.0270433
ENSGALG00010007416	ENSGALT00010017708	0.176709	0.0126337
ENSGALG00010007467	ENSGALT00010017803	-0.100195	0.0120281
ENSGALG00010007678	ENSGALT00010018295	-0.165748	0.00624482
ENSGALG00010007678	ENSGALT00010018300	0.169898	0.00513212
ENSGALG00010007795	ENSGALT00010018569	0.276661	5.7017e-06
ENSGALG00010007795	ENSGALT00010018574	-0.255698	2.64841e-05
ENSGALG00010007914	ENSGALT00010018849	0.122139	0.00218649
ENSGALG00010008038	ENSGALT00010019184	0.173034	0.0460599
ENSGALG00010008038	ENSGALT00010019192	-0.173034	0.0460599
ENSGALG00010008047	ENSGALT00010019206	-0.105099	0.000251992
ENSGALG00010008047	ENSGALT00010019207	0.208217	0.00300972
ENSGALG00010008072	ENSGALT00010019244	-0.162788	0.044804
ENSGALG00010008072	ENSGALT00010019247	0.162788	0.044804
ENSGALG00010008152	ENSGALT00010019452	-0.118082	0.00696934
ENSGALG00010008152	ENSGALT00010019466	0.120009	0.00363983
ENSGALG00010008226	ENSGALT00010019671	0.136565	0.0111397
ENSGALG00010008906	ENSGALT00010021218	0.114267	0.00482647
ENSGALG00010008906	ENSGALT00010021226	-0.106398	0.00369644
ENSGALG00010008999	ENSGALT00010021456	-0.114569	0.0482938
ENSGALG00010009147	ENSGALT00010021826	-0.136169	0.0227614
ENSGALG00010009147	ENSGALT00010021835	0.148146	0.00648779
ENSGALG00010009153	ENSGALT00010021846	0.195691	0.0049906
ENSGALG00010009153	ENSGALT00010021852	-0.195691	0.0049906
ENSGALG00010009166	ENSGALT00010021909	0.174444	0.000607844
ENSGALG00010009263	ENSGALT00010022076	-0.169073	0.00549625
ENSGALG00010009330	ENSGALT00010022213	0.106349	0.0118512
ENSGALG00010009330	ENSGALT00010022238	-0.112064	0.00016699
ENSGALG00010009360	ENSGALT00010022291	-0.124024	0.000264372
ENSGALG00010009373	ENSGALT00010022374	0.100276	0.0295721
ENSGALG00010009497	ENSGALT00010022707	0.106927	2.94897e-05
ENSGALG00010009615	ENSGALT00010022929	0.128057	0.0144764
ENSGALG00010009676	ENSGALT00010023094	0.200624	0.0193817
ENSGALG00010009676	ENSGALT00010023095	-0.200624	0.0193817
ENSGALG00010009732	ENSGALT00010023256	-0.164221	5.1607e-05
ENSGALG00010009732	ENSGALT00010023266	0.164221	5.1607e-05
ENSGALG00010009811	ENSGALT00010023443	-0.209003	0.0102946
ENSGALG00010009857	ENSGALT00010023674	0.114135	0.0422766
ENSGALG00010009972	ENSGALT00010023740	-0.187672	0.000499185
ENSGALG00010009972	ENSGALT00010023752	0.18225	0.00210863
ENSGALG00010010215	ENSGALT00010024329	-0.104238	0.0314124
ENSGALG00010010351	ENSGALT00010024772	-0.114916	0.00535418
ENSGALG00010010434	ENSGALT00010024995	0.130046	0.0257838
ENSGALG00010010657	ENSGALT00010025361	0.209313	0.00161166
ENSGALG00010010657	ENSGALT00010025362	-0.209313	0.00161166
ENSGALG00010010688	ENSGALT00010025513	-0.1654	0.000204148
ENSGALG00010010829	ENSGALT00010025933	0.19467	0.000315409
ENSGALG00010010829	ENSGALT00010025949	-0.19332	0.000342699
ENSGALG00010010887	ENSGALT00010026052	0.113432	0.0476575
ENSGALG00010010918	ENSGALT00010026128	-0.102058	0.00311531
ENSGALG00010010918	ENSGALT00010026130	0.102058	0.00311531
ENSGALG00010010954	ENSGALT00010026229	0.201413	0.00246995
ENSGALG00010010954	ENSGALT00010026230	-0.152963	0.0251956
ENSGALG00010010964	ENSGALT00010026255	-0.13246	0.0415341
ENSGALG00010010964	ENSGALT00010026261	0.148325	0.0331492
ENSGALG00010010980	ENSGALT00010026313	0.192702	0.0307257
ENSGALG00010011067	ENSGALT00010026502	-0.1308	0.0198945
ENSGALG00010011067	ENSGALT00010026505	0.168218	0.00439333
ENSGALG00010011198	ENSGALT00010026755	0.125709	0.0180131
ENSGALG00010011198	ENSGALT00010026757	-0.125709	0.0180131
ENSGALG00010011433	ENSGALT00010027349	-0.132262	0.00402877
ENSGALG00010011433	ENSGALT00010027351	0.23585	0.000437616
ENSGALG00010011441	ENSGALT00010027379	-0.127907	0.0101113
ENSGALG00010011633	ENSGALT00010027812	0.214941	0.0366218
ENSGALG00010011633	ENSGALT00010027813	-0.202858	0.0326202
ENSGALG00010011699	ENSGALT00010028009	-0.125441	0.007247
ENSGALG00010011929	ENSGALT00010028546	-0.100093	0.0260305
ENSGALG00010011963	ENSGALT00010028634	-0.119731	0.00363262
ENSGALG00010011963	ENSGALT00010028645	0.123388	0.00316746
ENSGALG00010012054	ENSGALT00010028870	-0.122667	0.0303814
ENSGALG00010012063	ENSGALT00010028896	0.102686	0.00043294
ENSGALG00010012075	ENSGALT00010028979	0.124031	0.0203204
ENSGALG00010012247	ENSGALT00010029351	-0.101757	0.0133587
ENSGALG00010012352	ENSGALT00010029596	-0.131399	0.0134575
ENSGALG00010012382	ENSGALT00010029646	0.149274	0.00133681
ENSGALG00010012382	ENSGALT00010029650	-0.137989	0.00260371
ENSGALG00010012390	ENSGALT00010029672	0.117019	0.00840524
ENSGALG00010012390	ENSGALT00010029680	-0.117243	0.00740357
ENSGALG00010012399	ENSGALT00010029699	-0.106921	0.0318953
ENSGALG00010012517	ENSGALT00010030008	-0.101478	0.00185311
ENSGALG00010012725	ENSGALT00010030452	-0.122175	0.0013206
ENSGALG00010012725	ENSGALT00010030453	0.122175	0.0013206
ENSGALG00010012839	ENSGALT00010030802	-0.102901	0.0026337
ENSGALG00010013089	ENSGALT00010031383	0.132565	0.0296327
ENSGALG00010013162	ENSGALT00010031564	-0.104537	0.000347317
ENSGALG00010013162	ENSGALT00010031567	0.105118	0.000155979
ENSGALG00010013252	ENSGALT00010031852	0.180225	0.00161182
ENSGALG00010013252	ENSGALT00010031856	-0.180225	0.00161182
ENSGALG00010013292	ENSGALT00010031963	0.112896	0.00728211
ENSGALG00010013313	ENSGALT00010032036	-0.148779	0.0141926
ENSGALG00010013313	ENSGALT00010032041	0.174012	0.0252197
ENSGALG00010013324	ENSGALT00010032059	0.151267	0.0284179
ENSGALG00010013371	ENSGALT00010032219	0.148726	0.00916778
ENSGALG00010013410	ENSGALT00010032303	0.161666	0.0103554
ENSGALG00010013410	ENSGALT00010032317	-0.153083	0.00497347
ENSGALG00010013449	ENSGALT00010032379	0.118679	0.0363735
ENSGALG00010013482	ENSGALT00010032489	-0.137305	0.000146683
ENSGALG00010013482	ENSGALT00010032493	0.112209	0.0144591
ENSGALG00010013715	ENSGALT00010032945	-0.135826	0.026102
ENSGALG00010013715	ENSGALT00010032967	0.127238	0.0322575
ENSGALG00010013753	ENSGALT00010033008	0.154429	0.00101107
ENSGALG00010013828	ENSGALT00010033204	0.164111	0.0284192
ENSGALG00010014111	ENSGALT00010033891	-0.131002	0.00514696
ENSGALG00010014194	ENSGALT00010034165	-0.158077	0.0273224
ENSGALG00010014194	ENSGALT00010034238	0.109218	0.0380389
ENSGALG00010014284	ENSGALT00010035011	-0.138918	0.00297186
ENSGALG00010014284	ENSGALT00010035393	0.157841	0.0191703
ENSGALG00010014390	ENSGALT00010034707	0.128462	0.0128849
ENSGALG00010014390	ENSGALT00010034741	-0.129032	0.0122626
ENSGALG00010014476	ENSGALT00010034781	-0.117567	0.0308293
ENSGALG00010014476	ENSGALT00010034788	0.117567	0.0308293
ENSGALG00010014655	ENSGALT00010035191	0.102646	0.00420315
ENSGALG00010014658	ENSGALT00010035186	-0.111347	0.0361215
ENSGALG00010014658	ENSGALT00010035198	0.111347	0.0361215
ENSGALG00010014705	ENSGALT00010035346	-0.11673	0.00273163
ENSGALG00010014705	ENSGALT00010035358	0.123827	0.0116418
ENSGALG00010014766	ENSGALT00010035512	0.178003	0.00469248
ENSGALG00010014766	ENSGALT00010035531	-0.138202	0.0328156
ENSGALG00010014767	ENSGALT00010035493	0.170439	0.0144662
ENSGALG00010014767	ENSGALT00010035555	-0.174245	0.0132328
ENSGALG00010014821	ENSGALT00010035688	0.173913	0.0409846
ENSGALG00010014922	ENSGALT00010036052	0.132712	0.0012699
ENSGALG00010014929	ENSGALT00010035913	-0.110894	0.00685088
ENSGALG00010015038	ENSGALT00010036172	-0.104324	0.0149435
ENSGALG00010015072	ENSGALT00010036266	0.113855	0.0335502
ENSGALG00010015111	ENSGALT00010036396	-0.12657	0.000113532
ENSGALG00010015111	ENSGALT00010036399	0.12657	0.000113532
ENSGALG00010015171	ENSGALT00010036564	0.125501	0.00488194
ENSGALG00010015200	ENSGALT00010036646	0.101255	0.00033835
ENSGALG00010015374	ENSGALT00010036936	0.126213	0.00172386
ENSGALG00010015466	ENSGALT00010037101	0.120538	0.0205279
ENSGALG00010015466	ENSGALT00010037107	-0.113521	0.0265575
ENSGALG00010015632	ENSGALT00010037726	-0.161862	0.00251915
ENSGALG00010015647	ENSGALT00010037682	0.130406	0.0182346
ENSGALG00010015839	ENSGALT00010038156	0.10537	0.0202825
ENSGALG00010015876	ENSGALT00010038277	0.207695	0.0457925
ENSGALG00010015876	ENSGALT00010038282	-0.202089	0.00300097
ENSGALG00010015887	ENSGALT00010038311	0.118452	0.0118809
ENSGALG00010015892	ENSGALT00010038294	0.206897	0.00467915
ENSGALG00010015892	ENSGALT00010038295	-0.206897	0.00467915
ENSGALG00010015971	ENSGALT00010038487	0.115767	0.00621838
ENSGALG00010016168	ENSGALT00010038854	-0.111887	2.046e-07
ENSGALG00010016168	ENSGALT00010038860	0.111887	2.046e-07
ENSGALG00010016247	ENSGALT00010039069	0.122151	0.00854479
ENSGALG00010016266	ENSGALT00010039093	-0.100738	0.000978153
ENSGALG00010016266	ENSGALT00010039104	0.111037	0.00151193
ENSGALG00010016274	ENSGALT00010039106	-0.150691	0.000956856
ENSGALG00010016274	ENSGALT00010039110	0.150691	0.000956856
ENSGALG00010016314	ENSGALT00010039240	-0.160873	0.00299753
ENSGALG00010016314	ENSGALT00010039244	0.184129	0.0245956
ENSGALG00010016404	ENSGALT00010039510	0.171713	0.029383
ENSGALG00010016404	ENSGALT00010039533	-0.16553	0.000817917
ENSGALG00010016529	ENSGALT00010039822	0.12418	0.026993
ENSGALG00010016676	ENSGALT00010040236	0.15519	0.0270365
ENSGALG00010016834	ENSGALT00010040604	-0.107258	0.015576
ENSGALG00010016834	ENSGALT00010040618	0.109646	0.0168991
ENSGALG00010016835	ENSGALT00010040635	0.126691	0.0100456
ENSGALG00010016900	ENSGALT00010040784	-0.145561	0.00962788
ENSGALG00010016917	ENSGALT00010040841	-0.112183	0.0168991
ENSGALG00010016924	ENSGALT00010040873	-0.105098	0.012284
ENSGALG00010017300	ENSGALT00010041717	-0.115323	0.00685088
ENSGALG00010017300	ENSGALT00010041724	0.116105	0.006592
ENSGALG00010017341	ENSGALT00010041838	0.107557	0.00768294
ENSGALG00010017343	ENSGALT00010041857	-0.174858	9.4764e-06
ENSGALG00010017351	ENSGALT00010041850	0.159025	0.00780402
ENSGALG00010017351	ENSGALT00010041859	-0.106277	0.0221564
ENSGALG00010017414	ENSGALT00010042024	0.132447	0.0173938
ENSGALG00010017414	ENSGALT00010042025	-0.132447	0.0173938
ENSGALG00010017421	ENSGALT00010042035	0.150345	0.0369284
ENSGALG00010017421	ENSGALT00010042039	-0.150345	0.0369284
ENSGALG00010017464	ENSGALT00010042195	0.111827	4.67439e-05
ENSGALG00010017482	ENSGALT00010042231	-0.111376	0.00710639
ENSGALG00010017576	ENSGALT00010042489	0.123957	0.031298
ENSGALG00010017595	ENSGALT00010042536	-0.16936	0.00817264
ENSGALG00010017595	ENSGALT00010042541	0.16936	0.00817264
ENSGALG00010017621	ENSGALT00010042594	-0.166405	0.00163717
ENSGALG00010017621	ENSGALT00010042609	0.161897	0.00120192
ENSGALG00010017671	ENSGALT00010042727	0.163972	0.0190647
ENSGALG00010017772	ENSGALT00010042941	-0.163733	0.00776823
ENSGALG00010017772	ENSGALT00010042946	0.163733	0.00776823
ENSGALG00010017776	ENSGALT00010042965	0.136278	0.0297156
ENSGALG00010017841	ENSGALT00010043127	-0.12382	0.0159543
ENSGALG00010017841	ENSGALT00010043141	0.129761	0.0178877
ENSGALG00010018010	ENSGALT00010043545	-0.101316	0.0381181
ENSGALG00010018039	ENSGALT00010043605	-0.147828	0.0241722
ENSGALG00010018039	ENSGALT00010043608	0.147828	0.0241722
ENSGALG00010018128	ENSGALT00010043795	-0.127455	0.000496087
ENSGALG00010018206	ENSGALT00010044009	0.135388	0.00108989
ENSGALG00010018263	ENSGALT00010044099	0.113169	0.0335382
ENSGALG00010018514	ENSGALT00010044806	0.154583	2.05971e-05
ENSGALG00010018559	ENSGALT00010044894	0.109305	0.0211552
ENSGALG00010018747	ENSGALT00010045313	0.205371	0.000700774
ENSGALG00010018747	ENSGALT00010045315	-0.205983	0.000310258
ENSGALG00010018968	ENSGALT00010045946	-0.100687	0.0402774
ENSGALG00010019005	ENSGALT00010045992	-0.142823	0.00860685
ENSGALG00010019030	ENSGALT00010046073	-0.192019	0.00923521
ENSGALG00010019030	ENSGALT00010046078	0.193242	0.007458
ENSGALG00010019064	ENSGALT00010046167	0.116862	0.0158812
ENSGALG00010019104	ENSGALT00010046252	-0.108452	0.000658546
ENSGALG00010019243	ENSGALT00010046522	-0.102646	0.0446002
ENSGALG00010019243	ENSGALT00010046541	0.14742	0.0288384
ENSGALG00010019285	ENSGALT00010046630	-0.141613	0.0184483
ENSGALG00010019285	ENSGALT00010046644	0.141613	0.0184483
ENSGALG00010019325	ENSGALT00010046739	0.16867	0.0134317
ENSGALG00010019376	ENSGALT00010046851	-0.194589	0.000513207
ENSGALG00010019376	ENSGALT00010046857	0.232172	0.000438108
ENSGALG00010019477	ENSGALT00010047042	-0.16172	0.024024
ENSGALG00010019477	ENSGALT00010047050	0.170642	0.0214723
ENSGALG00010019735	ENSGALT00010047666	-0.109985	0.00580058
ENSGALG00010019735	ENSGALT00010047707	0.174938	0.0182145
ENSGALG00010020103	ENSGALT00010048566	0.135645	0.000325655
ENSGALG00010020183	ENSGALT00010048770	0.119906	0.0310919
ENSGALG00010020183	ENSGALT00010048786	-0.120592	0.0308437
ENSGALG00010020282	ENSGALT00010048939	0.11007	0.00283529
ENSGALG00010020291	ENSGALT00010048998	0.136256	0.00292939
ENSGALG00010020803	ENSGALT00010050320	0.110916	0.00388794
ENSGALG00010020803	ENSGALT00010050330	-0.110916	0.00388794
ENSGALG00010020839	ENSGALT00010050412	0.12015	0.0485764
ENSGALG00010020839	ENSGALT00010050417	-0.12015	0.0485764
ENSGALG00010020944	ENSGALT00010050621	0.193666	0.0219404
ENSGALG00010020944	ENSGALT00010050634	-0.163442	0.041982
ENSGALG00010021010	ENSGALT00010050811	0.145988	0.00533923
ENSGALG00010021062	ENSGALT00010050972	0.123356	0.0387956
ENSGALG00010021154	ENSGALT00010051236	-0.171938	0.0418302
ENSGALG00010021154	ENSGALT00010051238	0.157035	0.0212039
ENSGALG00010021186	ENSGALT00010051343	0.103222	0.00291491
ENSGALG00010021191	ENSGALT00010051361	0.186592	0.00692068
ENSGALG00010021298	ENSGALT00010051620	0.160432	0.00175762
ENSGALG00010021298	ENSGALT00010051626	-0.14745	0.00219082
ENSGALG00010021662	ENSGALT00010052623	0.124394	0.0267967
ENSGALG00010021662	ENSGALT00010052624	-0.116378	0.0321199
ENSGALG00010021725	ENSGALT00010052797	-0.121032	0.0487649
ENSGALG00010021725	ENSGALT00010052841	0.220292	0.0131299
ENSGALG00010021747	ENSGALT00010052874	0.104442	0.00451543
ENSGALG00010021785	ENSGALT00010052998	-0.104831	0.000153332
ENSGALG00010021821	ENSGALT00010053164	0.159511	0.0159214
ENSGALG00010021867	ENSGALT00010053197	0.126047	0.00348709
ENSGALG00010021949	ENSGALT00010053358	-0.117538	0.0138072
ENSGALG00010021966	ENSGALT00010053434	-0.116531	0.023453
ENSGALG00010021966	ENSGALT00010053448	0.121109	0.0163885
ENSGALG00010022058	ENSGALT00010053694	-0.117687	0.0284942
ENSGALG00010022171	ENSGALT00010053954	-0.106026	0.0379995
ENSGALG00010022320	ENSGALT00010054309	-0.10696	0.0330363
ENSGALG00010022348	ENSGALT00010054353	-0.202346	0.00286527
ENSGALG00010022348	ENSGALT00010054360	0.202346	0.00286527
ENSGALG00010022429	ENSGALT00010054525	-0.125894	6.95419e-05
ENSGALG00010022429	ENSGALT00010054536	0.131255	0.000341703
ENSGALG00010022483	ENSGALT00010054729	-0.172022	0.000115587
ENSGALG00010022483	ENSGALT00010054739	0.178162	1.41953e-05
ENSGALG00010022540	ENSGALT00010054873	0.125039	0.0307994
ENSGALG00010022652	ENSGALT00010055108	0.122099	0.0116703
ENSGALG00010022652	ENSGALT00010055118	-0.122099	0.0116703
ENSGALG00010022711	ENSGALT00010055219	-0.101759	0.0450341
ENSGALG00010022711	ENSGALT00010055227	0.101759	0.0450341
ENSGALG00010022748	ENSGALT00010055301	0.106896	0.0236412
ENSGALG00010022748	ENSGALT00010055307	-0.106896	0.0236412
ENSGALG00010022828	ENSGALT00010055543	-0.132459	0.00116391
ENSGALG00010023166	ENSGALT00010056474	-0.150074	0.0483239
ENSGALG00010023200	ENSGALT00010056529	0.10538	0.0289257
ENSGALG00010023212	ENSGALT00010056638	0.156682	7.69399e-05
ENSGALG00010023245	ENSGALT00010056688	-0.110272	0.0266196
ENSGALG00010023271	ENSGALT00010056748	0.204295	0.000105532
ENSGALG00010023271	ENSGALT00010056751	-0.204295	0.000105532
ENSGALG00010023375	ENSGALT00010056988	-0.138825	0.0320647
ENSGALG00010023551	ENSGALT00010057341	0.132711	0.0455821
ENSGALG00010023551	ENSGALT00010057351	-0.132711	0.0455821
ENSGALG00010023664	ENSGALT00010057664	0.232509	0.000873455
ENSGALG00010023664	ENSGALT00010057675	-0.22508	0.00124983
ENSGALG00010023948	ENSGALT00010058321	0.121754	0.0427154
ENSGALG00010024052	ENSGALT00010058610	0.115707	3.25e-06
ENSGALG00010024064	ENSGALT00010058655	0.175796	0.00302787
ENSGALG00010024064	ENSGALT00010058658	-0.170172	0.00269388
ENSGALG00010024081	ENSGALT00010058751	0.109848	0.0349684
ENSGALG00010024083	ENSGALT00010058698	0.211454	0.00115917
ENSGALG00010024083	ENSGALT00010058706	-0.228345	0.000732233
ENSGALG00010024277	ENSGALT00010059217	0.112422	0.00112365
ENSGALG00010024309	ENSGALT00010060335	0.169533	0.012438
ENSGALG00010024511	ENSGALT00010059814	0.124188	0.00834455
ENSGALG00010024567	ENSGALT00010059949	-0.123908	0.027223
ENSGALG00010024605	ENSGALT00010060031	0.131526	0.00024601
ENSGALG00010024687	ENSGALT00010060271	-0.102814	0.000608236
ENSGALG00010024687	ENSGALT00010060273	0.102814	0.000608236
ENSGALG00010024688	ENSGALT00010060275	0.128429	0.00443773
ENSGALG00010024707	ENSGALT00010060312	-0.104812	0.0491458
ENSGALG00010024754	ENSGALT00010060420	0.115656	0.0124959
ENSGALG00010024754	ENSGALT00010060423	-0.167345	0.0120276
ENSGALG00010024761	ENSGALT00010060442	-0.157427	0.000894804
ENSGALG00010024844	ENSGALT00010060648	-0.16295	0.00504288
ENSGALG00010024844	ENSGALT00010060656	0.185656	0.00297553
ENSGALG00010024917	ENSGALT00010060853	-0.104148	0.000553435
ENSGALG00010024920	ENSGALT00010060863	-0.132035	0.0223907
ENSGALG00010025092	ENSGALT00010061420	0.108872	0.000166925
ENSGALG00010025103	ENSGALT00010061269	-0.122511	0.00521773
ENSGALG00010025115	ENSGALT00010061268	-0.168462	0.00208477
ENSGALG00010025127	ENSGALT00010061306	-0.136651	0.0260647
ENSGALG00010025200	ENSGALT00010061507	0.148291	0.000936937
ENSGALG00010025219	ENSGALT00010061554	-0.13197	0.000733302
ENSGALG00010025312	ENSGALT00010061786	-0.130621	0.0017259
ENSGALG00010025312	ENSGALT00010061789	0.141178	0.000126873
ENSGALG00010025325	ENSGALT00010061821	-0.182813	0.000103196
ENSGALG00010025325	ENSGALT00010061826	0.182813	0.000103196
ENSGALG00010025527	ENSGALT00010062290	0.111791	5.57357e-05
ENSGALG00010025527	ENSGALT00010062292	-0.111791	5.57357e-05
ENSGALG00010025538	ENSGALT00010062314	0.102584	0.00638287
ENSGALG00010025562	ENSGALT00010062365	-0.150853	3.77358e-05
ENSGALG00010025562	ENSGALT00010062384	0.150285	0.00185311
ENSGALG00010025801	ENSGALT00010062924	0.131067	0.0429619
ENSGALG00010025829	ENSGALT00010062970	0.141797	0.000611489
ENSGALG00010025829	ENSGALT00010062983	-0.141797	0.000611489
ENSGALG00010025852	ENSGALT00010063015	-0.102602	0.00539078
ENSGALG00010025925	ENSGALT00010063207	0.105048	0.027568
ENSGALG00010026009	ENSGALT00010063447	0.122094	0.0327058
ENSGALG00010026659	ENSGALT00010064739	-0.121667	0.0322415
ENSGALG00010026780	ENSGALT00010064972	0.108579	0.00121487
ENSGALG00010027027	ENSGALT00010065498	0.138121	2.0989e-05
ENSGALG00010027074	ENSGALT00010065621	0.108459	0.0114567
ENSGALG00010027110	ENSGALT00010065705	-0.120722	7.117e-06
ENSGALG00010027110	ENSGALT00010065707	0.120722	7.117e-06
ENSGALG00010027135	ENSGALT00010065799	-0.121682	0.0494338
ENSGALG00010027219	ENSGALT00010065985	0.127365	0.0234397
ENSGALG00010027219	ENSGALT00010065986	-0.127365	0.0234397
ENSGALG00010027230	ENSGALT00010066013	-0.14773	0.0273844
ENSGALG00010027236	ENSGALT00010066033	0.121252	0.0183589
ENSGALG00010027236	ENSGALT00010066036	-0.108619	0.015758
ENSGALG00010027244	ENSGALT00010066052	-0.106126	0.00795608
ENSGALG00010027244	ENSGALT00010066053	0.119142	1.98364e-05
ENSGALG00010027277	ENSGALT00010066134	0.16813	0.0145791
ENSGALG00010027277	ENSGALT00010066138	-0.175255	0.0102005
ENSGALG00010027305	ENSGALT00010066200	-0.127657	0.031018
ENSGALG00010027305	ENSGALT00010066202	0.127657	0.031018
ENSGALG00010027365	ENSGALT00010066359	0.155401	0.00404754
ENSGALG00010027383	ENSGALT00010066389	-0.112354	0.00252921
ENSGALG00010027417	ENSGALT00010066477	0.100558	0.0437533
ENSGALG00010027417	ENSGALT00010066481	-0.100558	0.0437533
ENSGALG00010027530	ENSGALT00010066678	-0.210027	0.000169411
ENSGALG00010027530	ENSGALT00010066680	0.210027	0.000169411
ENSGALG00010027784	ENSGALT00010067327	0.111956	0.022259
ENSGALG00010027784	ENSGALT00010067329	-0.111956	0.022259
ENSGALG00010027801	ENSGALT00010067364	-0.114063	0.00447705
ENSGALG00010027917	ENSGALT00010067670	-0.135335	0.0340249
ENSGALG00010027917	ENSGALT00010067671	0.172961	0.0147019
ENSGALG00010027975	ENSGALT00010067796	-0.146018	0.0248403
ENSGALG00010028056	ENSGALT00010067985	-0.100361	0.0233953
ENSGALG00010028056	ENSGALT00010067987	0.114444	0.00114041
ENSGALG00010028127	ENSGALT00010068163	-0.112672	0.0353047
ENSGALG00010028150	ENSGALT00010068209	0.100833	0.0145477
ENSGALG00010028150	ENSGALT00010068210	-0.100833	0.0145477
ENSGALG00010028164	ENSGALT00010068243	-0.166892	0.0309215
ENSGALG00010028164	ENSGALT00010068244	0.154257	0.0350433
ENSGALG00010028211	ENSGALT00010068367	0.169192	0.0040045
ENSGALG00010028211	ENSGALT00010068373	-0.125378	0.00146721
ENSGALG00010028865	ENSGALT00010069823	0.131412	3.48349e-05
ENSGALG00010028897	ENSGALT00010069911	-0.140254	0.0165244
ENSGALG00010028897	ENSGALT00010069912	0.140254	0.0165244
ENSGALG00010029143	ENSGALT00010070423	0.103507	0.0073027
ENSGALG00010029143	ENSGALT00010070424	-0.106996	0.0111509
ENSGALG00010029207	ENSGALT00010070582	-0.156345	0.00112856
ENSGALG00010029207	ENSGALT00010070588	0.162881	0.015299
ENSGALG00010029264	ENSGALT00010070760	0.135953	0.0260132
ENSGALG00010029264	ENSGALT00010070762	-0.135953	0.0260132
ENSGALG00010029360	ENSGALT00010071003	-0.102783	0.000839342
ENSGALG00010029360	ENSGALT00010071005	0.121746	0.000468937
ENSGALG00010029388	ENSGALT00010071081	-0.163169	0.00149105
ENSGALG00010029388	ENSGALT00010071084	0.249439	0.000229215
ENSGALG00010029407	ENSGALT00010071131	-0.167754	0.00155402
ENSGALG00010029407	ENSGALT00010071132	0.185257	0.00107397
ENSGALG00010029419	ENSGALT00010071166	0.135401	0.0211174
ENSGALG00010029602	ENSGALT00010071564	-0.20939	0.00402289
ENSGALG00010029602	ENSGALT00010071565	0.227569	0.0120871
ENSGALG00010029635	ENSGALT00010071654	-0.175696	4.85614e-05
ENSGALG00010029635	ENSGALT00010071655	0.175696	4.85614e-05
ENSGALG00010029636	ENSGALT00010071658	0.1477	0.000187401
ENSGALG00010029734	ENSGALT00010071928	0.142892	0.0236371
ENSGALG00010029777	ENSGALT00010072037	0.146405	0.0296611
ENSGALG00010029777	ENSGALT00010072038	-0.139498	0.0135287
1DST, differentially spliced transcript; XJ, Xianju chicken.
