# Supplementary material for: Deciphering the Gene Expression and Alternative Splicing Basis of Muscle Development Through Interpretable Machine Learning Models
Source: Biology (Basel). 2025 Aug 15;14(8):1059. doi: 10.3390/biology14081059 (PMC12383657; doi:10.3390/biology14081059)
Supplement: Supplementary file 1 [file biology-14-01059-s001.zip › Table S5.xlsx]

## Sheet: Sheet1
Table S5. Identification of DSTs in CB chickens1.
Genes	Transcripts	Difference	Pvalue
ENSGALG00010000043	ENSGALT00010000046	0.164207	0.0024371
ENSGALG00010000043	ENSGALT00010000050	-0.26114	0.00179291
ENSGALG00010000324	ENSGALT00010000625	0.100007	0.0283899
ENSGALG00010000436	ENSGALT00010000907	-0.253696	0.000359003
ENSGALG00010000436	ENSGALT00010000908	0.13956	0.012007
ENSGALG00010000687	ENSGALT00010001456	0.105614	0.00625571
ENSGALG00010000741	ENSGALT00010001589	-0.139169	0.0210375
ENSGALG00010000843	ENSGALT00010001858	0.126967	0.0297487
ENSGALG00010000843	ENSGALT00010001863	-0.148653	0.0089026
ENSGALG00010001151	ENSGALT00010002615	-0.104624	0.0147348
ENSGALG00010001151	ENSGALT00010002619	0.164126	0.0148537
ENSGALG00010001161	ENSGALT00010002642	0.124312	0.0123259
ENSGALG00010001172	ENSGALT00010002700	0.138377	0.00653539
ENSGALG00010001213	ENSGALT00010002804	0.190551	7.126e-07
ENSGALG00010001213	ENSGALT00010002805	-0.190551	7.126e-07
ENSGALG00010001224	ENSGALT00010002830	0.179583	0.0419306
ENSGALG00010001224	ENSGALT00010002831	-0.179583	0.0419306
ENSGALG00010001306	ENSGALT00010003022	0.152242	0.0192369
ENSGALG00010001704	ENSGALT00010003911	0.112629	0.0478396
ENSGALG00010001704	ENSGALT00010003913	-0.112629	0.0478396
ENSGALG00010001801	ENSGALT00010004100	0.124204	0.033976
ENSGALG00010001801	ENSGALT00010004101	-0.124204	0.033976
ENSGALG00010001850	ENSGALT00010004208	0.137676	0.0192892
ENSGALG00010001928	ENSGALT00010004416	-0.125651	0.00892886
ENSGALG00010002005	ENSGALT00010004549	0.133708	0.00396989
ENSGALG00010002005	ENSGALT00010004564	-0.139403	0.00889988
ENSGALG00010002293	ENSGALT00010005203	0.157861	0.0449298
ENSGALG00010002345	ENSGALT00010005312	-0.143428	0.0399594
ENSGALG00010002365	ENSGALT00010005387	0.160188	0.0181689
ENSGALG00010002393	ENSGALT00010005500	-0.10304	0.0144961
ENSGALG00010002539	ENSGALT00010005885	0.139062	0.0415233
ENSGALG00010002570	ENSGALT00010005903	0.192675	0.00289358
ENSGALG00010002570	ENSGALT00010005924	-0.218687	0.015898
ENSGALG00010002571	ENSGALT00010005939	-0.10332	0.0144177
ENSGALG00010002955	ENSGALT00010006878	0.138826	0.0466552
ENSGALG00010002955	ENSGALT00010006881	-0.138826	0.0466552
ENSGALG00010002957	ENSGALT00010006903	-0.222617	0.00505541
ENSGALG00010002957	ENSGALT00010006930	0.189629	0.018956
ENSGALG00010003108	ENSGALT00010007241	-0.219962	0.025956
ENSGALG00010003243	ENSGALT00010007599	0.114887	0.0199071
ENSGALG00010003261	ENSGALT00010007645	0.119909	0.0099847
ENSGALG00010003331	ENSGALT00010007808	-0.195074	0.00294865
ENSGALG00010003331	ENSGALT00010007812	0.153072	0.0269469
ENSGALG00010003472	ENSGALT00010008067	0.105455	0.00205011
ENSGALG00010003560	ENSGALT00010008311	-0.137434	0.0342993
ENSGALG00010003560	ENSGALT00010008340	0.146891	0.0483049
ENSGALG00010003816	ENSGALT00010008829	-0.137925	0.0206144
ENSGALG00010003816	ENSGALT00010008830	0.186483	0.0122609
ENSGALG00010003843	ENSGALT00010008900	0.188708	0.00127621
ENSGALG00010003843	ENSGALT00010008901	-0.181709	0.00705809
ENSGALG00010003865	ENSGALT00010008943	-0.101286	0.0129163
ENSGALG00010003899	ENSGALT00010009027	0.123074	0.00326539
ENSGALG00010003899	ENSGALT00010009028	-0.117457	0.00426702
ENSGALG00010004143	ENSGALT00010009667	-0.108955	0.0261622
ENSGALG00010004143	ENSGALT00010009668	0.108955	0.0261622
ENSGALG00010004211	ENSGALT00010009833	0.115571	0.0360161
ENSGALG00010004222	ENSGALT00010009870	-0.101522	0.0476383
ENSGALG00010004222	ENSGALT00010009873	0.215599	0.00070648
ENSGALG00010004242	ENSGALT00010009914	-0.178111	0.0116786
ENSGALG00010004250	ENSGALT00010009952	0.107966	0.025462
ENSGALG00010004338	ENSGALT00010010113	0.176607	0.0187128
ENSGALG00010004338	ENSGALT00010010116	-0.165166	0.0356466
ENSGALG00010004507	ENSGALT00010010511	0.104763	0.0407387
ENSGALG00010004588	ENSGALT00010010665	-0.103097	0.000834086
ENSGALG00010004588	ENSGALT00010010667	0.103097	0.000834086
ENSGALG00010004871	ENSGALT00010011365	0.13997	0.00484463
ENSGALG00010004871	ENSGALT00010011369	-0.13997	0.00484463
ENSGALG00010004887	ENSGALT00010011444	-0.182471	0.00668431
ENSGALG00010004887	ENSGALT00010011468	0.131602	0.0446041
ENSGALG00010004935	ENSGALT00010011591	0.104643	0.0128333
ENSGALG00010004983	ENSGALT00010011696	0.188848	0.0220108
ENSGALG00010004983	ENSGALT00010011699	-0.188848	0.0220108
ENSGALG00010005141	ENSGALT00010012108	-0.227533	0.0162135
ENSGALG00010005141	ENSGALT00010012118	0.181521	0.0018575
ENSGALG00010005329	ENSGALT00010012648	-0.117132	0.00576515
ENSGALG00010005362	ENSGALT00010012730	-0.202235	0.00199773
ENSGALG00010005543	ENSGALT00010013262	-0.120113	0.0286214
ENSGALG00010005543	ENSGALT00010013267	0.172565	0.0369319
ENSGALG00010005554	ENSGALT00010013293	0.11395	0.0142607
ENSGALG00010005565	ENSGALT00010013334	-0.156543	0.0255425
ENSGALG00010005621	ENSGALT00010013455	-0.105367	0.0303599
ENSGALG00010005621	ENSGALT00010013463	0.103672	0.0455565
ENSGALG00010005814	ENSGALT00010013858	-0.113809	0.00182637
ENSGALG00010005814	ENSGALT00010013859	0.16521	0.00562321
ENSGALG00010005941	ENSGALT00010014245	-0.130878	0.0408851
ENSGALG00010006083	ENSGALT00010014558	-0.132398	0.035144
ENSGALG00010006118	ENSGALT00010014612	-0.223504	0.0496679
ENSGALG00010006118	ENSGALT00010014620	0.189487	0.0376782
ENSGALG00010006323	ENSGALT00010015101	0.125331	0.0015755
ENSGALG00010006323	ENSGALT00010015104	-0.170818	0.00737029
ENSGALG00010006516	ENSGALT00010015503	-0.127682	0.0345277
ENSGALG00010006568	ENSGALT00010015644	-0.102894	0.000749724
ENSGALG00010006760	ENSGALT00010016216	0.15665	0.00863741
ENSGALG00010006760	ENSGALT00010016225	-0.145346	0.00540377
ENSGALG00010006840	ENSGALT00010016251	-0.222615	0.0208336
ENSGALG00010006840	ENSGALT00010016266	0.222615	0.0208336
ENSGALG00010007106	ENSGALT00010016904	-0.100105	0.0201003
ENSGALG00010007287	ENSGALT00010017405	0.136843	0.0438947
ENSGALG00010007393	ENSGALT00010017628	0.22104	0.0147498
ENSGALG00010007432	ENSGALT00010017719	0.125343	0.00443007
ENSGALG00010007455	ENSGALT00010017778	0.161487	0.00570164
ENSGALG00010007455	ENSGALT00010017781	-0.180344	0.00584285
ENSGALG00010008050	ENSGALT00010019202	0.104935	0.0190545
ENSGALG00010008050	ENSGALT00010019205	-0.104935	0.0190545
ENSGALG00010008130	ENSGALT00010019384	-0.100229	0.00455462
ENSGALG00010008154	ENSGALT00010019479	0.101119	0.0230163
ENSGALG00010008154	ENSGALT00010019481	-0.117059	0.000215727
ENSGALG00010008226	ENSGALT00010019667	0.180733	0.00596867
ENSGALG00010008226	ENSGALT00010019671	-0.126618	0.0354065
ENSGALG00010008240	ENSGALT00010019711	0.189232	0.0032689
ENSGALG00010008240	ENSGALT00010019713	-0.196034	0.00816139
ENSGALG00010008333	ENSGALT00010019952	0.105362	0.0354081
ENSGALG00010008488	ENSGALT00010020259	0.139133	0.0245297
ENSGALG00010008488	ENSGALT00010020285	-0.137244	0.02413
ENSGALG00010008497	ENSGALT00010020288	0.100786	0.00904907
ENSGALG00010008561	ENSGALT00010020386	-0.10793	0.00774575
ENSGALG00010009057	ENSGALT00010021568	0.104065	0.0263662
ENSGALG00010009057	ENSGALT00010021574	-0.129229	0.00245657
ENSGALG00010009086	ENSGALT00010021639	0.120613	0.00721945
ENSGALG00010009093	ENSGALT00010021656	-0.110998	0.00132057
ENSGALG00010009093	ENSGALT00010021662	0.120809	0.000303215
ENSGALG00010009094	ENSGALT00010021665	-0.131243	0.0100668
ENSGALG00010009137	ENSGALT00010021794	0.141363	0.0341326
ENSGALG00010009147	ENSGALT00010021826	0.122004	0.0183504
ENSGALG00010009263	ENSGALT00010022076	0.111919	0.00747845
ENSGALG00010009330	ENSGALT00010022224	0.12582	0.0274105
ENSGALG00010009340	ENSGALT00010022256	-0.232152	0.00323409
ENSGALG00010009340	ENSGALT00010022258	0.193333	0.00903178
ENSGALG00010009595	ENSGALT00010022866	-0.144502	0.0201349
ENSGALG00010009619	ENSGALT00010022948	0.152078	0.00255315
ENSGALG00010009623	ENSGALT00010022961	0.102008	7.85687e-05
ENSGALG00010009623	ENSGALT00010022966	-0.102008	7.85687e-05
ENSGALG00010010094	ENSGALT00010023964	0.173986	0.0279383
ENSGALG00010010215	ENSGALT00010024325	-0.242109	4.82463e-05
ENSGALG00010010215	ENSGALT00010024329	0.212251	0.000178716
ENSGALG00010010226	ENSGALT00010024339	-0.155636	0.0194888
ENSGALG00010010226	ENSGALT00010024346	0.151592	0.0030391
ENSGALG00010010267	ENSGALT00010024502	-0.15607	0.025184
ENSGALG00010010305	ENSGALT00010024622	-0.220613	0.00542335
ENSGALG00010010305	ENSGALT00010024629	0.220613	0.00542335
ENSGALG00010010371	ENSGALT00010024810	-0.147443	0.018907
ENSGALG00010010383	ENSGALT00010024838	-0.119526	0.0126189
ENSGALG00010010394	ENSGALT00010024843	-0.111028	0.037848
ENSGALG00010010394	ENSGALT00010024845	0.111028	0.037848
ENSGALG00010010405	ENSGALT00010024902	0.100576	0.0190856
ENSGALG00010010406	ENSGALT00010024886	0.143828	0.00199206
ENSGALG00010010406	ENSGALT00010024896	-0.143828	0.00199206
ENSGALG00010010642	ENSGALT00010025333	-0.1045	0.0452404
ENSGALG00010010642	ENSGALT00010025337	0.110549	0.024757
ENSGALG00010010688	ENSGALT00010025501	-0.20385	0.00763492
ENSGALG00010010688	ENSGALT00010025513	0.179858	0.00924159
ENSGALG00010010870	ENSGALT00010026022	0.445298	9.3589e-05
ENSGALG00010010870	ENSGALT00010026034	-0.463778	4.27776e-05
ENSGALG00010010931	ENSGALT00010026174	-0.182898	0.0484417
ENSGALG00010010931	ENSGALT00010026176	0.182898	0.0484417
ENSGALG00010010978	ENSGALT00010026302	0.208359	0.00575861
ENSGALG00010010978	ENSGALT00010026307	-0.142005	0.041348
ENSGALG00010010989	ENSGALT00010026336	0.159554	0.00717726
ENSGALG00010011059	ENSGALT00010026485	0.111444	0.0124147
ENSGALG00010011253	ENSGALT00010026873	-0.145476	0.0120004
ENSGALG00010011253	ENSGALT00010026878	0.145564	0.0113329
ENSGALG00010011456	ENSGALT00010027421	-0.180319	0.0331659
ENSGALG00010011456	ENSGALT00010027422	0.10105	0.0178097
ENSGALG00010011469	ENSGALT00010027465	-0.133185	0.00919858
ENSGALG00010011559	ENSGALT00010027669	0.116453	0.000388391
ENSGALG00010011559	ENSGALT00010027671	-0.132797	0.00626209
ENSGALG00010011643	ENSGALT00010027853	0.128365	0.00875001
ENSGALG00010011643	ENSGALT00010027857	-0.130086	0.00743089
ENSGALG00010011699	ENSGALT00010027997	-0.156718	0.0379643
ENSGALG00010011997	ENSGALT00010028751	0.10085	0.0340838
ENSGALG00010011997	ENSGALT00010028758	-0.195679	0.0211484
ENSGALG00010012127	ENSGALT00010029084	0.105409	0.0356497
ENSGALG00010012242	ENSGALT00010029339	0.171966	0.0308843
ENSGALG00010012242	ENSGALT00010029344	-0.171966	0.0308843
ENSGALG00010012291	ENSGALT00010029427	-0.110881	0.0291524
ENSGALG00010012428	ENSGALT00010029794	-0.217417	0.0370543
ENSGALG00010012470	ENSGALT00010030002	0.122032	0.000375708
ENSGALG00010012470	ENSGALT00010030014	-0.122032	0.000375708
ENSGALG00010012509	ENSGALT00010030048	-0.124322	4.76867e-05
ENSGALG00010012760	ENSGALT00010030622	-0.113762	0.0297779
ENSGALG00010012878	ENSGALT00010030896	0.121059	0.0166858
ENSGALG00010012878	ENSGALT00010030899	-0.121059	0.0166858
ENSGALG00010012986	ENSGALT00010031159	0.136508	0.00804484
ENSGALG00010013152	ENSGALT00010031528	-0.249227	0.0018974
ENSGALG00010013152	ENSGALT00010031550	0.101151	0.0297754
ENSGALG00010013304	ENSGALT00010031999	0.105642	0.0280147
ENSGALG00010013327	ENSGALT00010032074	0.132469	0.00620612
ENSGALG00010013327	ENSGALT00010032082	-0.133637	0.00522642
ENSGALG00010013410	ENSGALT00010032321	-0.100754	0.0112981
ENSGALG00010013427	ENSGALT00010032326	0.152709	0.0450204
ENSGALG00010013427	ENSGALT00010032327	-0.152709	0.0450204
ENSGALG00010013508	ENSGALT00010032503	-0.140624	0.0219533
ENSGALG00010013508	ENSGALT00010032509	0.152475	0.0284633
ENSGALG00010014082	ENSGALT00010033799	-0.170387	0.044344
ENSGALG00010014082	ENSGALT00010033812	0.168736	0.0363173
ENSGALG00010014210	ENSGALT00010034241	-0.110931	0.000209759
ENSGALG00010014284	ENSGALT00010035011	0.115954	0.0181679
ENSGALG00010014284	ENSGALT00010035393	-0.13676	0.036392
ENSGALG00010014372	ENSGALT00010034642	0.243632	9.32765e-05
ENSGALG00010014372	ENSGALT00010034687	-0.281993	0.00017395
ENSGALG00010014470	ENSGALT00010034833	-0.107074	0.0378802
ENSGALG00010014476	ENSGALT00010034781	0.164113	0.0187136
ENSGALG00010014476	ENSGALT00010034788	-0.164113	0.0187136
ENSGALG00010014903	ENSGALT00010035942	-0.145908	0.0102074
ENSGALG00010014971	ENSGALT00010036013	0.12782	0.0370655
ENSGALG00010014971	ENSGALT00010036022	-0.213353	0.00375854
ENSGALG00010014992	ENSGALT00010036071	-0.141848	0.0280192
ENSGALG00010015002	ENSGALT00010036091	-0.270112	0.00654018
ENSGALG00010015002	ENSGALT00010036094	0.270112	0.00654018
ENSGALG00010015017	ENSGALT00010036114	-0.10603	0.0376037
ENSGALG00010015017	ENSGALT00010036118	0.178221	0.0146825
ENSGALG00010015029	ENSGALT00010036215	-0.13107	0.0357225
ENSGALG00010015054	ENSGALT00010036241	-0.125111	0.0460979
ENSGALG00010015064	ENSGALT00010036252	-0.224863	0.0228505
ENSGALG00010015181	ENSGALT00010036614	-0.100432	0.0024091
ENSGALG00010015393	ENSGALT00010036962	-0.119552	0.0403826
ENSGALG00010015393	ENSGALT00010036972	0.119552	0.0403826
ENSGALG00010015477	ENSGALT00010037162	-0.144906	0.0335308
ENSGALG00010015477	ENSGALT00010037177	0.11685	0.00837737
ENSGALG00010015483	ENSGALT00010037211	-0.121202	0.0133577
ENSGALG00010015533	ENSGALT00010037335	0.196974	0.00517619
ENSGALG00010015677	ENSGALT00010037741	-0.137128	0.0169858
ENSGALG00010015766	ENSGALT00010037976	0.146696	0.00542016
ENSGALG00010015919	ENSGALT00010038377	0.166964	0.0343214
ENSGALG00010016114	ENSGALT00010038730	0.123102	0.0452166
ENSGALG00010016247	ENSGALT00010039065	0.129796	0.0333536
ENSGALG00010016314	ENSGALT00010039240	-0.166225	0.038907
ENSGALG00010016382	ENSGALT00010039459	-0.104116	0.0297487
ENSGALG00010016382	ENSGALT00010039472	0.134579	0.00269841
ENSGALG00010016473	ENSGALT00010039705	-0.132234	0.00140436
ENSGALG00010016733	ENSGALT00010040344	-0.232528	0.00577899
ENSGALG00010016807	ENSGALT00010040544	0.130297	0.00190064
ENSGALG00010016807	ENSGALT00010040552	-0.116126	0.00660683
ENSGALG00010016828	ENSGALT00010040592	0.147324	0.0373232
ENSGALG00010016828	ENSGALT00010040596	-0.150093	0.0094048
ENSGALG00010016878	ENSGALT00010040735	-0.156879	0.0257315
ENSGALG00010016923	ENSGALT00010040847	-0.185544	0.0459969
ENSGALG00010016923	ENSGALT00010040850	0.185544	0.0459969
ENSGALG00010016926	ENSGALT00010040855	0.131455	0.0267713
ENSGALG00010016985	ENSGALT00010041023	-0.147565	0.00500585
ENSGALG00010017034	ENSGALT00010041129	-0.145596	0.0137722
ENSGALG00010017034	ENSGALT00010041131	0.145596	0.0137722
ENSGALG00010017142	ENSGALT00010041356	-0.132313	3.89082e-05
ENSGALG00010017142	ENSGALT00010041358	0.13325	2.71142e-05
ENSGALG00010017143	ENSGALT00010041357	-0.169798	0.00894358
ENSGALG00010017143	ENSGALT00010041362	0.169798	0.00894358
ENSGALG00010017354	ENSGALT00010041848	-0.130693	0.00528999
ENSGALG00010017354	ENSGALT00010041852	0.130693	0.00528999
ENSGALG00010017421	ENSGALT00010042035	-0.148954	0.043597
ENSGALG00010017421	ENSGALT00010042039	0.148954	0.043597
ENSGALG00010017543	ENSGALT00010042401	0.172665	0.0215856
ENSGALG00010017543	ENSGALT00010042404	-0.16345	0.0126294
ENSGALG00010017595	ENSGALT00010042536	0.176023	0.0218748
ENSGALG00010017595	ENSGALT00010042541	-0.176023	0.0218748
ENSGALG00010017638	ENSGALT00010042624	-0.170428	0.00493036
ENSGALG00010017638	ENSGALT00010042628	0.172638	0.00407729
ENSGALG00010018150	ENSGALT00010043872	0.114012	0.0170434
ENSGALG00010018165	ENSGALT00010043904	0.119224	0.00939179
ENSGALG00010018165	ENSGALT00010043926	-0.137907	0.00426702
ENSGALG00010018263	ENSGALT00010044086	0.148765	0.00969545
ENSGALG00010018342	ENSGALT00010044296	-0.102934	0.0245774
ENSGALG00010018372	ENSGALT00010044360	-0.184865	0.000253634
ENSGALG00010018558	ENSGALT00010044914	0.141295	0.0110911
ENSGALG00010018558	ENSGALT00010044926	-0.140667	0.0245348
ENSGALG00010018665	ENSGALT00010045141	-0.244708	0.000858218
ENSGALG00010018665	ENSGALT00010045161	0.255889	0.00444484
ENSGALG00010018673	ENSGALT00010045155	-0.128988	0.0329635
ENSGALG00010018673	ENSGALT00010045179	0.105364	0.0432445
ENSGALG00010018960	ENSGALT00010045917	0.118495	0.024997
ENSGALG00010019030	ENSGALT00010046073	0.178855	0.0223304
ENSGALG00010019030	ENSGALT00010046078	-0.181381	0.0207796
ENSGALG00010019104	ENSGALT00010046254	-0.114056	0.0249944
ENSGALG00010019230	ENSGALT00010046502	-0.106255	0.0175988
ENSGALG00010019477	ENSGALT00010047042	0.207673	0.0175319
ENSGALG00010019477	ENSGALT00010047050	-0.223485	0.00650741
ENSGALG00010019598	ENSGALT00010047309	0.124981	0.0224663
ENSGALG00010019972	ENSGALT00010048251	0.133225	0.0159684
ENSGALG00010020005	ENSGALT00010048351	-0.108318	0.039798
ENSGALG00010020087	ENSGALT00010048592	0.154598	0.0298164
ENSGALG00010020246	ENSGALT00010048892	0.131005	0.0263751
ENSGALG00010020350	ENSGALT00010049155	0.105657	0.0402474
ENSGALG00010020350	ENSGALT00010049158	-0.19538	0.00237858
ENSGALG00010020417	ENSGALT00010049360	0.120721	0.0494873
ENSGALG00010020440	ENSGALT00010049412	0.121828	0.000749339
ENSGALG00010020440	ENSGALT00010049430	-0.131393	0.000782261
ENSGALG00010020659	ENSGALT00010049903	-0.146446	0.01261
ENSGALG00010020667	ENSGALT00010049925	-0.102073	0.00705818
ENSGALG00010020692	ENSGALT00010049996	-0.113959	0.0298058
ENSGALG00010020733	ENSGALT00010050109	-0.155947	0.00551779
ENSGALG00010020771	ENSGALT00010050232	-0.152121	0.0208737
ENSGALG00010020903	ENSGALT00010050539	-0.112199	0.0322842
ENSGALG00010020967	ENSGALT00010050671	0.161108	0.0024091
ENSGALG00010020967	ENSGALT00010050676	-0.133755	0.00508553
ENSGALG00010021042	ENSGALT00010050910	0.106499	0.0164034
ENSGALG00010021048	ENSGALT00010050924	-0.148102	0.00937472
ENSGALG00010021114	ENSGALT00010051140	-0.184585	0.0112399
ENSGALG00010021114	ENSGALT00010051145	0.193803	0.0174064
ENSGALG00010021141	ENSGALT00010051229	0.145291	0.0164421
ENSGALG00010021367	ENSGALT00010051766	0.172854	0.00245609
ENSGALG00010021367	ENSGALT00010051775	-0.181842	0.000498761
ENSGALG00010021459	ENSGALT00010052028	0.106338	0.0384684
ENSGALG00010021474	ENSGALT00010052088	-0.104463	0.011886
ENSGALG00010021549	ENSGALT00010052265	-0.104245	0.0221132
ENSGALG00010021586	ENSGALT00010052407	-0.152815	0.0372448
ENSGALG00010021586	ENSGALT00010052411	0.160824	0.0214051
ENSGALG00010021725	ENSGALT00010052854	0.100861	0.00441979
ENSGALG00010021749	ENSGALT00010052889	0.109095	0.0246304
ENSGALG00010021749	ENSGALT00010052892	-0.131813	0.00186321
ENSGALG00010021769	ENSGALT00010052917	-0.126408	0.0199863
ENSGALG00010021769	ENSGALT00010052920	0.126408	0.0199863
ENSGALG00010021779	ENSGALT00010053020	-0.115805	0.0104806
ENSGALG00010021812	ENSGALT00010053117	0.113294	0.0365335
ENSGALG00010021821	ENSGALT00010053160	0.102023	0.0270347
ENSGALG00010021829	ENSGALT00010053107	-0.154873	0.0124955
ENSGALG00010021829	ENSGALT00010053121	0.14968	0.0051323
ENSGALG00010021842	ENSGALT00010053169	-0.203254	0.00341912
ENSGALG00010021842	ENSGALT00010053176	0.161579	0.0339221
ENSGALG00010021949	ENSGALT00010053358	0.108134	0.0248172
ENSGALG00010022152	ENSGALT00010053891	-0.107089	0.0284202
ENSGALG00010022181	ENSGALT00010053973	0.156103	0.029803
ENSGALG00010022181	ENSGALT00010053979	-0.15566	0.0265307
ENSGALG00010022205	ENSGALT00010054032	0.103481	0.0454154
ENSGALG00010022708	ENSGALT00010055230	-0.107287	0.00236241
ENSGALG00010022764	ENSGALT00010055332	-0.127745	0.0028141
ENSGALG00010022837	ENSGALT00010055604	0.117647	0.0319801
ENSGALG00010023015	ENSGALT00010056054	-0.13712	0.0473665
ENSGALG00010023073	ENSGALT00010056197	0.111117	0.0219414
ENSGALG00010023073	ENSGALT00010056204	-0.111117	0.0219414
ENSGALG00010023200	ENSGALT00010056529	-0.11939	0.00222728
ENSGALG00010023200	ENSGALT00010056536	0.16954	0.0361132
ENSGALG00010023293	ENSGALT00010056817	-0.115978	0.0473717
ENSGALG00010023421	ENSGALT00010057087	-0.1726	0.0109863
ENSGALG00010023664	ENSGALT00010057664	-0.253997	0.000886169
ENSGALG00010023664	ENSGALT00010057675	0.253194	0.00100665
ENSGALG00010023746	ENSGALT00010057918	0.230537	0.0182899
ENSGALG00010023746	ENSGALT00010057927	-0.239994	0.0101392
ENSGALG00010023798	ENSGALT00010058026	0.104126	0.0395236
ENSGALG00010023798	ENSGALT00010058028	-0.104126	0.0395236
ENSGALG00010023948	ENSGALT00010058317	0.132129	0.00403663
ENSGALG00010023948	ENSGALT00010058321	-0.134904	0.0131244
ENSGALG00010024005	ENSGALT00010058447	-0.13414	0.0399012
ENSGALG00010024005	ENSGALT00010058457	0.144954	0.0295857
ENSGALG00010024083	ENSGALT00010058698	-0.202104	0.00356916
ENSGALG00010024083	ENSGALT00010058706	0.264602	0.00149441
ENSGALG00010024095	ENSGALT00010058742	0.118127	0.0125747
ENSGALG00010024153	ENSGALT00010058911	-0.162472	0.00163375
ENSGALG00010024153	ENSGALT00010058919	0.163399	0.0017334
ENSGALG00010024340	ENSGALT00010059369	-0.14248	0.00398339
ENSGALG00010024600	ENSGALT00010060023	-0.139484	0.0123205
ENSGALG00010024600	ENSGALT00010060027	0.143207	0.0191772
ENSGALG00010024761	ENSGALT00010060439	0.106444	0.0227552
ENSGALG00010024761	ENSGALT00010060451	-0.196341	3.016e-07
ENSGALG00010024852	ENSGALT00010060692	-0.12027	0.0265236
ENSGALG00010024878	ENSGALT00010060743	0.215409	0.00937632
ENSGALG00010024878	ENSGALT00010060747	-0.215894	0.00758654
ENSGALG00010024885	ENSGALT00010060770	0.114138	0.0373278
ENSGALG00010024888	ENSGALT00010060771	-0.186377	0.00963779
ENSGALG00010024950	ENSGALT00010061011	-0.106143	0.00149278
ENSGALG00010025192	ENSGALT00010061460	-0.106788	0.0360161
ENSGALG00010025192	ENSGALT00010061482	0.106732	0.0409868
ENSGALG00010025362	ENSGALT00010061928	-0.101096	0.0339593
ENSGALG00010025362	ENSGALT00010061932	0.101096	0.0339593
ENSGALG00010025382	ENSGALT00010061988	0.157883	0.00918009
ENSGALG00010025392	ENSGALT00010062025	-0.254953	0.0107046
ENSGALG00010025392	ENSGALT00010062032	0.286916	0.000577603
ENSGALG00010025423	ENSGALT00010062082	-0.138161	0.0293655
ENSGALG00010025523	ENSGALT00010062277	-0.129655	0.0350282
ENSGALG00010025523	ENSGALT00010062284	0.105237	0.0106059
ENSGALG00010025580	ENSGALT00010062411	0.14177	0.00417558
ENSGALG00010025660	ENSGALT00010062640	-0.215897	0.000784616
ENSGALG00010025660	ENSGALT00010062645	0.201475	0.000739007
ENSGALG00010025829	ENSGALT00010062970	-0.242461	0.00115
ENSGALG00010025829	ENSGALT00010062983	0.242461	0.00115
ENSGALG00010025835	ENSGALT00010063000	0.119098	0.00385574
ENSGALG00010025962	ENSGALT00010063308	0.147158	0.0192683
ENSGALG00010025962	ENSGALT00010063312	-0.13711	0.0176771
ENSGALG00010026154	ENSGALT00010063705	0.203687	0.000273763
ENSGALG00010026154	ENSGALT00010063714	-0.210645	0.0198834
ENSGALG00010026484	ENSGALT00010064369	-0.112567	0.0222681
ENSGALG00010026893	ENSGALT00010065269	-0.105747	7.85687e-05
ENSGALG00010027103	ENSGALT00010065687	-0.123457	0.0428675
ENSGALG00010027185	ENSGALT00010065914	0.139875	0.00342803
ENSGALG00010027185	ENSGALT00010065915	-0.139875	0.00342803
ENSGALG00010027236	ENSGALT00010066036	-0.132778	0.0465269
ENSGALG00010027245	ENSGALT00010066056	0.179146	0.041625
ENSGALG00010027314	ENSGALT00010066212	-0.101735	0.0452347
ENSGALG00010027530	ENSGALT00010066678	0.22928	0.000857464
ENSGALG00010027530	ENSGALT00010066680	-0.22928	0.000857464
ENSGALG00010027578	ENSGALT00010066804	-0.111765	0.0483239
ENSGALG00010027594	ENSGALT00010066854	-0.11987	0.0272033
ENSGALG00010027594	ENSGALT00010066868	0.119359	0.0181246
ENSGALG00010027626	ENSGALT00010066939	-0.181522	0.0189028
ENSGALG00010027626	ENSGALT00010066944	0.181522	0.0189028
ENSGALG00010027665	ENSGALT00010067054	0.192736	0.00577086
ENSGALG00010027665	ENSGALT00010067059	-0.185186	0.00897142
ENSGALG00010027872	ENSGALT00010067550	0.1348	0.00388834
ENSGALG00010027872	ENSGALT00010067551	-0.141354	0.00732664
ENSGALG00010027873	ENSGALT00010067556	-0.199044	0.0474607
ENSGALG00010027873	ENSGALT00010067563	0.138165	0.040646
ENSGALG00010027954	ENSGALT00010067754	0.112195	0.044319
ENSGALG00010028098	ENSGALT00010068081	-0.220157	0.00541486
ENSGALG00010028098	ENSGALT00010068082	0.203042	0.00858753
ENSGALG00010028127	ENSGALT00010068157	-0.114309	0.0439568
ENSGALG00010028136	ENSGALT00010068182	-0.222819	0.0143504
ENSGALG00010028136	ENSGALT00010068183	0.220433	0.0183504
ENSGALG00010028178	ENSGALT00010068281	-0.13517	0.00184745
ENSGALG00010028178	ENSGALT00010068283	0.153162	0.000590722
ENSGALG00010028211	ENSGALT00010068371	-0.150256	0.039628
ENSGALG00010028211	ENSGALT00010068373	0.213858	0.0150503
ENSGALG00010028357	ENSGALT00010068697	-0.12982	0.0117354
ENSGALG00010028589	ENSGALT00010069239	-0.130745	0.0093615
ENSGALG00010029183	ENSGALT00010070520	-0.1084	0.00969621
ENSGALG00010029222	ENSGALT00010070617	0.114551	0.0405875
ENSGALG00010029222	ENSGALT00010070618	-0.114428	0.0433068
ENSGALG00010029234	ENSGALT00010070653	0.19656	0.024212
ENSGALG00010029263	ENSGALT00010070764	-0.164398	4.30858e-05
ENSGALG00010029338	ENSGALT00010070956	0.101393	0.00161524
ENSGALG00010029338	ENSGALT00010070957	-0.101393	0.00161524
ENSGALG00010029413	ENSGALT00010071157	0.128185	0.018104
ENSGALG00010029419	ENSGALT00010071164	0.105623	0.0222549
ENSGALG00010029492	ENSGALT00010071299	-0.205787	0.0214809
ENSGALG00010029519	ENSGALT00010071354	0.159785	0.00302954
ENSGALG00010029636	ENSGALT00010071659	-0.132377	0.0300014
ENSGALG00010029663	ENSGALT00010071717	0.153966	0.0204824
ENSGALG00010029663	ENSGALT00010071719	-0.20346	0.000907826
ENSGALG00010029668	ENSGALT00010071748	-0.144919	0.0181681
ENSGALG00010029677	ENSGALT00010071779	-0.104194	0.0432411
ENSGALG00010029705	ENSGALT00010071848	0.108029	0.0165053
ENSGALG00010029705	ENSGALT00010071849	-0.108029	0.0165053
ENSGALG00010029743	ENSGALT00010071967	-0.114503	0.0144961
ENSGALG00010029747	ENSGALT00010071961	-0.158126	0.00454773
ENSGALG00010029747	ENSGALT00010071962	0.129144	0.0111084
ENSGALG00010029777	ENSGALT00010072039	0.10646	0.0339357
1DST, differentially spliced transcript; CB, commercial broiler.
