# Supplementary material for: Deciphering the Gene Expression and Alternative Splicing Basis of Muscle Development Through Interpretable Machine Learning Models
Source: Biology (Basel). 2025 Aug 15;14(8):1059. doi: 10.3390/biology14081059 (PMC12383657; doi:10.3390/biology14081059)
Supplement: Supplementary file 1 [file biology-14-01059-s001.zip › Table S6.xlsx]

## Sheet: Sheet1
Table S6. Hyperparameters tuning results in each machine learning model.
Model	Hyperparameters	Results
XGBoost	nrounds	63
XGBoost	eta	0.371053
XGBoost	max_depth	7
XGBoost	gamma	0.18421
XGBoost	colsample_bytree	0.631579
XGBoost	min_child_weight	4
KNN	k	17
Glmnet	s	3.15789
Glmnet	alpha	0
Glmnet	eps	0.947368
Glmnet	lambda.min.ratio	0.736105
Glmnet	lambda	0.105263
LDA	dimen	1
LDA	tol	3.33334e-05
LDA	method	t
LDA	predict.method	debiased
LR	dpsilon	1e-10
LR	maxit	500
NB	eps	1e-10
NB	laplace	0
NB	threshold	0.222222
ANN	size	5
ANN	decay	0.01112
ANN	maxit	600
ANN	reltol	1e-06
RF	num.trees	120
RF	mtry	1
RF	max.depth	5
RF	min.node.size	2
DT	cp	0.0374737
DT	minsplit	9
DT	maxdepth	5
SKF SVM	cost	473.685
SKF SVM	gamma	0.0001
SKF SVM	kernel	sigmoid
SKF SVM	type	C-classification
