# Supplementary material for: Deciphering the Gene Expression and Alternative Splicing Basis of Muscle Development Through Interpretable Machine Learning Models
Source: Biology (Basel). 2025 Aug 15;14(8):1059. doi: 10.3390/biology14081059 (PMC12383657; doi:10.3390/biology14081059)
Supplement: Supplementary file 1 [file biology-14-01059-s001.zip › Table S7.xlsx]

## Sheet: Sheet1
Table S7. Importance scores for feature DEGs based on XGBoost model.
Feature	Gain	Cover	Frequency	Importance
ENSGALG00010012060	0.252637	0.078066	0.0306122	0.252637
HINTW	0.06757	0.0632928	0.0408163	0.06757
ELL2	0.0390509	0.0451749	0.0306122	0.0390509
FKBP5	0.0317951	0.0190738	0.0102041	0.0317951
GATB	0.0308598	0.0190537	0.0102041	0.0308598
SGMS1	0.0300993	0.0251085	0.0204082	0.0300993
INKA2	0.0281454	0.019677	0.0102041	0.0281454
FGFR4	0.0279651	0.0209469	0.0204082	0.0279651
KPNA3	0.0279304	0.0145528	0.0102041	0.0279304
HAUS1	0.0264763	0.0429182	0.0408163	0.0264763
TDRD3	0.0260552	0.0160531	0.0102041	0.0260552
MRPS31	0.0236522	0.0326429	0.0306122	0.0236522
KPNA2	0.0222496	0.0234754	0.0102041	0.0222496
GHITM	0.0199309	0.0137338	0.0102041	0.0199309
GSE1	0.0185531	0.0152591	0.0102041	0.0185531
FOCAD	0.0184174	0.0214188	0.0102041	0.0184174
DCUN1D2	0.0163729	0.0119594	0.0102041	0.0163729
ENSGALG00010019947	0.0162474	0.0372281	0.0408163	0.0162474
CHMP6	0.0144174	0.0146565	0.0102041	0.0144174
NHERF2	0.0134	0.00996681	0.0102041	0.0134
TTPA	0.0118242	0.0073219	0.0102041	0.0118242
ENSGALG00010003777	0.0114547	0.0150172	0.0102041	0.0114547
DENND2D	0.0113401	0.0104609	0.0102041	0.0113401
CRISPLD2	0.0107929	0.0176593	0.0102041	0.0107929
PGAP6	0.00992826	0.00984285	0.0102041	0.00992826
BCL2L15	0.0098077	0.0101852	0.0102041	0.0098077
RASD2	0.00980699	0.0199672	0.0204082	0.00980699
PSMD6	0.00861993	0.00960035	0.0102041	0.00861993
C17orf58	0.00803472	0.00777291	0.0102041	0.00803472
CSRP3	0.0075452	0.00936527	0.0102041	0.0075452
HPS1	0.00741159	0.0127803	0.0102041	0.00741159
NQO2	0.00710521	0.018928	0.0204082	0.00710521
GJA4	0.00689446	0.0134373	0.0204082	0.00689446
NSUN6	0.0060186	0.00872709	0.0102041	0.0060186
PPP1R17	0.00581207	0.00613522	0.0102041	0.00581207
GSTK1	0.00565895	0.00957738	0.0102041	0.00565895
SLC25A43	0.00524635	0.00677828	0.0102041	0.00524635
FMNL2	0.00503773	0.00676226	0.0102041	0.00503773
NRGN	0.00479869	0.00525167	0.0102041	0.00479869
KIF5C	0.00470669	0.0151438	0.0204082	0.00470669
FANCL	0.00467986	0.00611997	0.0102041	0.00467986
FOXO3	0.00460838	0.00560709	0.0102041	0.00460838
ISYNA1	0.00430854	0.00588947	0.0102041	0.00430854
STC2	0.00423998	0.00530944	0.0102041	0.00423998
NEK3	0.00411269	0.00709419	0.0102041	0.00411269
ENSGALG00010017414	0.00392649	0.010048	0.0102041	0.00392649
LARP6	0.00380041	0.00528332	0.0102041	0.00380041
GRK7	0.00369131	0.00958888	0.0102041	0.00369131
TBX5	0.00368536	0.00711895	0.0102041	0.00368536
RHOB	0.00345114	0.00583208	0.0102041	0.00345114
