# Supplementary material for: Deciphering the Gene Expression and Alternative Splicing Basis of Muscle Development Through Interpretable Machine Learning Models
Source: Biology (Basel). 2025 Aug 15;14(8):1059. doi: 10.3390/biology14081059 (PMC12383657; doi:10.3390/biology14081059)
Supplement: Supplementary file 1 [file biology-14-01059-s001.zip › Table S8.xlsx]

## Sheet: Sheet1
Table S8. Importance scores for feature DSTs based on Glmnet models.
Genes	Transcripts	Importance score
ENSGALG00010009497	HS3ST1-207	0.667141
ENSGALG00010027110	IKBKE-202	0.466753
ENSGALG00010027110	IKBKE-201	0.466711
ENSGALG00010022540	GPR146-203	0.391316
ENSGALG00010012509	MICAL3-204	0.38525
ENSGALG00010025538	ANO1-205	0.380687
ENSGALG00010020967	VPS51-201	0.352103
ENSGALG00010026893	FKBP5-203	0.352053
ENSGALG00010024277	ITGB3BP-201	0.35051
ENSGALG00010001895	P4HA3-202	0.343213
ENSGALG00010013410	KIAA0825-210	0.338966
ENSGALG00010020440	PAX7-205	0.336185
ENSGALG00010012725	ENSGALT00010030452	0.33246
ENSGALG00010012725	ENSGALT00010030453	0.332285
ENSGALG00010020967	VPS51-202	0.318566
ENSGALG00010027027	ARHGEF3-202	0.316817
ENSGALG00010015374	LIMS1-207	0.311399
ENSGALG00010019230	SPG21-204	0.308583
ENSGALG00010014210	ENSGALT00010034241	0.307849
ENSGALG00010005554	CRYL1-202	0.30664
ENSGALG00010014655	FHL3-204	0.301979
ENSGALG00010029636	SPATA20-203	0.301718
ENSGALG00010003851	PHF14-201	0.300886
ENSGALG00010029183	ENSGALT00010070520	0.298626
ENSGALG00010017543	ZBTB25-202	0.292724
ENSGALG00010017543	ZBTB25-201	0.28955
ENSGALG00010025523	B4GALT4-203	0.287268
ENSGALG00010003472	FAM110B-204	0.285499
ENSGALG00010018514	EAF2-205	0.277775
ENSGALG00010023212	RIMBP2-203	0.277162
ENSGALG00010024950	NCAM1-201	0.275286
ENSGALG00010003865	AKAP8L-202	0.272623
ENSGALG00010027872	KDM5B-202	0.271614
ENSGALG00010018206	KIZ-203	0.269846
ENSGALG00010024095	RBM12-205	0.269486
ENSGALG00010015971	ENSGALT00010038487	0.269398
ENSGALG00010005468	PPIL4-202	0.267594
ENSGALG00010024052	ENSGALT00010058610	0.26399
ENSGALG00010018165	DACH2-203	0.258585
ENSGALG00010016473	RAB9B-206	0.251326
ENSGALG00010024920	VIPR2-201	0.246599
ENSGALG00010015632	COL4A5-205	0.244257
ENSGALG00010011067	TMTC2-203	0.244031
ENSGALG00010005543	SEC24D-201	0.241833
ENSGALG00010028357	SPPL2C-204	0.241357
ENSGALG00010005814	UPF2-201	0.240468
ENSGALG00010005858	CFAP97-202	0.238897
ENSGALG00010005858	CFAP97-201	0.238873
ENSGALG00010017142	RBP7-201	0.2388
ENSGALG00010011559	MTX3-202	0.23835
ENSGALG00010015393	DCX-201	0.238221
ENSGALG00010012839	TGFBI-204	0.23761
ENSGALG00010009360	TNFAIP8-203	0.236485
ENSGALG00010009057	NXNL2-203	0.23495
ENSGALG00010001895	P4HA3-203	0.233175
ENSGALG00010009330	EIF3K-202	0.232535
ENSGALG00010016168	PLIN2-202	0.232424
ENSGALG00010016168	PLIN2-201	0.231635
ENSGALG00010017142	RBP7-202	0.227971
ENSGALG00010011643	C1orf21-204	0.226965
ENSGALG00010003019	TAPBP-202	0.226383
ENSGALG00010010351	NAMPTP1-202	0.224329
ENSGALG00010024917	TRAK2-203	0.224033
ENSGALG00010010371	SOCS1L-208	0.223136
ENSGALG00010020440	PAX7-203	0.223095
ENSGALG00010001161	B3GALNT1-201	0.22268
ENSGALG00010022708	SPRED1-204	0.222361
ENSGALG00010000843	DIS3-204	0.221949
ENSGALG00010001850	MYOM2-204	0.221074
ENSGALG00010010918	TOR1AIP2-201	0.219771
ENSGALG00010010918	TOR1AIP2-202	0.219714
ENSGALG00010027383	ASS1-204	0.219353
ENSGALG00010020005	EOGT-204	0.218937
ENSGALG00010005329	VIPAS39-203	0.218103
ENSGALG00010020282	MAGI1-202	0.216983
ENSGALG00010011059	ENSGALT00010026485	0.216442
ENSGALG00010016985	ENSGALT00010041023	0.211972
ENSGALG00010025562	GRAMD1B-202	0.211899
ENSGALG00010002005	COLQ-201	0.21179
ENSGALG00010007432	NAT-206	0.211767
ENSGALG00010009330	EIF3K-204	0.210423
ENSGALG00010015393	DCX-202	0.20934
ENSGALG00010027236	PEX11G-201	0.208403
ENSGALG00010024688	CADM1-202	0.207636
ENSGALG00010020087	ENSGALT00010048592	0.20661
ENSGALG00010028211	GATAD2B-205	0.20633
ENSGALG00010013410	KIAA0825-209	0.205723
ENSGALG00010027236	PEX11G-203	0.205281
ENSGALG00010017343	DLG1-206	0.204458
ENSGALG00010006323	ANAPC10-203	0.204194
ENSGALG00010011643	C1orf21-205	0.202151
ENSGALG00010012075	PIGN-209	0.201951
ENSGALG00010013715	IL1R1-205	0.201203
ENSGALG00010010954	MTERF2-202	0.20089
ENSGALG00010028178	ENSGALT00010068283	0.200742
