# Supplementary material for: Deciphering the Gene Expression and Alternative Splicing Basis of Muscle Development Through Interpretable Machine Learning Models
Source: Biology (Basel). 2025 Aug 15;14(8):1059. doi: 10.3390/biology14081059 (PMC12383657; doi:10.3390/biology14081059)
Supplement: Supplementary file 1 [file biology-14-01059-s001.zip › Table S9.xlsx]

## Sheet: Sheet1
Table S9. Shapley values for feature DEGs in XGBoost model.
ID	TBX5	TDRD3	NEK3	MRPS31	TTPA	ENSGALG00010003777	KPNA3	NSUN6	CRISPLD2	GSE1	GATB	RHOB	STC2	KIF5C	FMNL2	GHITM	NQO2	FGFR4	HINTW	ENSGALG00010012060	HAUS1	ELL2	SLC25A43	FOCAD	FOXO3	DCUN1D2	RASD2	GJA4	FANCL	ENSGALG00010017414	NHERF2	HPS1	PGAP6	PPP1R17	ENSGALG00010019947	PSMD6	CSRP3	SGMS1	GRK7	GSTK1	DENND2D	NRGN	LARP6	FKBP5	ISYNA1	INKA2	BCL2L15	KPNA2	C17orf58
XJ1	0.190219	-0.0396878	-0.0496129	-0.55031	0.123496	-0.248879	-0.332512	-0.158217	-0.139035	-0.251567	-0.143076	-0.00642465	-0.0743738	0.34088	-0.0137674	0.134131	-0.362166	-0.148389	0.614868	-1.17295	-0.527572	-0.162633	-0.0822147	0.102715	-0.060694	-0.481994	0.109326	-0.239529	-0.00372529	0.303797	-0.424	-0.544317	-0.111029	0.214685	0.368747	-0.0416712	-0.060761	-0.615938	-0.0323735	-0.153722	-0.0974268	0	-0.00822291	-0.166623	-0.152377	0.0669868	0.0348557	-0.754256	-0.034425
XJ2	-0.0111141	-0.0628661	-0.0184845	-0.391906	0.180403	0.174336	-0.337196	-0.132406	-0.0378735	-0.260161	-0.14862	-0.253541	0.116689	0.384398	0.0692302	0.189486	0.238087	0.00559739	-0.691918	-1.57559	-0.585733	0.180726	0.0164124	-0.368728	-0.0332866	-0.512172	0.15512	-0.172392	-0.00189898	-0.237222	-0.204972	0.698819	-0.106354	-0.252152	-0.499455	-0.0363571	0.0695513	-0.0145822	-0.134143	-0.12792	-0.208667	0	0.00475863	-0.210105	-0.126661	-0.106716	0.0113554	0.12471	0.0440072
XJ3	0.040529	-0.00136096	-0.024542	0.89187	0.250522	-0.204713	0.302215	0.107539	-0.0879738	-0.0576957	-0.0458871	0.363461	0.120279	-0.307543	-0.00472274	0.338153	0.407496	-0.0692376	0.58445	1.26253	0.424627	0.35227	-0.0348924	0.259352	0.0407444	0.299841	0.377061	-0.124425	-0.00124284	-0.354246	-0.554584	-0.203168	-0.0665196	-0.171451	-0.30304	0.100808	-0.028353	0.937732	0.0733381	-0.0669104	-0.175789	0	-0.0211696	0.42748	-0.0371442	0.0876873	0.0348557	0.235585	0.0358257
XJ4	0.000496421	0.00204671	-0.0293269	-0.369066	0.352278	0.0129512	0.0276168	0.133337	-0.154546	-0.108733	-0.0855917	0.0381868	-0.0384653	-0.314787	0.00491974	0.107755	0.326213	-0.137439	0.425752	-0.788353	0.67718	-0.168787	-0.108758	0.454842	0.0334763	0.361651	-0.436247	0.102838	-0.00205843	0.76192	-0.146138	-0.556055	-0.111866	0.196314	0.381797	-0.0416712	-0.0601842	1.33618	0.373387	-0.071623	-0.0951554	0	-0.0211696	0.975053	-0.0771227	-0.0689726	0.0348557	0.126751	0.0832685
XJ5	0.0540337	-0.0253181	-0.0254329	1.02783	0.268993	0.21573	-0.138221	-0.132406	-0.020219	-0.0648612	0.878423	0.077725	0.125287	0.119997	0.0193681	0.23021	-0.0160162	-0.0738419	-0.567552	-0.299354	-0.596401	0.221248	-0.00949291	0.3119	0.0790818	0.138603	0.220081	0.102778	-0.00129297	0.271836	0.13862	-0.180047	0.0364265	0.176368	-0.380201	0.100808	-0.0253299	0.725836	0.0543235	0.217898	0.14819	0	0.036313	0.98101	-0.0388776	0.145283	0.0113554	0.143725	0.076482
XJ6	-0.0183157	0.209699	-0.0252342	-0.491678	0.113917	0.16568	-0.406947	-0.132406	-0.126879	-0.259705	-0.136613	-0.204469	0.116689	-0.291638	-0.0471834	0.0964935	0.12308	-0.0660451	-0.73442	-1.30915	-0.458576	0.23706	-0.00949291	-0.462944	-0.060694	-0.466224	-0.220929	-0.172392	-0.00189898	-0.370856	0.129908	-0.350813	-0.238819	-0.252152	-0.403229	-0.0416712	-0.0569786	-0.611999	0.0168969	-0.12792	-0.208667	0	0.00805576	-0.179114	-0.152377	0.0732362	0.0113554	-0.713286	0.030225
XJ7	0.190219	-0.000846828	0.0989131	-0.535691	0.150824	-0.306969	-0.38314	0.107539	-0.15269	-0.239762	-0.101798	0.0161694	-0.142575	0.466966	-0.00015499	-0.488169	0.226214	-0.0849331	0.573893	-1.21033	-0.593626	0.16554	-0.00834905	0.402223	0.0392273	-0.656948	-0.211968	-0.25126	-0.00372529	0.98996	-0.499083	-0.350169	-0.124605	0.242094	0.104282	-0.0416712	-0.0333039	-0.42872	0.0495519	-0.145785	-0.0974268	0	-0.00822291	-0.14447	-0.10833	-0.0895199	-0.0347008	0.130507	0.0779701
XJ8	-0.00380096	0.244383	-0.0252342	-0.452807	0.0847412	-0.25954	-0.35882	0.133337	-0.109281	-0.364954	0.277331	-0.173973	0.0538541	-0.28442	-0.0188421	-0.608892	0.190441	-0.203833	-0.482306	-0.745006	-0.434892	-0.283564	-0.0121268	-0.450301	-0.0332866	-0.469856	0.26596	-0.211117	-0.00372529	0.288715	-0.203094	-0.646126	-0.251609	-0.200298	0.389306	-0.0416712	0.0423179	-0.540787	-0.0186337	-0.180114	-0.134577	0	-0.00822291	-0.140332	-0.122405	0.109881	0.00669932	0.123194	-0.0444521
XJ9	-0.0183157	-0.045193	-0.0293269	0.696758	0.0924617	0.439616	-0.506944	0.107539	-0.1086	-0.213369	-0.135175	-0.216044	-0.0217408	0.420559	-0.0338537	-0.441324	0.292842	-0.0660451	-0.615984	-0.938952	0.366407	0.19112	-0.0736215	-0.496571	0.0407444	0.217891	-0.264864	-0.203219	-0.00189898	-0.352163	-0.148876	-0.342807	-0.09717	-0.38796	-0.341201	-0.0893913	-0.0535359	-0.0862647	-0.0260894	-0.0956364	-0.208667	0	-0.00822291	-0.173292	-0.102622	0.0595137	0.00669932	-0.663623	0.0481208
XJ10	-0.0143141	0.184956	-0.0455201	0.211336	0.179766	-0.234114	0.0268989	-0.158217	-0.152443	-0.310422	-0.13923	-0.0178594	-0.0159755	-0.275204	-0.0137674	0.17047	0.310719	-0.148389	0.460316	-1.56895	-0.559352	-0.17535	-0.00834905	-0.555853	-0.060694	0.245263	0.305051	-0.164493	-0.00372529	0.305171	-0.53786	-0.599485	-0.0303461	-0.361769	-0.10256	-0.0416712	-0.0591986	-0.676214	-0.0586278	-0.153722	-0.0974268	0	0.00475863	-0.18527	-0.0847736	0.0647389	0.0348557	0.131766	-0.0444521
XJ11	0.0540337	0.0508508	-0.0235812	-0.311241	0.212864	0.170012	0.223253	-0.132406	-0.134841	-0.0674742	0.778663	0.287463	0.111722	0.398408	0.00237858	0.299334	0.388312	-0.0744927	0.83912	-0.110041	0.603282	0.379788	0.0568212	0.535073	0.0334763	0.305572	0.263348	0.151341	-0.00129297	0.377413	0.0949011	-0.275992	-0.146046	-0.121912	-0.312355	-0.0416712	0.0685757	1.21066	0.0631483	-0.0527152	-0.0946077	0	-0.0211696	-0.0280548	-0.0725888	0.127402	0.0348557	0.185629	0.0228322
XJ12	0.0280196	0.259903	-0.0190079	0.982093	0.137355	0.620298	-0.422602	-0.132406	-0.065518	-0.168971	-0.0694697	0.410956	0.0660199	-0.240809	-0.0344122	0.17047	0.25976	-0.0637837	0.874914	-1.26347	-0.423827	0.152907	0.0345545	-0.542502	-0.121218	0.220726	0.305531	-0.143533	0.00190148	-0.170303	0.240031	0.659448	-0.23775	0.333539	0.550515	-0.0474565	0.00449345	0.292633	0.321021	0.291039	-0.179633	0	0.00805576	-0.0970134	-0.0548137	0.0685615	0.0348557	0.153863	0.0339193
XJ13	0.000594965	-0.00646343	0.0336374	0.939861	0.154811	0.156953	-0.268533	-0.158217	-0.064437	-0.196422	0.0112908	0.433222	0.0488454	-0.379355	-0.00218159	-0.34796	0.193489	-0.189551	0.369337	-0.707637	-0.859869	-0.302583	0.0201902	-0.461616	-0.121218	-0.572153	-0.390976	-0.180441	-0.00129297	0.4771	-0.549088	-0.523738	-0.0994995	-0.337097	0.301216	-0.0893913	-0.0807693	0.764729	-0.0810153	-0.122468	0.116598	0	0.0122509	-0.102688	-0.0436376	-0.21665	0.0129163	0.103617	0.0356999
XJ14	-0.0183157	-0.0517686	-0.0496129	-0.416007	-0.113116	-0.179821	-0.405887	-0.158217	-0.135824	-0.205064	-0.149481	-0.136098	-0.0645333	0.432346	-0.0188421	-0.605889	0.333254	-0.144498	-0.515432	-0.875625	0.376197	-0.227282	-0.0736215	-0.465619	-0.0519604	0.210925	0.194634	-0.211117	-0.00372529	-0.369244	-0.172869	-0.525189	-0.0956423	-0.307415	-0.330751	-0.0416712	-0.0842121	-0.855555	-0.000368569	-0.129009	-0.208667	0	-0.00822291	-0.243271	-0.122405	0.179983	-0.0179983	0.129638	-0.0374858
XJ15	-0.0143141	-0.0712884	-0.0293269	0.851079	0.126993	0.262974	-0.537548	-0.158217	0.110352	-0.327187	-0.158932	-0.2058	-0.0389153	0.331886	-0.0177461	0.0996937	0.22556	-0.129837	-0.765629	-1.08387	-0.438568	-0.17801	0.0190464	-0.457189	-0.121218	0.21057	0.196386	-0.164493	-0.00189898	-0.219047	0.0813959	-0.347271	-0.0978042	-0.405643	0.431764	-0.0893913	-0.052039	-0.467778	-0.0258896	-0.167917	-0.216783	0	-0.0139204	-0.134285	0.0340604	0.0702583	0.0113554	-0.78004	-0.0430587
XJ16	-0.0183157	0.135115	-0.0252342	1.03034	0.212461	-0.28262	0.262399	-0.158217	-0.120926	-0.183963	-0.0843339	0.0342378	0.0488454	-0.402417	-0.00472274	0.141616	-0.116311	-0.113266	0.619117	-0.786019	-0.487337	-0.0483873	0.0201902	-0.448466	0.0790818	-0.499212	-0.361474	-0.160449	-0.00372529	0.305609	-0.727853	-0.320159	0.019551	0.161336	-0.383859	-0.0893913	-0.0278362	0.0265526	-0.154036	-0.118028	-0.0946077	0	-0.00822291	-0.059189	-0.0615676	-0.275608	-0.093643	0.093087	0.0226523
XJ17	0.000594965	0.287932	-0.0252342	0.855404	0.245071	-0.00356675	-0.49597	-0.132406	-0.0801554	-0.0761682	-0.0596328	0.2055	0.0660199	0.402057	0.0084195	-0.662792	0.252045	-0.0830227	0.418974	-0.0910598	0.701549	0.288671	0.042457	-0.633808	0.0407444	0.305256	0.247178	-0.175364	0.00206114	0.474141	-0.226179	-0.288496	-0.0126078	0.242912	0.337905	0.100808	0.0121673	1.45765	0.0563643	-0.0587266	0.0734806	0	-0.0211696	0.480216	-0.0402787	-0.0637937	0.0129163	0.154642	0.0507035
XJ18	-0.0143141	-0.0475661	-0.0496129	-0.409123	0.148069	-0.244955	-0.228489	-0.132406	-0.155269	-0.368105	-0.00943551	-0.0409042	0.00507278	0.16342	-0.0188421	-0.638078	0.257165	-0.0867425	-0.221928	-1.31131	0.723254	0.228007	0.0413131	-0.602403	-0.0519604	0.237725	0.323773	-0.25126	-0.00372529	0.276508	0.0377993	-0.600951	-0.128163	-0.326932	0.301794	-0.0416712	-0.0569786	-0.880255	-0.0586278	-0.114457	-0.134577	0	-0.00822291	-0.235791	-0.122405	0.0312021	0.0129163	0.112277	-0.0444521
XJ19	-0.0901906	0.101077	-0.0122457	0.66512	0.274009	0.129904	0.323538	-0.132406	-0.0838832	0.0564624	-0.0273605	-0.0857797	0.120279	-0.268854	-0.00996662	0.288493	0.0130211	0.0433254	0.698508	0.968668	0.462338	0.218063	0.0568212	0.34636	0.0407444	0.285871	0.434014	0.152921	-0.000893599	-0.340958	0.291299	0.43921	0.0479313	-0.420208	0.430281	0.0592335	-0.024782	1.02748	0.0715032	-0.0787378	-0.182918	0	0.036313	0.379932	-0.0346528	0.123513	0.0348557	0.236211	0.0308604
XJ20	0.0445306	0.0764983	0.0869522	0.919369	0.352278	-0.0878324	0.297911	0.107539	-0.0879738	-0.0924553	-0.0636572	0.456455	-0.142575	0.648616	-0.000234114	0.310816	0.273563	-0.07174	0.764576	1.38673	-0.297189	0.193623	0.0201902	0.349554	0.0790818	0.32453	-0.326628	-0.130068	-0.00124284	-0.335108	-0.566726	-0.436704	-0.0513462	0.220975	0.166123	-0.0893913	0.0108799	0.658336	-0.0440136	-0.105205	-0.179633	0	-0.0211696	-0.0882704	-0.0384608	-0.287351	0.0348557	0.190346	0.0650932
XJ21	-0.0183157	-0.110358	0.07037	-0.427282	0.142704	-0.276875	0.254228	-0.158217	-0.189085	-0.16157	-0.115457	0.511506	-0.0159755	-0.258246	0.0547213	0.140249	-0.0538334	-0.118843	-0.0967018	-1.52103	0.395071	-0.163002	-0.0360362	-0.263513	-0.0519604	-0.558044	0.277067	-0.151431	-0.00372529	-0.34008	0.0859072	-0.37447	-0.0633496	-0.287341	-0.387627	0.0534979	-0.0626414	-0.0640432	-0.0938416	-0.0705162	-0.208667	0	-0.0139204	-0.164286	-0.152377	0.0681098	0.0348557	-0.800067	-0.0247451
XJ22	0.000594965	0.189445	-0.0252342	-0.533585	0.191524	0.15399	0.310466	-0.158217	-0.157125	-0.155157	-0.185824	0.339855	0.0488454	-0.379355	-0.0137674	0.0788839	0.224399	-0.159762	0.552261	-0.939306	-0.999581	-0.242401	0.0201902	-0.420742	0.0392273	-0.544893	-0.390976	-0.218569	-0.00129297	-0.301899	-0.805724	-0.602489	-0.0492404	-0.316804	0.317913	0.0534979	-0.0842121	0.9072	-0.117201	-0.136663	-0.179633	0	0.0122509	-0.0521449	-0.0915654	-0.219378	0.0348557	0.101502	0.0226523
XJ23	0.190219	0.263754	0.0744627	1.30849	-0.26518	0.294685	-0.072694	-0.132406	-0.0880267	-0.128443	-0.0512811	0.519182	0.120279	0.119997	-0.00218159	0.131959	0.433406	-0.0122592	0.544914	-0.543428	-0.350413	0.303336	0.00601518	0.319184	0.00656781	0.283112	0.271242	0.103555	-0.00189898	0.866997	0.256042	-0.290121	0.0853422	0.347807	-0.227067	-0.0176343	-0.0292336	-0.456744	0.0487271	0.201946	-0.0974268	0	-0.0139204	-0.0959387	-0.0517981	0.246798	0.0348557	0.179594	-0.033892
XJ24	-0.0265222	0.074381	-0.0438671	-0.450888	0.0772044	-0.195642	-0.349015	-0.158217	-0.135824	-0.262705	1.23495	-0.173595	0.0538541	-0.263543	-0.0188421	-0.464939	0.120012	-0.118843	-0.396724	-0.671153	-0.45734	-0.179728	-0.0470782	-0.453715	-0.060694	-0.464084	0.20048	-0.211117	-0.00372529	0.310064	-0.24142	-0.493039	-0.110434	-0.256236	-0.35869	-0.0416712	-0.0626414	-0.526259	-0.0401651	-0.120705	-0.126461	0	-0.00822291	-0.243271	-0.138387	0.064457	0.00669932	-0.622291	-0.046229
XJ25	0.0637758	-0.00431033	0.0751549	1.04197	-0.173197	-0.187913	-0.745125	0.133337	-0.127248	-0.136999	-0.0454607	0.0034151	0.0849751	-0.450476	-0.0342558	-0.870551	-0.406449	0.253819	0.344137	0.797617	-0.413723	-0.171931	-0.0822147	0.171941	-0.121218	-0.216907	-0.421683	-0.282734	-0.00942667	-0.585615	-0.348722	-0.408541	-0.0103818	0.170233	-0.451876	-0.0893913	-0.0297394	-0.421278	0.0719384	-0.134569	-0.176814	0	-0.00822291	-0.138154	-0.0455352	-0.268067	0.0129163	0.101685	-0.153852
XJ26	0.0747464	-0.031632	-0.0496129	-0.468034	-0.184489	0.262067	-0.363077	-0.158217	-0.141615	-0.134812	-0.118966	0.504568	-0.0415935	-0.269167	-0.0137674	-0.142576	0.252338	-0.107198	0.538029	-1.19442	-0.556671	-0.160231	-0.00834905	-0.415839	-0.060694	-0.479769	0.271242	-0.0891078	-0.00189898	0.280051	-0.526756	-0.556942	-0.102662	-0.256236	-0.316708	-0.0416712	-0.0626414	-0.757688	0.0487192	-0.0886043	-0.0946077	0	-0.00822291	-0.136108	-0.106655	-0.177042	0.0129163	0.114991	-0.0358184
XJ27	0.0447936	-0.04706	-0.0433741	0.965396	0.306561	-0.199572	-0.568652	0.133337	-0.15331	-0.103057	-0.0472659	0.526563	0.0488454	-0.411554	-0.0342558	-1.03679	-0.52152	-0.191802	0.352546	0.762282	-0.367225	-0.283564	-0.00834905	-0.370819	-0.121218	0.230818	-0.360594	-0.176889	-0.00180747	0.590965	-0.493006	-0.542291	-0.168888	0.192931	-0.126537	-0.0176343	-0.051579	-0.45224	0.104972	-0.148013	-0.0974268	0	-0.00822291	-0.149133	-0.0426411	-0.123285	0.0129163	0.134421	0.0766786
XJ28	0.0780063	0.432833	-0.0252342	-0.394815	0.176151	0.175145	-0.0547974	-0.132406	-0.0970489	-0.115851	-0.0567961	0.246025	0.170948	0.0836719	0.0547213	-0.133287	0.36953	-0.0814222	-0.362517	-0.32361	0.689439	0.372858	0.0413131	0.255995	0.0334763	0.324563	0.398066	0.142709	-0.00129297	0.254969	0.201972	-0.346638	-0.0482187	-0.241812	0.287183	0.0300858	-0.0588532	1.46693	-0.126246	-0.0611148	0.150019	0	0.036313	1.03127	-0.0807702	0.127402	0.00669932	0.174858	0.076482
XJ29	-0.0183157	-0.0628661	-0.0496129	0.162374	0.0847412	-0.304163	-0.369207	-0.132406	-0.1086	-0.303012	0.172259	-0.0183101	-0.00106861	0.137585	-0.0522582	-0.294398	0.238028	-0.0798129	-0.74527	-1.70107	-0.523483	0.234936	0.0190464	-0.46153	-0.060694	-0.461112	0.220081	-0.181257	-0.00372529	0.282485	0.0899397	-0.523018	-0.0897832	-0.326778	-0.295398	-0.0416712	-0.0535359	-0.0697792	-0.0159055	-0.113725	-0.126461	0	-0.0139204	-0.266812	-0.0807949	0.0843982	0.00669932	0.120481	0.0370409
XJ30	0.106271	0.00515203	-0.0231007	-0.271188	0.174915	0.4949	-0.0493949	0.107539	-0.0573186	-0.0838669	-0.0763588	0.619213	0.035412	0.402057	0.0692302	0.181528	0.33066	-0.0789767	0.639052	-0.490847	0.552914	0.240633	0.042457	-0.255558	0.0334763	0.0337241	0.292436	-0.0521995	0.00190148	0.716613	-0.234946	0.922901	-0.115277	-0.311615	0.429338	-0.0363571	0.0660607	0.305889	0.207175	-0.0866595	0.116598	0	0.00475863	-0.134138	-0.0696789	0.1692	0.0348557	0.184982	0.0440072
XJ31	-0.0143141	0.221205	-0.0252342	-0.472329	0.211022	0.52417	-0.468147	-0.132406	-0.159978	-0.317848	-0.111723	-0.2058	0.0660199	-0.264433	0.0496466	-0.658622	0.193764	-0.0745604	-0.166825	-0.58515	-0.560172	0.227445	-0.00949291	-0.563578	-0.060694	0.19568	0.294082	-0.211117	-0.00189898	-0.241572	0.145685	-0.426339	-0.267111	-0.402452	0.49821	-0.0416712	-0.0301893	0.0103824	-0.139328	-0.162851	0.248461	0	0.00805576	-0.138654	-0.11028	-0.176902	0.0129163	0.132093	-0.033892
XJ32	-0.00380096	0.252827	-0.0252342	-0.377976	0.14237	0.262974	-0.502182	-0.158217	-0.146324	-0.184797	0.142279	-0.15706	0.0402889	-0.341781	0.0547213	0.150667	0.249601	-0.136744	0.210148	-1.31982	0.245874	-0.17535	-0.242357	-0.57494	-0.0519604	0.215486	-0.4728	-0.14425	-0.00189898	0.169281	0.0802991	-0.609485	-0.279901	-0.326605	0.38576	-0.0416712	-0.0610254	-0.0890339	-0.0744373	-0.121438	0.115403	0	0.00805576	0.859189	-0.111609	0.038526	0.0348557	0.105223	-0.0925985
XJ33	0.0677774	-0.0124286	-0.0230882	0.886725	0.380679	0.206283	-0.31433	0.107539	-0.0460046	-0.0624867	-0.0393058	0.439498	0.120279	-0.420783	-0.00472274	0.29471	0.366729	-0.0817913	0.685096	1.12861	0.408921	0.292863	-0.0348924	0.32301	0.0407444	0.404017	-0.532004	-0.130068	0.00117163	0.484507	-0.416911	-0.339771	0.102274	0.263636	0.355249	-0.0893913	0.0156236	-0.250037	-0.121847	-0.0866595	-0.0974268	0	-0.00822291	-0.0235443	-0.0455352	-0.287351	-0.093643	0.166827	0.073557
XJ34	0.0281181	0.42133	-0.0190079	0.424786	0.209214	0.23865	-0.148903	0.107539	-0.0719037	-0.273352	-0.0629156	-0.12479	0.116689	0.368119	-0.0461574	-0.626602	0.0218733	-0.0695733	-0.672457	-0.207732	0.695901	0.199747	0.0413131	-0.537448	-0.0519604	0.283291	0.247178	0.210249	-0.00129297	0.316095	0.180158	0.685427	0.103048	-0.297568	0.431401	-0.0363571	0.057244	1.56938	0.0563643	-0.066557	-0.134577	0	0.036313	-0.180654	-0.0438325	0.0884621	0.00669932	0.153363	-0.0374858
XJ35	-0.0177135	0.143112	-0.0433741	0.894276	0.11636	-0.153214	-0.920825	-0.158217	-0.127951	-0.194727	-0.0499325	-0.160551	0.0488454	-0.329493	0.0778571	-0.748853	-0.410403	-0.132466	-0.152927	0.746555	-0.261725	-0.24678	-0.0715758	-0.424023	-0.121218	0.147016	-0.266447	-0.197849	-0.00180747	-0.378054	0.139279	-0.314939	-0.0303502	-0.269026	-0.35611	-0.0893913	-0.0555788	-0.512924	0.0900778	-0.161293	0.244191	0	0.00805576	-0.219821	0.0533913	0.0776699	0.0129163	-0.780337	-0.159327
XJ36	-0.0111141	-0.064128	-0.0231007	0.109662	0.113917	0.183509	-0.388629	0.107539	-0.0613591	-0.263491	-0.137494	-0.240233	0.116689	0.359052	-0.0612853	0.0930947	0.236054	-0.0665737	-0.801063	-1.22194	-0.525362	0.181368	-0.00949291	-0.363777	-0.060694	-0.467643	0.148231	-0.23174	0.00190148	-0.462006	0.0895982	0.478646	-0.076993	-0.311545	-0.499455	-0.0363571	0.00174121	-0.530304	0.00220089	-0.126964	-0.208667	0	0.00805576	-0.237351	0.553909	0.0700352	0.0113554	-0.688887	0.0384344
XJ37	-0.0143141	-0.0517686	-0.0496129	-0.528755	0.100642	-0.227448	-0.41852	0.133337	-0.155269	-0.311819	-0.15159	-0.169097	-0.0415935	0.354109	-0.0188421	-0.641286	0.253951	-0.141481	0.345622	-1.22893	-0.566263	-0.139495	-0.00834905	-0.503887	-0.060694	0.218699	0.103051	-0.25126	-0.00372529	-0.36128	-0.391073	-0.638683	-0.126531	0.241088	0.374999	-0.0416712	-0.060761	-0.630684	-0.0321968	-0.167917	-0.179633	0	0.00475863	-0.190161	-0.122405	0.0535925	0.0129163	0.115477	-0.0374858
XJ38	0.0637758	0.0706731	0.0766087	1.17437	-0.233249	-0.133053	0.277441	0.133337	-0.0948641	0.00573199	-0.0437479	0.660577	0.0849751	-0.411554	-0.00472274	0.243363	-0.728365	0.269904	0.474676	1.56156	-0.325637	-0.0791059	-0.00834905	0.239573	0.0790818	0.0767387	-0.41676	-0.323357	0.00180985	0.424895	-0.561873	-0.203399	-0.0613556	0.169912	-0.432747	0.100808	-0.0297394	0.144283	0.082821	-0.088273	-0.0946077	0	-0.00822291	-0.0890466	-0.0455352	0.217661	0.0348557	0.176583	-0.0209346
XJ39	0.0280196	0.270586	-0.0190079	-0.27681	0.241265	0.303706	0.256095	0.107539	0.338987	0.376748	-0.0577254	-0.135102	0.120279	-0.332594	-0.00822793	0.246631	0.37809	0.171223	0.623491	-0.139206	0.395985	0.172851	-0.242357	0.363747	-0.0519604	0.215759	-0.445574	-0.092252	0.0102097	0.608406	0.167394	0.575835	0.101755	0.251043	0.594608	0.0482295	-0.0230951	0.187674	0.36309	-0.0882041	0.123431	0	0.00475863	-0.0801276	-0.068127	0.131834	0.0348557	0.161155	0.0226523
XJ40	-0.000753145	0.290112	-0.0252342	0.243377	0.204553	0.198052	-0.00735965	-0.132406	-0.13686	-0.07605	0.106345	-0.0891645	0.111722	-0.287494	0.0698493	-0.543281	0.417814	-0.0744927	-0.0163731	-0.124482	0.645028	0.379788	0.0413131	0.254557	-0.0519604	0.307141	0.29525	0.137639	-0.00129297	0.523267	0.20078	-0.409416	0.112708	-0.187629	-0.276654	-0.0416712	-0.0343402	1.4911	-0.0852217	-0.0605457	0.14819	0	0.036313	1.17372	-0.02604	0.127402	0.0129163	0.129262	0.076482
XJ41	0.0445306	0.027461	-0.0230882	0.190192	0.169311	-0.104829	-0.831566	-0.158217	0.0314973	-0.238935	-0.0503963	-0.00489518	0.0995149	-0.46278	-0.0530701	-0.914357	0.306853	-0.125148	-0.671374	0.343918	0.463656	-0.302583	-0.0360362	-0.357774	-0.0519604	-0.628424	-0.547296	0.215618	-0.00124284	0.405502	0.138691	-0.551055	-0.126615	0.18322	-0.0861193	0.0534979	-0.0444194	0.819152	-0.0717519	-0.0980151	-0.134577	0	-0.0627489	-0.112713	-0.0381378	-0.139274	0.00669932	0.113938	0.0766786
XJ42	-0.00350514	-0.0359993	-0.0496129	-0.395407	0.157816	-0.0990542	-0.435629	-0.158217	-0.141615	-0.0734426	-0.110795	0.509504	-0.0415935	0.420559	-0.0137674	-0.24851	0.291996	-0.148389	0.390091	-1.09038	0.303552	-0.139126	-0.108758	-0.557667	-0.0519604	0.222198	-0.245916	-0.0891078	-0.00372529	0.280051	-0.221571	-0.528362	-0.139321	-0.287341	-0.238896	-0.0416712	-0.0626414	-0.954544	0.147025	-0.0563211	-0.0946077	0	-0.00822291	-0.141041	-0.136627	-0.0815101	-0.0347008	-0.758619	-0.0333723
XJ43	-0.0111141	-0.0496903	0.0455575	0.619253	0.0918749	-0.179748	-0.368583	0.133337	-0.0655825	-0.303012	-0.107413	-0.173595	-0.0415935	-0.275204	0.0681295	-0.585067	0.135264	-0.0802903	0.0653433	-1.18518	-0.41137	-0.108277	-0.0121268	-0.166887	-0.121218	-0.615715	0.231323	-0.181257	-0.00372529	-0.380996	-0.235086	0.671424	-0.106498	-0.288292	-0.536663	-0.0474565	-0.0591986	-0.676917	-0.0698184	-0.134901	-0.208667	0	-0.00822291	-0.197132	-0.0612784	0.0805756	0.0129163	0.118078	-0.0444521
XJ44	0.0335396	0.139422	-0.0223339	0.806105	0.324196	-0.153117	-0.197669	0.107539	-0.0518294	-0.0630856	0.294224	0.263099	0.0710286	0.604947	-0.00472274	0.20562	0.336421	-0.0743103	-0.431393	0.756188	0.368758	0.256491	-0.0386702	-0.585789	-0.0629978	0.281416	-0.307291	-0.124425	-0.00124284	0.566453	-0.235355	-0.207629	0.0202125	0.150104	-0.303098	0.100808	-0.026709	0.721	-0.121978	-0.0527152	-0.124196	0	-0.0211696	0.775657	-0.0351167	-0.287351	0.0113554	0.202363	0.209954
XJ45	0.00824278	0.202343	-0.0122457	0.427142	0.170452	0.17514	-0.894445	0.0491388	0.131599	-0.0656291	-0.0274617	-0.0869752	0.0849751	-0.287556	-0.0351961	0.280786	0.350029	-0.0743726	0.120733	0.789426	0.26829	-0.198492	0.0413131	0.258204	0.0407444	0.245003	0.348591	-0.129858	-0.000893599	0.330173	0.164314	0.461341	-0.154906	-0.186134	-0.418663	0.0592335	0.0268333	0.928613	0.0715032	0.218998	0.14819	0	0.036313	0.821887	0.0419448	0.112171	0.0348557	0.222983	0.165903
XJ46	0.186218	0.130301	0.0744627	-0.50026	-0.194566	-0.275598	-0.37654	0.133337	-0.139035	0.00274869	-0.118571	0.398069	-0.0384653	0.527962	0.00491974	0.181519	0.284202	-0.103766	0.515571	-0.941997	-0.492319	-0.0446902	0.0201902	0.364083	-0.060694	-0.446356	-0.234558	-0.151431	-0.00372529	-0.393058	-0.60806	-0.344313	-0.113953	0.183126	-0.344391	-0.0416712	-0.0232524	-0.709857	0.0327818	-0.0977335	-0.176814	0	-0.00822291	-0.120451	-0.122405	-0.423073	-0.093643	0.117149	0.0698426
XJ47	0.00341943	0.198716	0.00772427	-0.370062	0.129174	0.378058	-0.492627	-0.158217	0.114445	-0.221483	-0.168178	-0.204469	-0.0645333	0.362174	0.0143068	0.172083	0.302143	0.107107	-0.780053	-1.28153	-0.469213	-0.010713	-0.0715758	-0.408029	-0.060694	0.211599	0.151353	-0.172392	-0.0101963	-0.154066	0.0692486	0.523159	-0.127165	0.183951	-0.620643	-0.0363571	-0.0224769	-0.526545	-0.0267035	-0.126112	0.244191	0	-0.0139204	-0.215588	0.111963	0.0676712	0.0113554	-0.615207	0.0384344
XJ48	-0.0275267	-0.085892	-0.0496129	-0.437623	0.147402	0.0048661	-0.295082	-0.158217	-0.0962736	-0.314619	-0.227561	-0.132484	0.0314275	-0.258396	0.0115898	0.0677237	0.211542	-0.098873	-0.867861	-0.865141	-0.973265	-0.3363	-0.00949291	0.345892	-0.060694	-0.703825	0.249169	-0.172392	-0.00205843	-0.383094	0.133767	-0.294591	-0.0324516	-0.26247	0.350357	0.0300858	-0.0842121	1.16549	0.16005	-0.144493	-0.216783	0	-0.0627489	-0.237606	-0.0721006	0.15422	0.0113554	0.146176	-0.0444521
XJ49	0.0281181	0.422613	-0.0190079	0.373445	-0.139455	0.0969231	-0.559271	-0.132406	0.151876	0.641304	-0.0817018	-0.0948793	0.035412	-0.288779	-0.00385328	0.214695	0.279232	0.1176	0.188709	-0.482778	0.636977	0.0857762	0.0413131	-0.364017	-0.0519604	-0.349236	0.373232	0.10408	-0.00477062	0.246996	0.211666	0.661823	0.0780495	-0.396764	-0.0501644	0.0482295	0.0541207	1.65148	-0.0357472	-0.0488297	0.190085	0	0.036313	-0.0993352	-0.0251747	0.20573	0.0348557	0.160807	-0.0444521
XJ50	0.0677774	0.0489656	-0.0230882	0.172524	-0.053161	-0.145343	0.335849	0.107539	-0.12945	-0.00398838	-0.0466266	0.363461	0.120279	0.611924	0.00237858	0.30069	0.232424	-0.0812399	0.46724	1.15399	0.494352	0.340268	0.042457	0.474251	0.0334763	-0.419721	-0.401036	-0.125165	-0.00124284	0.501635	-0.693815	-0.326031	0.011707	-0.111673	0.106388	0.0534979	-0.025887	0.863344	0.0688486	-0.0611148	-0.0951554	0	0.0122509	0.43037	-0.044019	-0.265112	0.0348557	0.176687	0.0749111
XJ51	0.0445306	0.0654296	-0.0230882	0.206291	-0.260781	0.102825	0.116352	-0.132406	-0.18773	-0.146917	0.102615	-0.277065	0.0710286	-0.482767	-0.0458416	-0.389219	-0.350512	-0.0755427	-0.371117	0.230786	0.291345	0.193412	-0.0386702	-0.609266	0.0334763	0.085975	-0.596226	-0.178962	-0.000893599	0.473661	-0.763869	-0.485288	-0.0326606	0.142446	-0.263386	0.0534979	0.00908949	0.81067	-0.0759169	-0.0581574	-0.127671	0	-0.0211696	0.814617	-0.0425053	-0.382483	-0.0179983	0.101671	0.0753569
XJ52	-0.0194729	-0.0243214	-0.0293269	0.464916	0.00754478	-0.00366024	0.281327	0.107539	-0.112566	-0.0196459	0.0904426	0.0329789	0.0574634	-0.287494	0.00645716	0.173488	0.348913	-0.0778249	0.0385652	-0.598746	0.606474	0.25079	0.0413131	-0.445514	-0.0519604	-0.307166	0.368978	-0.142071	-0.00205843	0.745797	0.137756	-0.239164	-0.0374038	-0.361606	-0.279754	-0.0893913	0.00911959	1.54663	-0.127734	-0.0605457	-0.124196	0	0.036313	1.17663	0.0751299	0.201298	0.0348557	0.150474	0.0599473
XJ53	-0.0462396	-0.107674	-0.0496129	-0.399702	0.118541	0.250363	-0.398526	-0.158217	-0.136416	-0.327187	-0.148125	-0.170036	-0.0645333	0.328764	0.0698493	-0.421381	-0.409935	-0.129837	-0.650442	-0.891298	0.472865	-0.141787	-0.0981192	-0.402128	-0.0519604	0.175056	0.212411	-0.211117	-0.00189898	-0.356911	0.0723763	-0.474185	-0.0926971	-0.314313	0.465533	-0.0416712	-0.0626414	-0.772566	-0.00437183	-0.135633	-0.216783	0	-0.0139204	-0.235791	-0.152377	0.0605163	0.00669932	-0.610938	-0.0430587
XJ54	0.0325659	0.124008	-0.0122457	0.181535	0.22807	0.0530805	0.32822	-0.158217	0.224667	0.141355	-0.0456123	-0.0357684	0.0849751	-0.257583	0.00665457	0.195804	0.354684	0.200518	0.740684	0.868435	0.466664	-0.0760196	0.0568212	0.251497	0.0334763	0.286935	0.325298	-0.124196	-0.00448309	0.281829	0.238376	0.61264	0.0794425	-0.316811	0.45756	0.0482295	-0.0187004	0.837643	-0.0785058	0.187418	0.118327	0	0.036313	0.275191	0.122358	0.0848948	0.0348557	-1.28999	-0.0480186
XJ55	0.00104114	0.0265265	-0.0230882	0.0736548	-0.430372	0.0306868	-0.725812	-0.158217	-0.0866892	-0.125884	-0.044756	-0.0222523	0.0849751	-0.423857	-0.0163086	0.241314	0.0858166	-0.130033	-0.165205	0.738297	-0.573695	-0.237829	0.0190464	0.112482	0.0392273	0.156782	-0.453313	-0.160449	-0.00124284	-0.524627	0.0837597	-0.401967	0.0275947	-0.157457	-0.391353	0.0534979	-0.0555788	0.847425	-0.110874	-0.136094	-0.208667	0	-0.0211696	-0.135506	-0.0451101	-0.33481	0.0348557	0.1126	0.0766786
XJ56	0.000496421	0.429668	-0.0455201	0.44585	0.170772	0.622636	-0.551715	0.107539	0.236947	-0.146871	-0.0646634	0.131482	-0.0747725	-0.278384	0.0629074	0.114837	0.295553	-0.0796331	0.828931	-0.627582	0.522619	0.225225	-0.108758	-0.540182	-0.0519604	0.296764	0.364256	0.212066	-0.00189898	0.209526	-0.13498	-0.41112	0.110528	0.348856	0.40641	-0.0416712	0.0255272	0.256617	0.321021	-0.116372	0.116598	0	0.00475863	-0.134744	-0.0531084	0.127402	0.0348557	0.184387	0.0183354
XJ57	0.0325659	0.0369497	-0.0136995	0.604735	-0.0993045	-0.11625	-0.208155	-0.158217	-0.0904999	-0.122384	-0.0642841	0.0289137	0.0995149	-0.270531	-0.00552419	-0.114088	0.322503	0.240837	-0.444198	1.0071	0.417789	-0.00224281	0.0413131	-0.476277	-0.0629978	0.112431	0.439958	0.141672	-0.00448309	0.476455	0.135386	0.47284	0.0716097	-0.296677	0.465007	0.0592335	0.0171813	1.00782	-0.0448539	-0.0681262	-0.127671	0	0.036313	0.858133	-0.0346528	0.223101	0.00669932	0.19852	0.165903
XJ58	0.040792	0.0439954	-0.024542	0.914051	0.309917	-0.0125678	-0.422159	0.133337	0.24077	-0.0607145	-0.0565059	0.259962	0.0995149	0.568254	-0.0117429	-0.760431	0.362312	-0.1232	-0.307541	1.06168	-0.341889	0.000746669	-0.0121268	-0.254869	0.0790818	0.358462	-0.230057	0.167176	-0.00180747	0.657486	-0.232423	-0.38335	0.107992	0.199281	-0.355818	0.100808	-0.0162326	0.157301	0.095823	0.201946	-0.124196	0	-0.00822291	0.764451	-0.0169089	-0.104235	0.00669932	0.145504	0.209954
XJ59	0.0445306	0.0452959	-0.024542	0.670597	0.217525	0.165222	-0.622358	-0.132406	0.112594	-0.112963	-0.0314763	-0.0642732	0.0660199	0.40525	0.0142229	0.252301	0.036488	0.102297	0.439194	1.00444	0.381991	0.104677	0.0568212	-0.535531	0.0407444	0.280629	0.310844	0.152921	-0.000893599	-0.386422	0.135136	-0.251272	-0.0382862	-0.327012	0.153332	0.100808	-0.0176224	0.972545	0.0656276	-0.0787378	0.210212	0	0.036313	0.659013	-0.0335369	0.115513	0.0348557	0.23888	0.17287
XJ60	0.193419	-0.0232559	-0.0231007	0.544075	0.324196	0.342195	-0.165407	0.133337	-0.0519282	-0.0684724	-0.094154	0.702212	-0.0415935	0.558466	0.0692302	0.214953	0.370759	-0.103922	0.586356	-0.667467	0.765113	-0.181622	-0.108758	-0.463451	-0.0519604	0.236689	-0.295237	-0.171803	-0.00189898	0.31925	-0.130224	0.850663	-0.0762515	0.311459	-0.471934	0.0353998	0.0660992	-0.33285	-0.0922253	-0.0676106	-0.0946077	0	-0.00822291	-0.0992496	-0.065257	-0.147431	0.0348557	0.152038	-0.000401404
XJ61	-0.00350514	0.429668	-0.0252342	0.66782	0.352278	0.268734	-0.23466	0.133337	0.0507476	-0.0704411	-0.0816896	0.264689	0.135645	0.390681	-0.000135252	0.208395	0.355052	-0.128529	-0.494138	-0.353976	0.531032	-0.00449813	-0.0360362	0.395101	0.0407444	0.317315	0.272033	-0.166693	-0.00129297	0.39512	0.0491334	-0.343441	0.0252172	0.177948	-0.286524	0.100808	-0.021487	1.01684	0.323607	-0.0527152	-0.124196	0	0.0122509	0.833948	-0.0380523	-0.287351	0.0113554	0.158877	0.0559344
XJ62	0.0677774	0.112659	0.046127	0.937181	0.23625	-0.212884	0.239925	0.107539	-0.0868855	-0.0984362	-0.0453493	0.255422	0.120279	0.534316	-0.000234114	0.259261	0.298671	0.151553	0.784284	1.53084	-0.223198	0.15671	0.00601518	0.409765	0.0790818	0.18177	-0.301253	0.115191	0.00943908	0.532084	0.248621	-0.325173	0.0493908	0.2767	0.199415	0.100808	-0.0229739	-0.46318	0.0264304	0.258931	-0.0974268	0	0.00805576	-0.0509029	0.0660927	0.153615	-0.093643	0.181483	0.0700585
XJ63	0.0953005	-0.00670948	0.0217993	0.591587	0.34663	0.0289931	0.274461	-0.132406	0.234065	0.559654	-0.0681383	-0.0996577	0.170948	-0.274891	-0.0123906	0.139637	0.317393	-0.0762514	-0.780401	1.73795	-0.424234	0.250226	-0.00949291	0.273677	0.0790818	0.219378	0.347535	-0.0906749	-0.00180747	0.584161	0.196402	0.483362	0.0689719	-0.411871	0.515636	0.0243005	-0.0246763	-0.365435	-0.0935537	-0.12489	-0.203819	0	-0.0139204	-0.107215	-0.0179824	-0.252146	0.0113554	0.173019	0.0291294
XJ64	0.000219356	0.209077	-0.0496129	-0.459206	-0.0367797	0.435531	-0.409259	0.107539	-0.135824	-0.363914	-0.133336	-0.253541	-0.0977122	0.430177	-0.0188421	-0.406725	0.305672	-0.0732888	-0.56704	-1.01955	0.282299	0.142912	-0.0736215	-0.43795	-0.0519604	-0.423728	-0.235604	-0.25126	-0.00189898	0.287984	-0.190467	-0.476229	-0.0882258	0.197926	-0.115283	-0.0416712	-0.0333039	-0.516232	-0.0407666	-0.113502	-0.134577	0	-0.00822291	-0.234745	-0.140253	-0.164294	0.00669932	-0.608066	0.0207816
XJ65	0.190219	-0.086586	-0.0496129	0.374279	-0.209546	-0.273808	-0.285266	-0.132406	-0.0902363	-0.364297	-0.128199	-0.173973	0.116689	-0.370139	-0.0137674	0.0769621	-0.0353821	-0.0846189	-0.55381	-1.30307	-0.52673	0.23013	0.0164124	-0.365345	-0.060694	-0.382723	-0.33004	-0.231631	-0.00372529	-0.354062	-0.202806	-0.44614	-0.0424881	0.37361	0.187577	-0.0416712	-0.0290597	0.031811	-0.0518007	-0.160936	-0.216783	0	-0.00822291	-0.248948	-0.0847736	-0.178188	0.0113554	0.0982413	0.0438273
XJ66	-0.0143141	-0.107674	-0.0496129	0.832618	0.0843382	0.238723	-0.401459	-0.132406	-0.0772326	-0.353094	-0.190793	-0.142147	0.116689	-0.235184	0.0215851	-0.449734	0.189834	-0.0706507	-0.674331	-0.981331	-0.742216	0.204905	-0.00949291	-0.331491	-0.121218	-0.564902	0.226106	0.115216	-0.00129297	0.274321	0.127101	-0.350385	-0.0636456	-0.374066	0.347972	-0.0893913	0.0471925	0.777802	-0.121667	-0.0959696	-0.134577	0	0.036313	-0.225418	0.0501956	0.0650787	0.00669932	-0.545367	-0.046229
XJ67	0.00324841	0.163249	-0.0235812	0.701156	-0.269696	0.143223	0.197315	-0.132406	-0.0860125	-0.104777	0.529613	-0.0915683	0.111722	-0.259682	0.0109531	0.281	0.35905	0.130056	0.0387084	-0.155796	0.483142	0.244844	-0.0360362	0.272103	0.0407444	0.227605	0.368511	0.15354	-0.00477062	-0.333697	0.160369	-0.29035	0.0214433	-0.242456	0.405406	-0.0176343	-0.0234271	1.31407	0.0677612	-0.0787378	-0.209877	0	0.036313	0.85476	0.14695	0.242282	0.0348557	0.161709	0.0599473
XJ68	-0.0143141	-0.0517686	-0.0496129	0.252286	0.151056	-0.236409	-0.613986	0.107539	0.157575	-0.364297	-0.145814	-0.136477	-0.0217408	-0.314787	-0.0260706	-0.446882	0.163972	-0.0846189	-0.579048	-1.05171	0.499489	0.19754	-0.0736215	-0.424783	-0.0519604	-0.556567	-0.387317	-0.243361	-0.00372529	-0.337945	-0.167828	-0.588825	-0.0613978	-0.336167	0.374703	-0.0416712	-0.0463762	0.0378985	0.0534362	-0.128653	-0.216783	0	-0.00822291	-0.229969	-0.0652328	-0.0805496	-0.0179983	0.103725	-0.0376657
XJ69	0.0780063	-0.0328556	-0.0496129	-0.473618	0.0847412	0.254666	-0.388327	0.133337	-0.113282	-0.387075	0.114815	0.0180256	0.0159699	0.47337	-0.0522582	-0.532701	0.180442	-0.124726	-0.409542	-1.0623	-0.728675	-0.135414	-0.0121268	-0.463347	-0.060694	-0.483514	-0.22662	-0.25126	0.00129468	0.246159	-0.230353	-0.446839	-0.111029	-0.265624	0.288533	-0.0416712	-0.0580868	0.737038	-0.126801	0.24906	-0.134577	0	-0.0211696	-0.235791	-0.0884235	0.0694291	-0.0179983	0.123061	-0.000401404
XJ70	-0.109547	-0.0839301	-0.0184845	0.354768	-0.0170763	-0.211913	-0.510464	-0.158217	-0.0782742	-0.375196	-0.124252	-0.165163	0.0995149	-0.258246	-0.0461574	-0.447106	0.266795	-0.109836	-0.610802	-0.863656	0.754246	-0.142414	-0.0981192	-0.30981	-0.0390377	-0.454447	0.264407	-0.203219	-0.00372529	-0.367548	0.077755	0.647535	0.00876846	-0.194403	-0.18365	-0.0363571	-0.0591986	-0.0888193	-0.121667	-0.135633	-0.216783	0	0.00805576	-0.166047	-0.0952294	0.0868814	0.00669932	-0.660733	-0.046229
XJ71	-0.0183157	-0.0641494	-0.0496129	-0.458596	0.0918749	0.266225	-0.465107	-0.132406	0.222788	-0.201877	-0.166794	0.6038	-0.0977122	-0.269907	-0.0260706	-0.517066	0.244772	-0.0681687	-0.660042	-1.41699	-0.500784	0.19073	-0.0715758	-0.280903	0.0392273	-0.605747	0.236873	-0.190156	-0.00189898	-0.330168	0.064626	-0.430354	-0.111663	-0.313333	-0.354514	-0.0416712	-0.0258168	-0.61438	-0.0586278	-0.0958186	-0.208667	0	-0.00822291	-0.226096	-0.102864	0.0700508	0.00669932	0.103606	0.0370409
XJ72	-0.0111141	-0.0647341	-0.0231007	0.288602	-0.0937531	0.263887	-0.368025	-0.132406	-0.0782742	-0.16103	-0.180613	0.6038	-0.0977122	0.421182	-0.0461574	-0.359483	0.251663	-0.067891	-0.675065	-1.23217	-0.484744	0.14294	0.0190464	-0.192264	-0.060694	-0.542275	-0.179179	-0.222401	0.00190148	-0.378165	0.0865619	0.586626	-0.0686258	-0.326778	-0.417686	-0.0363571	-0.0535359	-0.594932	-0.0551327	-0.0958186	-0.208667	0	-0.0139204	-0.188838	-0.0952294	0.0917113	0.00669932	-0.630842	0.0481208
XJ73	0.00341943	0.218236	-0.0231007	-0.391143	0.0847412	-0.182589	-0.462603	-0.158217	0.152529	-0.302051	-0.158893	-0.136098	-0.0389153	0.503659	0.0123611	-0.450832	0.233804	-0.0913945	-0.524255	-1.33525	-0.454654	-0.146792	-0.0470782	-0.287431	0.0392273	-0.483514	-0.189882	-0.25126	0.00373019	-0.385383	-0.188642	0.667641	-0.0907584	-0.213666	-0.474635	-0.0363571	-0.0314796	-0.635627	-0.0445563	-0.134901	-0.208667	0	-0.00822291	-0.243137	-0.0983103	0.0694291	-0.0179983	0.116481	0.0810916
XJ74	-0.0932793	-0.00870735	-0.0183157	-0.345542	0.106717	-0.160802	-0.418772	0.133337	-0.15265	-0.246933	-0.0723483	-0.200696	0.135645	-0.34948	0.00307758	-0.660677	-0.515512	-0.0390709	-0.51895	0.929507	0.32211	-0.230458	-0.0736215	0.100657	-0.0519604	-0.444202	-0.352374	-0.199426	-0.00180747	-0.505877	-0.337824	0.659131	-0.0161559	-0.27395	0.0987509	-0.0363571	0.0449341	-0.515304	0.0310067	-0.146923	-0.216783	0	-0.00822291	-0.162105	-0.104104	0.0739721	0.00669932	-0.868008	-0.159327
XJ75	0.0637758	0.0835482	0.0869522	1.05098	0.23625	-0.212884	0.273643	0.133337	-0.0948641	-0.0692299	-0.0452076	0.383277	0.0849751	0.534316	-0.000234114	0.273825	0.37817	0.190992	0.594321	1.43362	-0.310824	-0.0285022	0.0345545	0.396371	0.0790818	0.221832	-0.271751	-0.0911999	0.00943908	0.584599	0.246117	-0.291716	0.0493908	0.208931	-0.358337	0.100808	0.000596955	-0.473855	0.0264304	-0.0805941	-0.0946077	0	-0.0139204	-0.0919933	-0.0426411	0.153615	-0.093643	0.190519	0.0650932
XJ76	-0.0536003	-0.0642172	-0.0231007	-0.331296	0.130081	-0.221055	0.143599	-0.158217	-0.172414	-0.263491	-0.118559	-0.193265	-0.0415935	0.368047	-0.0461574	-0.499835	0.322227	-0.0742341	0.0410386	-1.14282	0.347972	-0.115077	-0.0736215	-0.359096	-0.0519604	-0.0715188	0.191987	-0.0848905	-0.00372529	-0.224627	-0.266613	0.688749	-0.0112993	-0.254447	-0.403642	-0.0363571	-0.0140106	-0.907828	-0.00237134	-0.0993377	-0.208667	0	-0.00822291	-0.203174	-0.140883	0.0675949	0.0129163	-0.684274	-0.0215747
XJ77	-0.0111141	-0.107089	-0.0231007	-0.378861	0.0860169	-0.207037	-0.376782	-0.158217	-0.133769	-0.218065	-0.122396	-0.173595	-0.0159755	-0.337677	-0.0663601	-0.558841	0.279321	-0.142643	0.435552	-0.881284	0.368512	-0.271364	-0.108758	-0.324855	-0.0519604	-0.506768	-0.290626	-0.25126	-0.00372529	0.31482	-0.269683	0.703156	-0.0244577	0.183021	-0.491263	-0.0363571	-0.0823316	-0.862481	-0.0403454	-0.114814	-0.0946077	0	0.00475863	-0.164943	-0.13286	0.0768039	0.0129163	-0.510633	-0.0431405
XJ78	0.040792	0.105726	-0.0433741	-0.494583	0.130046	-0.114296	-0.311633	0.133337	-0.237237	-0.218959	-0.0716911	-0.202265	0.0849751	-0.296042	-0.0458416	-0.766582	0.173565	-0.132466	0.366463	0.870183	-0.546093	-0.32166	-0.00834905	0.108757	-0.0332866	-0.707429	0.175515	-0.199426	-0.00180747	-0.452332	-0.457852	-0.454635	0.00394493	-0.205023	-0.395274	-0.0416712	0.0443136	-0.502212	0.0570072	-0.161293	0.209923	0	-0.00822291	-0.17123	-0.123621	-0.100954	-0.0347008	-0.989798	-0.0889133
XJ79	-0.0947369	-0.0919259	-0.0231007	-0.297177	0.0783233	-0.231533	-0.622169	0.0491388	0.229357	-0.361606	-0.128648	-0.15579	0.0995149	-0.250025	-0.00507294	-0.455165	0.208551	-0.0511025	-0.633517	-0.778139	0.343178	-0.155578	-0.0981192	-0.3178	-0.0519604	-0.470199	0.261048	-0.211117	-0.00372529	-0.315063	0.109853	0.672459	-0.0569249	-0.380407	0.424549	-0.0363571	0.0792659	-0.783955	0.153222	-0.146923	-0.216783	0	-0.0139204	-0.203485	-0.152056	0.0740762	0.00669932	-0.803624	-0.046229
XJ80	0.0637758	0.112659	0.046127	0.637635	0.241265	-0.230908	0.309475	-0.132406	0.192319	-0.0603519	-0.0366502	0.294499	0.120279	0.534316	-0.00110954	0.241368	0.43952	0.0849084	0.650055	1.48106	0.305839	0.242629	0.0568212	0.378449	0.0407444	0.224299	-0.328176	-0.0855574	0.00180985	0.587336	0.185032	-0.329681	0.0781464	0.19659	-0.311246	0.100808	0.00596616	-0.371074	0.0306938	-0.0483109	-0.0935831	0	0.00805576	0.370559	-0.0363737	0.127402	-0.093643	0.20566	0.0798764
XJ81	0.078748	-0.0644921	-0.0496129	-0.439822	-0.0922826	-0.315004	-0.477853	-0.158217	-0.136416	-0.364954	-0.134361	-0.0169469	-0.0389153	-0.278384	0.0698493	-0.583684	0.252812	-0.203833	-0.564018	-0.802713	0.582774	-0.302583	-0.0386702	-0.386201	-0.0519604	-0.447408	0.208482	-0.25126	-0.00372529	0.288077	-0.186457	-0.431349	-0.0653665	0.244242	0.374597	0.0300858	-0.0823316	-0.690236	0.0699576	-0.108047	-0.134577	0	-0.00822291	-0.234861	-0.122405	0.155448	0.00669932	0.145411	-0.0444521
XJ82	0.0010062	-0.0150105	-0.024542	0.0834229	0.102607	-0.164029	-0.729407	-0.158217	-0.219689	-0.0142405	-0.0920882	-0.0901383	0.0995149	-0.276055	0.0226471	-0.750749	-0.338015	0.141957	-0.587019	0.650528	-0.417499	-0.13111	-0.00949291	-0.371726	-0.0332866	-0.393203	0.200523	-0.176678	-0.00942667	-0.520231	0.139946	-0.319794	0.0178891	-0.25805	-0.470974	0.0534979	0.0045219	0.0392592	0.110986	0.308406	-0.206402	0	0.00805576	0.739104	-0.0930913	0.0787443	0.00669932	-1.06442	-0.271502
XJ83	-0.0176786	0.145164	-0.0230882	-0.489053	0.102607	-0.1352	-0.559755	0.133337	-0.243817	-0.119719	-0.0800028	0.263099	0.0488454	-0.296042	-0.0792576	-0.618455	-0.383218	-0.102957	0.0480417	0.409063	-0.555897	-0.176535	-0.0121268	-0.394398	0.0392273	-0.475271	0.221846	-0.171986	-0.00124284	-0.484446	-0.328179	-0.372364	0.00394493	-0.222817	-0.346456	-0.0416712	0.0440952	0.862373	0.0486327	-0.113161	-0.206402	0	0.0122509	0.588324	-0.101613	0.0794622	0.0129163	-1.38258	-0.271502
XJ84	0.00500775	-0.00953788	0.0897394	1.11371	0.23625	-0.226977	0.291353	0.133337	-0.0948641	-0.123968	-0.0515756	0.379493	-0.0743738	0.374961	-0.00472274	0.283368	0.298671	0.0660259	0.850585	1.75246	-0.385605	-0.152842	0.00601518	0.258191	-0.121218	0.18177	0.246917	0.0807527	0.00180985	0.626882	0.231431	-0.418023	0.0324063	0.253906	0.394374	0.100808	0.0163603	-0.502913	0.0728123	-0.118124	-0.0974268	0	-0.0139204	-0.0798011	-0.0231763	0.138383	-0.093643	0.199237	-0.0185725
XJ85	-0.0536003	-0.107674	-0.0231007	-0.451488	0.0902803	-0.221055	-0.437063	-0.158217	-0.114324	-0.200319	-0.182903	-0.160287	-0.0389153	-0.273086	-0.0663601	-0.46899	0.298561	-0.0486325	-0.653354	-0.714911	-0.483527	-0.27772	-0.0715758	-0.360695	-0.060694	0.20335	0.19149	-0.25126	-0.00372529	-0.371222	0.112613	0.639871	-0.108508	0.183021	-0.495906	-0.0363571	-0.0823316	-0.645364	0.00113763	-0.161293	-0.208667	0	0.00805576	-0.210904	-0.00189999	0.0800734	0.00669932	-0.64471	-0.046229
XJ86	-0.0902256	0.00390924	-0.0183157	-0.271962	0.338268	0.0283922	-0.594911	-0.132406	0.252393	0.616622	-0.0558165	-0.132682	-0.142575	0.0592635	-0.00410156	0.220961	0.261597	-0.0762514	0.273918	1.68214	0.416464	0.199991	-0.0736215	0.261618	-0.0519604	0.295801	0.410558	-0.13112	-0.00180747	0.480578	-0.332814	0.651717	0.0724114	-0.480104	0.533891	0.0353998	-0.0273117	-0.487448	0.101761	-0.0926067	-0.203819	0	0.00475863	-0.0688704	-0.069554	-0.152758	0.0348557	0.23021	-0.160639
XJ87	-0.109547	-0.107674	-0.0231007	0.669011	0.0783233	-0.231533	-0.528374	-0.158217	-0.0511519	-0.233762	-0.127346	-0.15579	0.0995149	0.362561	0.0141827	-0.465758	0.208551	-0.0511025	-0.715497	-0.621446	0.257836	-0.222115	-0.0360362	-0.375036	-0.0629978	-0.397487	0.216344	-0.203219	-0.00372529	-0.35448	0.0936999	0.61081	-0.0350447	-0.379206	0.395481	0.0243005	0.125614	-0.734833	-0.0525204	-0.146923	-0.216783	0	-0.0139204	-0.193983	0.0400553	0.0768039	0.00669932	-0.604747	-0.0430587
XJ88	-0.0143141	-0.060927	-0.0496129	0.26172	-0.0917632	-0.25954	-0.347848	-0.158217	-0.128045	-0.362392	-0.141834	-0.173973	0.0488454	0.395688	-0.0522582	-0.516705	0.197731	-0.146968	-0.0293452	-0.593143	-0.517737	-0.257712	-0.0121268	-0.392719	-0.060694	-0.451059	0.183726	-0.203219	-0.00372529	-0.344616	-0.242935	-0.520415	-0.0140908	-0.379206	0.343977	-0.0416712	0.125614	-0.539566	-0.0639711	-0.179206	-0.216783	0	0.00475863	-0.225193	-0.120751	0.10266	0.0129163	-0.752717	-0.0430587
XJ89	0.00195403	0.128051	-0.0433741	0.996182	0.112712	-0.178715	0.398797	-0.158217	-0.0948641	-0.207387	-0.0383351	0.0117288	0.0849751	-0.284591	-0.00472274	-0.130978	0.294982	0.213101	0.902185	1.82335	0.28257	-0.146184	-0.0205281	0.233912	-0.0629978	-0.526607	0.206854	0.130499	0.00180985	0.37748	0.24784	-0.317951	0.0256213	0.253906	0.480391	0.100808	0.00370098	-0.354733	0.0426901	0.288656	-0.0974268	0	-0.0139204	-0.138727	-0.0260704	0.148406	0.0129163	0.213842	-0.0190873
XJ90	0.0132091	-0.060927	-0.0231007	-0.302834	0.0783233	-0.25954	-0.574674	0.133337	0.229357	-0.251705	-0.131133	-0.152301	0.0995149	-0.316877	-0.0378487	-0.435561	0.206967	-0.0898642	-0.565302	-0.684458	0.278913	-0.154089	-0.0736215	-0.309705	-0.0519604	-0.393796	-0.356784	-0.211117	-0.00372529	-0.245584	-0.225085	0.765253	-0.0763222	-0.326073	0.468413	-0.0363571	0.018869	-0.0492731	-0.101365	0.389403	0.248461	0	-0.00822291	-0.202353	-0.128283	0.0768039	0.00669932	-0.628276	-0.0431405
XJ91	-0.0143141	-0.0371833	-0.0496129	-0.360977	0.0931506	-0.239134	-0.401351	-0.158217	-0.133837	-0.201497	-0.141533	-0.169097	0.0314275	-0.270012	0.0208438	-0.434022	0.179525	0.382298	-0.553862	-0.578107	0.597722	-0.154351	-0.0386702	0.347543	-0.0519604	-0.525021	0.252385	-0.0848905	-0.0431321	-0.409589	-0.266542	-0.36365	-0.0167658	-0.382195	0.412581	-0.0416712	-0.0623725	-0.838214	0.00113763	-0.135302	-0.216783	0	0.00475863	-0.22927	-0.1604	0.0740762	0.00669932	-0.698231	-0.046229
XJ92	0.190219	0.2684	0.0910665	1.25604	0.23625	-0.268912	-0.209781	0.107539	-0.0452656	-0.125681	-0.0712557	0.385865	0.0896707	0.398408	-0.00218159	0.264883	0.305375	0.286347	0.870451	-0.561799	-0.41202	0.163424	0.00601518	0.315402	-0.121218	0.287397	0.228509	-0.143533	0.0431889	0.872419	0.292732	-0.391283	0.099437	0.348856	0.146238	-0.0893913	0.00808464	-0.535106	0.0197782	-0.11361	-0.0974268	0	-0.0139204	-0.0903763	-0.0517981	0.153615	0.0348557	0.166558	-0.0288521
XJ93	0.00379504	-0.0945047	-0.0184845	-0.483042	-0.153505	-0.151481	0.262815	-0.158217	-0.134481	-0.0897727	-0.211721	-0.131743	0.135645	-0.275833	-0.0940611	-0.00178661	0.17386	0.0895872	-0.671531	-0.94389	-0.901936	-0.149732	-0.0715758	0.141406	0.0392273	-0.305337	0.218341	0.0746961	-0.0116239	-0.410855	0.131519	0.508483	-0.0401913	-0.240235	-0.567748	-0.0363571	-0.0274445	1.06717	-0.0859343	0.250169	-0.208667	0	-0.0627489	-0.179024	-0.114578	0.111887	0.0113554	-0.92373	-0.0247451
XJ94	-0.0143141	-0.0999287	-0.0496129	-0.486963	-0.0904617	-0.254664	-0.328127	-0.158217	-0.159978	-0.239997	-0.165797	-0.15579	-0.0389153	-0.259682	0.0496466	-0.619431	0.199345	-0.112536	-0.525226	-1.03689	-0.475614	-0.251356	-0.0715758	-0.38168	-0.060694	-0.362907	0.172266	-0.211117	-0.00372529	0.286055	0.0966868	-0.57029	-0.0480443	-0.326073	0.316764	-0.0416712	0.0481041	-0.660009	-0.0113837	-0.165011	-0.134577	0	-0.00822291	-0.266769	-0.122405	0.157269	0.00669932	0.125546	0.0370409
XJ95	-0.0143141	-0.0713098	-0.0293269	-0.376501	0.0938975	-0.227375	-0.490684	0.0491388	-0.106462	-0.239997	-0.130744	-0.169097	0.135645	-0.279669	0.0496466	-0.669536	0.223476	0.0503648	-0.435213	-0.799835	0.347549	-0.206582	-0.0736215	0.130321	-0.0519604	-0.548205	0.212737	-0.211117	-0.00372529	-0.398772	-0.211116	-0.525596	-0.106354	-0.382195	0.342924	-0.0416712	-0.0623725	-0.723922	0.0116052	-0.135302	-0.216783	0	-0.00822291	-0.139786	0.11534	0.101339	0.00669932	0.11245	-0.0444521
XJ96	-0.109547	-0.107674	-0.0231007	-0.317102	0.0931506	-0.226181	-0.528374	-0.158217	-0.155229	-0.361606	-0.140667	-0.165163	-0.0389153	-0.29582	0.00307758	-0.505793	0.215598	-0.142399	-0.693082	-0.555364	0.386957	-0.273341	-0.0981192	-0.188984	-0.0519604	-0.587147	0.261375	-0.232517	-0.00372529	-0.351756	-0.00331829	0.684637	-0.0324516	-0.322373	0.0694199	-0.0363571	-0.0822163	-0.662914	-0.0663309	-0.162025	-0.216783	0	-0.00822291	-0.181505	-0.117023	0.0768039	0.00669932	-0.711957	-0.046229
XJ97	0.0050427	0.10662	-0.0230882	0.159409	0.120103	-0.146387	-0.892972	0.133337	0.298545	-0.14282	-0.0795639	0.0722339	0.0849751	-0.307543	-0.0273889	-1.06365	-0.187273	-0.0953584	0.427988	0.778112	-0.661155	-0.317281	0.0201902	0.0903414	0.0392273	-0.713159	0.273078	-0.176678	-0.00124284	-0.523869	-0.587086	-0.565938	0.0373757	-0.123182	-0.242565	-0.0416712	-0.0449362	0.774457	0.0545281	-0.136094	-0.177361	0	-0.0211696	0.478834	-0.0368211	0.112124	0.0129163	0.1651	-0.105657
XJ98	-0.0183157	-0.109626	-0.0496129	-0.437773	0.167576	-0.279631	0.133105	-0.158217	-0.241065	-0.192622	-0.105608	-0.123574	0.0849751	-0.275833	0.119084	-0.602534	-0.305972	-0.174287	0.762551	-0.809187	0.363018	-0.267786	-0.242357	0.161818	-0.0390377	-0.0262669	0.240951	0.119009	-0.00372529	0.349582	0.212924	-0.386243	-0.00633012	-0.254118	-0.349499	0.0534979	-0.0822163	-0.768881	-0.0663309	-0.114814	-0.0946077	0	0.00805576	-0.158096	-0.139653	0.0938368	0.0129163	-0.84156	0.0156077
XJ99	0.0637758	0.112659	0.046127	1.17866	0.207848	-0.212884	0.274558	0.133337	-0.0948641	-0.0713988	-0.0452076	0.383277	0.0849751	0.534316	-0.00472274	0.261423	0.384569	0.272697	0.798304	1.42634	-0.251737	-0.170145	0.0345545	0.285446	0.0790818	0.0249108	-0.271751	-0.0986455	0.00943908	0.61574	0.246117	-0.30411	-0.0583439	0.192685	-0.360505	0.100808	0.0163603	-0.473855	0.0264304	0.0471471	-0.0946077	0	-0.0139204	-0.0573316	-0.0426411	0.138383	-0.093643	0.200948	0.0700585
XJ100	0.0343782	-0.00382362	0.0343297	0.168479	0.213717	-0.147416	0.380502	0.107539	0.241801	-0.12615	-0.0449697	0.0428085	0.120279	0.504027	-0.002557	-0.00379017	0.221538	-0.0125919	0.630147	1.14441	0.437669	0.251977	-0.0205281	0.471262	0.0334763	-0.593846	-0.390313	0.18736	-0.00124284	0.535335	0.21911	-0.299988	0.0439062	0.208634	0.342073	0.0534979	0.0162491	0.800254	0.112075	-0.066557	-0.0951554	0	-0.0627489	0.407617	0.0514759	-0.347599	-0.0347008	0.17343	0.0798764
XJ101	0.040792	-0.109587	-0.0230882	1.08026	0.23625	-0.198974	0.277785	-0.158217	-0.0879738	-0.0540684	-0.0177774	0.169965	0.0849751	-0.287556	-0.00472274	0.281159	0.359457	0.19611	0.633427	1.12136	-0.442474	-0.17564	0.0345545	0.284922	0.0790818	0.295773	0.318335	0.142649	0.00448899	0.546285	0.163763	-0.375795	0.0528935	0.14423	-0.410249	0.100808	0.00191055	0.588158	0.12227	0.196207	-0.0935831	0	0.0122509	0.388782	-0.0358561	0.138383	-0.093643	0.20782	0.0308604
XJ102	0.0677774	-0.114985	0.046127	1.04669	0.23625	-0.216667	0.273643	0.133337	-0.0948641	-0.109852	-0.0453493	0.379493	0.0849751	0.534316	-0.000234114	0.27482	0.329886	0.385408	0.776531	1.41166	-0.282285	-0.1525	0.00601518	0.393928	0.0790818	0.221832	-0.301253	-0.0911999	0.00943908	0.594054	0.246117	-0.339446	0.0493908	0.260454	0.166906	0.100808	-0.0297394	-0.469454	0.0264304	-0.121289	-0.0974268	0	-0.0139204	-0.0541488	-0.0426411	0.138383	-0.093643	0.190531	0.0650932
XJ103	-0.0176786	0.124307	-0.0230882	0.722768	0.210726	-0.193778	0.308179	-0.158217	0.169535	0.174907	-0.0568831	-0.0761748	0.0849751	-0.280644	0.0113196	0.223452	0.33232	0.163042	0.0576236	1.17234	-0.515054	-0.0475204	0.0190464	0.350551	0.0790818	0.252356	0.209014	0.142606	-0.00448309	0.239357	0.241127	-0.182212	0.0794425	-0.169887	-0.350268	0.100808	0.00857751	0.728523	-0.0404244	-0.0811129	0.193112	0	0.036313	0.651729	0.212164	-0.12929	0.0348557	-0.722844	0.0618283
XJ104	0.0050427	0.124307	-0.0230882	-0.316129	0.115157	-0.130068	0.344281	-0.132406	0.400834	0.308094	0.101324	-0.0753148	0.125287	-0.274891	0.0557883	-0.301109	-0.59523	-0.0125919	-0.288532	1.03517	0.334385	0.331972	-0.0981192	0.147384	0.0334763	-0.301768	0.467824	0.166002	-0.00124284	0.263966	0.227714	-0.333501	0.0250162	-0.227017	0.391895	0.0534979	0.00688739	0.912821	-0.123992	-0.0601734	0.158908	0	0.036313	0.386589	0.0801151	0.128782	0.00669932	0.193903	0.0636052
XJ105	0.0334945	0.0669321	-0.0114914	0.243731	0.115157	0.0284416	0.394471	-0.158217	-0.176552	0.116863	0.379253	0.167405	0.0764187	-0.274891	0.00307758	-0.984858	-0.466123	0.148338	0.551262	0.809804	0.30458	-0.0201197	-0.0205281	0.143957	0.0334763	-0.359829	0.335506	-0.170883	-0.00448309	0.34831	0.268762	0.662056	0.0188847	-0.230592	0.451557	0.0482295	-0.0107196	0.788249	-0.0270203	0.135627	-0.100712	0	0.036313	0.29303	-0.034765	0.125974	0.0129163	0.19191	0.0308604
XJ106	0.0637758	-0.00597126	0.0897394	1.03363	0.179766	-0.140398	0.244067	0.133337	-0.114036	-0.0711044	-0.0597104	0.274166	0.0488454	0.412109	-0.00472274	0.325152	0.32768	0.21	0.833228	1.55486	-0.456347	-0.134371	0.0345545	-0.539339	0.0790818	0.213373	0.22989	-0.130068	0.00448899	0.527824	0.232024	-0.34558	-0.0529049	0.163119	-0.397235	0.100808	-0.0253431	0.521242	-0.0797736	0.210097	-0.0946077	0	-0.0627489	-0.0919054	-0.0371727	0.138383	-0.093643	0.219168	0.0329741
XJ107	0.0677774	-0.0103457	0.0489141	1.17437	0.23625	-0.216667	0.295495	0.133337	-0.0948641	-0.118415	-0.0484141	0.336256	0.0849751	0.38182	-0.00472274	0.283368	0.341632	0.385408	0.816636	1.64201	-0.415941	-0.1525	0.0345545	0.286768	0.0790818	0.18177	0.253777	0.115191	0.00943908	0.626882	0.231431	-0.374187	0.0324063	0.260454	0.400419	0.100808	-0.0297394	-0.400137	-0.0351785	-0.121289	-0.0974268	0	-0.0139204	-0.0424336	-0.0231763	0.138383	-0.093643	0.197646	-0.0185725
XJ108	0.0677774	0.116161	-0.0230882	1.17866	-0.26518	-0.222488	0.221983	0.107539	-0.0948641	-0.191427	-0.0370922	-0.107657	0.120279	0.38182	-0.00472274	0.314519	0.368766	-0.0813928	0.941679	1.62745	-0.45136	0.299382	0.0345545	0.293856	0.0790818	0.208005	0.258978	-0.151028	0.00180985	0.551333	0.237448	-0.463961	0.0255273	0.270152	0.354479	0.100808	0.0108799	0.106287	-0.0157622	-0.148656	-0.0974268	0	0.00805576	-0.0503825	-0.0426411	0.246798	0.0348557	0.218004	0.0329741
XJ109	-0.0268828	-0.081522	-0.0230882	-0.302737	0.149425	0.097532	0.41057	-0.158217	0.340805	-0.0355915	0.0518758	-0.0932132	0.0764187	-0.268854	0.0129276	0.200868	0.298455	0.199557	0.46707	1.06893	0.447503	-0.0288588	0.0568212	0.376155	0.0334763	-0.534056	0.434014	-0.130597	-0.00248026	0.246696	0.259082	-0.265343	0.0250162	-0.111318	0.407966	0.0534979	-0.00711401	0.894722	0.0715032	0.153724	0.115403	0	0.036313	0.704251	-0.064668	0.163637	0.0348557	0.221784	0.0636052
XJ110	-0.0901906	0.123937	-0.0122457	0.219685	-0.123026	-0.110849	0.572058	-0.158217	0.342762	-0.0051202	-0.0560409	-0.084312	0.0849751	-0.264495	0.0136787	-0.79587	0.292307	0.149492	0.76194	1.25426	0.302738	-0.200338	-0.0205281	0.143272	0.0334763	-0.371617	0.360891	0.177447	-0.00124284	-0.391547	0.330802	0.595643	0.0424521	-0.260914	0.425599	0.0482295	0.0243409	0.977906	0.0715032	-0.0823213	-0.177361	0	0.036313	0.391775	-0.0356911	0.155448	0.0129163	0.190257	-0.0462417
XJ111	-0.0901906	0.116895	-0.0168619	-0.269989	0.204553	-0.198081	0.48266	0.133337	0.407974	-0.141163	-0.0350675	-0.12202	0.0849751	0.410141	0.0029774	-0.882555	0.271442	-0.0366378	0.943719	1.21427	0.484636	-0.230458	-0.0205281	0.28002	0.0334763	0.225107	0.270478	-0.199426	-0.00124284	-0.343377	0.26549	0.58295	0.0455702	-0.256367	0.117555	-0.0363571	0.0760959	1.03948	0.0637927	-0.0971077	-0.179633	0	0.036313	-0.118651	-0.065028	0.0678313	0.0129163	0.198812	0.0280088
XJ112	-0.0901906	0.0367152	-0.0122457	0.63211	0.199537	-0.0809258	0.420642	0.133337	0.248628	-0.0728686	-0.0200285	-0.084312	0.0849751	-0.274891	0.0106426	-0.738918	0.298912	0.177408	0.680299	1.17605	-0.49962	-0.18132	0.00601518	0.285458	0.0790818	0.314952	0.363841	0.177838	-0.00448309	-0.399785	0.343715	0.413011	0.0749309	-0.13335	0.467157	0.0592335	0.0243409	0.784682	-0.123992	-0.114605	-0.177361	0	0.036313	0.416755	0.125866	0.0940442	0.0129163	0.159813	0.0308604
XJ113	0.0294772	0.0844814	-0.0168619	0.832313	0.362654	0.0301087	0.317912	0.133337	-0.133619	0.511994	-0.0419361	-0.0868977	-0.0384653	-0.274891	0.0483309	-0.847003	-0.0219284	-0.107622	0.0164862	1.41759	-0.368785	-0.115701	-0.00949291	0.314206	0.0790818	0.279454	0.35864	0.175668	-0.00180747	0.487851	0.213592	0.602657	0.0528935	-0.336074	0.637178	0.0592335	0.0252057	-0.363391	-0.0977076	0.353282	-0.203819	0	0.00805576	-0.0942906	0.14632	-0.178475	0.0129163	0.164411	0.0241641
XJ114	0.0334945	0.13868	-0.0114914	-0.343612	0.206351	0.0344763	-0.234323	-0.158217	0.329512	-0.00564868	0.456721	-0.0748346	0.0764187	0.374961	-0.00410156	0.213505	0.242971	-0.111712	0.594399	1.08986	-0.535951	-0.147849	-0.215814	0.191503	0.0392273	-0.66163	0.165058	-0.129925	-0.00124284	0.469235	0.251666	0.715622	0.0832633	0.192053	0.399659	0.0482295	-0.029016	0.618895	0.0650912	0.364867	0.115403	0	0.036313	0.444808	-0.0589514	-0.265002	0.0348557	0.208106	0.140125
XJ115	7.88849e-05	0.079188	-0.0223339	-0.446851	0.0954592	-0.187301	-0.720652	-0.158217	-0.228306	-0.157625	0.497173	-0.111811	0.0402889	0.114311	0.0226471	-0.497133	0.254878	-0.162255	0.235386	0.384213	-0.435918	-0.306961	-0.215814	-0.34548	0.0392273	-0.605055	-0.264082	-0.26163	-0.00180747	0.431857	0.175717	-0.385579	-0.168914	-0.24525	-0.247811	0.0300858	-0.0813967	0.0496866	-0.0628805	-0.147097	0.114575	0	-0.0139204	0.560433	-0.11533	0.0911832	0.0129163	-1.17999	-0.268414
XJ116	-0.0143141	0.139702	-0.0455201	-0.509312	0.0883254	-0.304163	0.279381	0.133337	-0.246914	0.408906	-0.146313	0.356612	-0.0645333	0.423666	-0.0458416	-0.699712	0.187533	-0.176757	-0.354025	-0.719834	-0.602741	-0.21284	-0.0121268	-0.380047	-0.0332866	-0.355409	0.186616	-0.173068	-0.00372529	0.280419	-0.314863	-0.568781	-0.115143	-0.321759	0.269741	-0.0416712	0.0449341	-0.0159689	-0.0299738	-0.13291	-0.203819	0	-0.00822291	-0.109723	-0.139653	0.0812328	-0.0179983	-0.640906	-0.0215747
XJ117	0.0294772	0.00138391	-0.0122457	0.667924	0.246317	-0.182593	-0.36695	0.107539	-0.0890548	-0.0919502	-0.0391169	-0.0690995	0.120279	-0.287556	-0.0230156	0.273421	-0.677213	0.140762	0.118349	1.20348	0.304874	0.105914	0.0413131	0.398774	-0.0629978	0.205813	0.382692	-0.129858	-0.00942667	0.656861	0.122538	0.454204	0.116599	-0.437791	0.14097	0.0592335	-0.024782	0.0107531	0.0426901	0.244518	-0.127671	0	0.00805576	0.919261	-0.036384	0.0775498	0.0348557	0.225333	0.109333
XJ118	0.00500775	0.124269	-0.0230882	0.765316	0.274009	-0.214528	0.306386	0.133337	0.192319	0.317705	-0.0400484	-0.0505718	0.0849751	0.379852	-0.00559817	0.286679	0.0337706	0.24605	0.0944943	1.50229	0.298259	0.0009533	-0.0360362	0.259462	0.0407444	0.222048	0.315735	-0.124196	0.00943908	0.367726	0.125404	-0.277858	0.0794425	0.221697	0.47849	0.100808	0.00596616	0.238214	0.153419	-0.0872743	-0.144566	0	0.00805576	0.430689	-0.0198029	0.137234	0.0348557	0.228716	0.0705715
XJ119	0.0637758	-0.0128457	-0.024542	0.750989	0.405724	-0.176495	0.244884	0.107539	0.192319	-0.0699455	-0.0447538	0.0478614	0.120279	0.568254	-0.00559817	0.223312	-0.687116	-0.0691631	0.672292	1.86188	0.195587	0.277676	-0.0205281	0.198767	-0.0629978	0.195726	-0.328176	-0.0909897	-0.00180747	0.35988	0.11826	-0.367997	0.0640261	0.172878	-0.404876	0.100808	-0.0162326	-0.393534	0.0306938	0.215947	-0.0935831	0	-0.00822291	0.500282	-0.0392677	-0.0640992	-0.093643	0.193873	0.0798764
XJ120	-0.0299715	0.0580112	-0.0433741	-0.316933	-0.141933	-0.191459	-1.00711	-0.132406	0.273828	0.417353	-0.0551067	-0.0229737	-0.142575	-0.274823	-0.0235774	0.144812	0.22779	0.134364	0.515342	0.974656	0.411051	0.118885	-0.0348924	0.332283	-0.0519604	-0.494823	0.205791	-0.363277	-0.00942667	-0.506085	-0.603054	-0.329538	-0.00810571	-0.47949	0.367307	0.0534979	-0.00255667	-0.670613	0.0152474	-0.101469	-0.192618	0	-0.00822291	-0.101844	-0.10408	0.117123	-0.093643	-1.33854	-0.0802796
XJ121	0.190219	-0.0482829	-0.0496129	-0.466363	0.0847412	-0.254664	-0.376477	0.107539	-0.159978	-0.28413	-0.138226	-0.109325	-0.0747725	-0.314787	0.0496466	-0.571205	0.146321	-0.0849331	0.548517	-1.32761	-0.506358	0.154809	-0.0822147	-0.400952	-0.060694	-0.535161	-0.298257	-0.0848905	-0.00372529	0.260348	-0.440025	-0.459317	-0.0599983	-0.325143	0.334145	-0.0416712	-0.0303171	-0.715766	0.0740264	-0.145785	-0.0974268	0	-0.00822291	-0.159439	-0.106655	0.0732517	0.0129163	0.105288	-0.029032
XJ122	0.040792	0.0582591	0.046127	1.17437	0.207848	-0.212884	0.312418	0.133337	-0.0948641	-0.0713676	-0.0464936	0.29866	0.0849751	0.40525	-0.00472274	0.312528	0.389915	0.385408	0.831149	1.62995	-0.333951	-0.1525	0.00601518	0.279253	0.0790818	0.208122	0.189359	-0.0911999	0.00943908	0.590011	0.238524	-0.30411	-0.11324	0.199233	-0.312877	0.100808	-0.0297394	-0.453411	0.0509288	0.147465	-0.0946077	0	-0.0139204	-0.0578717	-0.0426411	0.138383	-0.093643	0.218702	0.0280088
XJ123	0.0132091	-0.0517472	-0.0231007	-0.411368	-0.122762	-0.291873	-0.352637	0.133337	-0.120115	-0.362392	-0.134688	-0.0169469	0.0182375	0.392566	-0.0612853	0.116339	0.165426	-0.172189	0.107028	-0.826792	-0.544268	-0.247967	-0.0121268	-0.306598	-0.060694	-0.455887	0.198465	-0.239529	-0.00372529	-0.254197	-0.206354	0.832234	-0.102662	-0.327862	0.420126	-0.0363571	-0.0842121	-0.0289213	-0.0253098	-0.194309	-0.216783	0	-0.00822291	-0.204355	-0.13286	0.114615	0.0348557	-0.994495	-0.0430587
XJ124	0.0637758	0.0908438	0.046127	1.14442	0.34663	-0.230908	0.277785	0.107539	-0.0948641	-0.0494411	-0.0356901	0.209881	0.120279	0.568254	-0.00472274	0.172052	0.266988	-0.0744632	0.61168	1.4729	-0.353609	0.306312	0.0345545	0.308854	0.0790818	0.309567	-0.271751	0.122663	0.00180985	0.553148	0.178872	-0.368801	0.0493908	0.19659	-0.4037	0.100808	0.00908949	-0.342836	0.0306938	0.1522	-0.0935831	0	0.00475863	0.370559	-0.0413245	-0.172641	-0.093643	0.183726	0.0749111
XJ125	0.0050427	0.050357	-0.024542	0.712442	0.171135	-0.0887796	-0.303657	0.133337	0.399144	-0.128208	-0.0583343	-0.0868654	0.0849751	-0.287556	0.00752412	-0.28769	0.375814	-0.0596991	0.0941718	1.26179	-0.496169	0.00202071	-0.0715758	0.275067	0.00656781	0.286091	0.318335	-0.239082	-0.00124284	0.620833	0.152127	-0.298406	-0.140692	0.180578	-0.132156	-0.0176343	0.0162491	0.831533	0.0715032	-0.0988403	-0.127671	0	0.036313	0.792622	-0.0347429	0.153615	0.0129163	0.241092	-0.00996383
XJ126	0.00515411	0.128051	-0.0122457	0.643212	0.207848	-0.209025	0.337881	-0.132406	0.180007	-0.0523143	-0.0495357	-0.0934204	0.120279	-0.287556	-0.00269524	0.216792	0.351853	0.107628	0.529011	1.79096	-0.461666	0.218005	0.0345545	0.280573	-0.121218	0.2097	0.289865	-0.129858	-0.00942667	0.368783	0.17877	0.376905	-0.00586863	-0.169887	-0.413815	0.0592335	0.00485908	0.388672	0.0638698	0.1945	-0.0935831	0	0.0122509	0.551002	-0.0373187	0.153615	0.0348557	0.234229	-0.136808
XJ127	0.00959167	-0.0800778	-0.0122457	0.377284	0.22807	-0.0845823	0.343193	-0.158217	0.222219	0.0800437	-0.0409112	0.182785	0.0849751	0.394313	-0.0335021	0.21018	0.373466	0.243431	0.569251	0.910462	0.434611	-0.192235	0.0568212	0.327861	0.0407444	0.243032	0.236971	-0.122068	-0.00448309	0.436134	0.174651	0.392077	0.0794425	-0.145127	-0.508164	-0.0474565	-0.0230966	0.896459	0.0945368	-0.0550617	-0.0960898	0	0.036313	0.50517	0.122358	0.0876225	0.0348557	-0.928084	0.0649987
XJ128	0.040792	0.114554	0.046127	1.05098	0.207848	-0.212884	0.2787	0.107539	-0.0948641	-0.0772299	-0.0361286	0.383277	0.120279	0.40525	-0.000234114	0.312528	0.270543	0.145354	0.831149	1.55111	-0.419579	0.210039	0.0345545	0.425006	0.0790818	0.208122	0.21783	-0.0911999	0.00943908	0.579499	0.248621	-0.343904	-0.0583439	0.208931	-0.387737	0.100808	0.000596955	-0.43036	0.0551921	-0.0805941	-0.0946077	0	0.00805576	-0.0576456	-0.0231763	0.153615	-0.093643	0.202593	0.0329741
XJ129	0.0339148	0.174672	-0.0122457	-0.265196	-0.123026	-0.152788	-0.498708	-0.158217	0.362444	-0.0753892	-0.0456655	-0.0020498	0.0849751	-0.264495	-0.0389414	-0.337588	0.204975	0.240837	0.873655	0.969321	0.54329	-0.0844315	-0.242357	0.290982	-0.0519604	-0.445783	0.406149	-0.199426	-0.00448309	0.666983	0.182119	0.585309	0.0588296	-0.310701	0.465594	0.0353998	0.0132067	0.946755	0.120916	-0.0681262	-0.0974268	0	-0.0627489	-0.086165	-0.0637398	0.197059	0.0129163	0.229982	0.12334
XJ130	0.0677774	0.0707803	0.0357834	0.9659	0.318228	-0.216667	0.283764	0.133337	0.192319	-0.0565936	-0.048065	0.388252	0.0849751	0.537966	-0.00559817	0.179036	0.326332	0.287436	0.657	1.48521	-0.268123	-0.132278	-0.00834905	0.256564	0.0790818	0.285569	-0.301253	-0.125069	0.00943908	0.568325	-0.651311	-0.371628	-0.0123698	0.260454	0.41147	0.100808	-0.0181835	-0.440703	0.0264304	0.288546	-0.0974268	0	-0.00822291	0.068339	-0.0376903	-0.187872	0.0348557	0.18037	0.0700585
XJ131	-0.0387898	-0.0555404	-0.0184845	0.305608	0.126993	0.169765	-0.537548	-0.158217	0.141695	-0.200319	-0.133794	-0.204469	0.0995149	-0.273086	-0.00312727	0.0882032	0.277867	-0.00991209	-0.767903	-0.65839	-0.492613	-0.226494	-0.0715758	-0.443411	-0.060694	0.20915	0.188205	-0.231631	-0.00189898	-0.366836	0.109485	0.546932	-0.0978042	-0.304426	-0.472318	-0.0363571	0.132773	-0.727014	0.14865	-0.14619	-0.208667	0	0.00805576	-0.168976	0.0403088	0.092028	0.0113554	-0.747349	-0.046229
XJ132	0.078748	-0.0882358	-0.0496129	-0.418702	-0.17812	0.186835	-0.464678	0.133337	0.269454	-0.250015	-0.172026	-0.204469	-0.0973136	0.368544	-0.00352838	-0.435222	0.367224	-0.0595596	-0.787627	-1.3669	-0.548655	-0.134057	0.0190464	0.399192	-0.060694	0.241369	0.131243	-0.211117	-0.00189898	-0.437425	0.0879861	-0.342475	-0.0272717	0.176789	-0.362153	-0.0416712	0.0141644	-0.732201	0.0454771	-0.131621	-0.208667	0	-0.0139204	-0.242854	-0.083399	0.146775	0.00669932	0.0938011	-0.0374858
XJ133	0.00104114	-0.0132049	-0.024542	0.219581	0.140984	0.041156	0.377564	-0.132406	0.271567	0.202209	-0.0465659	-0.0378407	0.120279	0.394313	0.0195025	0.163419	0.30239	0.117405	0.691755	0.97623	0.509909	0.242629	0.0568212	0.430643	0.0334763	-0.534089	0.208501	-0.124196	-0.00448309	0.568601	0.237383	-0.24306	0.0439062	-0.127317	-0.302353	-0.0416712	0.00857751	0.920788	0.0451238	-0.0488297	-0.0960898	0	0.036313	0.424487	0.0654551	0.105994	0.0348557	-1.362	0.0372191
XJ134	0.00500775	-0.0815595	-0.0433741	-0.39311	0.135736	0.00564912	0.276763	-0.158217	-0.190895	-0.331193	-0.0475201	-0.343785	0.0849751	-0.272981	0.0162237	0.161216	-0.476906	-0.125707	-0.0847017	1.13298	0.39529	-0.024145	-0.0386702	0.273128	-0.0519604	-0.383476	0.222599	-0.384762	-0.00180747	-0.331408	-0.678919	-0.481431	-0.0508981	-0.432295	0.365294	0.0534979	-0.0584735	0.0826281	0.106322	-0.132956	-0.216783	0	0.00475863	-0.226764	-0.123621	0.0925127	0.0348557	-0.941372	0.0223872
XJ135	0.040529	0.118082	0.0357834	-0.296773	0.138202	-0.197037	0.287294	0.133337	0.454377	0.238074	-0.0455231	-0.042165	0.0849751	-0.291915	-0.00870177	-0.376602	0.370883	-0.162292	0.842361	1.18348	0.512037	-0.259699	0.0568212	0.477115	0.0334763	0.0503567	0.404927	0.173415	-0.00124284	0.526594	0.277879	-0.424437	-0.0554463	0.136405	-0.403527	-0.0416712	0.0750706	0.845555	0.056363	-0.0681294	-0.0991021	0	0.036313	-0.060944	-0.0465975	0.158401	0.0129163	0.198477	0.0260078
XJ136	0.00195403	-0.00916285	0.0343297	0.182769	0.00659176	-0.166138	0.341717	-0.158217	0.299235	-0.0480965	-0.0415317	0.181953	0.0849751	0.439188	0.0106347	0.230709	0.285596	0.242376	0.58256	1.51654	0.512116	-0.00863827	0.042457	0.395123	0.0334763	-0.40109	0.310844	-0.362014	-0.00942667	0.591399	-0.413454	-0.438681	0.0364931	-0.311623	0.112531	0.0534979	-0.0176224	0.185258	0.0119121	-0.114358	-0.0951554	0	-0.00822291	0.660402	-0.0406841	0.215019	0.0348557	0.218335	0.0755368
XJ137	0.0325659	-0.0237866	-0.0136995	0.629687	0.175913	-0.114846	0.504267	0.107539	0.281263	-0.0368823	-0.0626176	-0.0901962	0.120279	-0.274891	-0.00884002	-0.746541	-0.372907	-0.0687455	0.350729	1.46406	-0.411685	0.241602	0.00601518	0.181414	0.0790818	-0.336737	0.363841	0.177447	-0.00124284	-0.25957	0.296811	0.555836	0.0344487	-0.247431	0.441412	-0.0474565	0.00371423	0.887743	-0.0283187	-0.115424	0.210212	0	0.036313	0.510251	0.0366564	-0.271824	0.0129163	0.154937	-0.143259
XJ138	0.0677774	0.0345157	-0.0230882	-0.31942	0.352278	-0.11827	0.34483	-0.132406	0.388575	-0.0216557	-0.0402168	0.367747	0.120279	-0.388493	-0.002557	0.193841	0.397639	-0.0760927	0.511449	1.33086	0.422687	0.255932	-0.108758	0.507377	0.0334763	0.346052	-0.528086	-0.357322	-0.00180747	0.520391	-0.448221	-0.323373	-0.0906425	0.235401	0.385304	0.0534979	-0.0230933	0.293865	0.0640954	0.218061	-0.0951554	0	-0.00822291	0.42661	-0.068531	-0.287351	-0.093643	0.186704	0.0376468
CB1	-0.0143141	-0.108999	-0.0496129	-0.586809	-0.325785	-0.187112	0.115415	0.133337	-0.162352	0.529764	-0.182903	-0.0957745	-0.0973136	0.452694	-0.0137674	0.122297	-0.605546	-0.214937	-0.667827	-1.21814	-0.445858	-0.167998	0.0190464	0.0324424	0.0392273	-0.0230774	-0.221028	0.0911724	0.00373019	0.342471	0.0979008	-0.473085	0.0751985	0.157539	0.00803156	0.0534979	-0.0823316	0.0904207	0.0126315	-0.15396	-0.203819	0	-0.0139204	-0.185217	-0.10294	0.0528248	0.0113554	0.0980448	-0.0402831
CB2	0.0277425	0.203322	0.218838	-0.260799	-0.306734	0.199667	0.143032	0.133337	-0.0706782	0.662961	0.0773485	0.150937	-0.0766414	0.530716	0.0692302	0.159983	0.0120935	0.266539	-0.538103	-0.837451	0.259645	-0.153052	0.0413131	0.186033	0.0334763	0.1999	-0.266965	0.136892	0.0102097	-0.245264	0.0890015	0.665457	0.433917	0.244242	0.391092	-0.0363571	0.066038	-0.678957	-0.0445563	-0.109148	0.284894	0	-0.0139204	-0.101002	0.635262	0.26184	0.0113554	0.13278	0.0645569
CB3	-0.0183157	-0.107758	-0.0496129	-0.552229	-0.370717	-0.22643	0.168767	-0.158217	-0.135809	-0.210802	-0.182903	-0.150726	-0.0973136	0.459523	-0.0137674	0.166878	0.303178	-0.123039	-0.746535	-1.75086	-0.582889	-0.136534	0.0190464	0.0781722	0.0392273	0.113847	-0.228444	-0.172392	0.00373019	-0.410252	0.0828239	-0.493059	-0.0350788	0.178062	-0.403644	-0.0416712	0.065769	-0.0304902	-0.0653494	-0.134901	-0.208667	0	-0.0139204	-0.272626	-0.122405	-0.225391	-0.0305072	0.0861121	-0.0402831
CB4	0.0307716	-0.0350134	-0.0145904	-0.30532	0.241265	-0.0899927	0.209347	0.133337	-0.0716851	0.700288	1.25073	-0.0820184	0.0899838	0.46416	0.0692302	0.199822	0.324209	0.26085	-0.49047	-1.0439	0.699003	-0.10616	0.0413131	0.281136	0.0334763	0.198554	-0.292184	-0.104486	-0.0116239	0.252545	0.0905167	0.65407	0.000127725	0.197483	0.369698	0.0482295	0.0712211	1.30377	0.0685861	-0.059222	0.190085	0	-0.0627489	-0.0745332	-0.0508421	0.0773726	-0.0305072	0.139935	0.0645569
CB5	-0.0183157	-0.0622524	-0.0496129	-0.585741	-0.391256	-0.187112	0.114914	-0.158217	-0.162352	-0.179425	-0.183946	-0.122906	-0.0973136	0.425637	-0.0137674	0.143602	-0.510688	-0.129947	-0.631021	-1.48	-0.497975	-0.133873	0.0164124	0.103496	0.0392273	0.0285369	-0.217867	-0.135186	0.00373019	0.130137	-0.223181	-0.423045	-0.0372831	0.151659	-0.383278	-0.0416712	-0.060761	-0.0563657	-0.0146408	-0.120705	-0.108258	0	-0.00822291	-0.273643	-0.122405	-0.246862	-0.0305072	0.0896852	-0.0402831
CB6	0.0036965	-0.0932512	0.0170143	-0.338909	-0.411946	0.17282	0.13185	0.133337	-0.107177	-0.187695	-0.138917	-0.225536	-0.0645333	-0.332551	0.0692302	0.1136	-0.601033	0.00532952	-0.816518	-1.37742	0.250336	-0.0048918	-0.0360362	-0.303864	0.0334763	0.00729024	-0.345809	0.131799	-0.00189898	-0.289923	0.0893165	0.743821	0.0738161	0.1528	-0.613254	-0.0363571	-0.0550982	-0.010824	0.346555	-0.0956364	0.244191	0	-0.0139204	-0.221386	-0.102888	-0.250365	0.0113554	0.0884463	0.0272926
CB7	-0.0183157	-0.0793755	-0.0496129	-0.61332	-0.222877	-0.263638	0.116533	0.133337	-0.162352	0.434396	-0.142547	-0.0212501	-0.0973136	0.489387	-0.0137674	0.224485	-0.476737	-0.185391	-0.662727	-1.01017	-0.431585	-0.155876	0.0190464	0.09637	0.0392273	0.034631	-0.221208	-0.113701	0.00373019	1.03059	0.0887931	-0.418878	-0.00965203	0.15254	-0.485086	0.0534979	-0.0823316	-0.502847	-0.0332338	-0.120944	-0.1394	0	-0.0139204	-0.221559	-0.10833	-0.370849	-0.0305072	0.0941594	-0.0402831
CB8	-0.0183157	-0.106921	0.0580879	-0.552229	0.371675	-0.211808	0.148669	-0.158217	-0.135809	-0.151724	-0.182053	-0.133368	-0.0973136	0.453334	-0.0137674	0.134105	-0.535217	-0.123039	-0.752313	-1.54322	-0.517779	-0.143325	0.0190464	0.0520436	0.0392273	0.184574	-0.225283	0.168066	0.00373019	-0.410252	0.0828239	-0.44175	-0.0453324	0.152262	-0.402408	-0.0416712	0.065769	-0.0610437	-0.0869394	-0.134901	-0.208667	0	-0.0139204	-0.19609	-0.10294	0.00138098	-0.0305072	0.0817866	-0.0402831
CB9	-0.0183157	-0.108999	-0.0496129	-0.42412	-0.461026	-0.0477905	0.16245	0.133337	-0.135809	-0.200714	-0.159594	-0.150726	-0.0973136	-0.333986	-0.0137674	0.148418	-0.0540394	-0.123039	-0.777844	-1.44988	0.273211	-0.117515	0.0413131	0.0793842	0.0334763	0.0520926	-0.39904	-0.135186	0.00373019	-0.333048	0.0610883	-0.423045	0.0738161	0.178062	-0.439077	0.0300858	0.065769	0.0166771	-0.0884827	-0.102617	0.244191	0	-0.00822291	-0.273093	-0.10294	-0.239895	0.0113554	0.0554065	0.000153722
CB10	0.00318942	-0.0442915	-0.0496129	-0.519029	-0.370717	0.170294	0.166274	0.133337	-0.138388	0.429517	0.23199	-0.094198	-0.0438611	0.431825	-0.0137674	0.12516	0.307358	-0.129837	-0.49815	-1.34634	-0.507616	-0.106356	0.0164124	-0.265885	0.0392273	0.0868491	-0.213792	-0.113701	-0.00189898	-0.275406	-0.229447	-0.494123	-0.0386655	0.178062	-0.617422	0.0534979	0.065769	-0.608555	0.0840727	-0.108747	0.250999	0	-0.00822291	-0.224964	-0.146177	-0.285323	0.0113554	0.0923403	-0.0402831
CB11	0.0294772	-0.0121025	-0.00625448	-0.220098	0.272885	-0.0952803	0.336553	0.107539	0.252816	0.343059	-0.0490146	-0.090277	0.120279	0.372126	-0.0327966	0.2343	0.340476	0.143062	0.717533	1.76084	0.463539	0.198424	0.0568212	0.328598	0.0334763	0.286739	0.329434	0.150428	0.00943908	-0.230283	0.220765	0.547761	0.0526782	0.251043	0.560524	-0.0363571	-0.0230951	-0.364364	0.0349796	-0.102399	0.218239	0	-0.0139204	-0.0442475	0.252645	0.103177	-0.093643	0.219413	0.00546016
CB12	0.0339148	-0.0105562	-0.0183157	-0.22172	-0.0345097	0.165088	0.28374	0.107539	0.210603	-0.0906231	-0.0549332	-0.127416	0.0896707	-0.287556	0.0151203	0.337426	0.328658	-0.00877453	1.04165	1.47017	0.543567	0.283934	0.0568212	0.343016	0.0334763	0.178916	0.348591	-0.113738	0.000894775	-0.232261	0.25834	0.595507	0.116194	0.153708	-0.325745	-0.0363571	-0.0266661	0.840918	0.120916	-0.0747408	0.209923	0	-0.0627489	-0.121915	0.0691896	0.242282	0.0348557	0.211742	0.0260078
CB13	0.0325309	-0.00714196	0.0217993	-0.264051	0.241265	0.0283922	0.324929	-0.132406	-0.0969607	-0.133627	-0.0531447	-0.126289	-0.142575	0.367235	0.0707697	0.304384	0.340476	-0.00695786	1.02345	2.00947	0.532415	0.25817	0.0568212	0.293447	-0.0390377	0.175698	0.324543	0.153248	-0.00180747	-0.33004	0.279567	0.665445	0.00534447	0.251043	0.49154	-0.0363571	0.068702	-0.466352	0.0940507	-0.132956	-0.179633	0	-0.0139204	-0.0979869	0.0845797	0.127402	0.0348557	0.218025	0.00546016
CB14	0.0294772	-0.0152991	0.0217993	-0.249118	-0.401371	0.127966	0.34243	0.107539	0.250551	-0.128988	-0.0570181	-0.137481	0.0896707	-0.280756	0.0174132	0.222697	0.358496	-0.069297	1.05022	2.01559	0.46218	0.289007	0.0568212	0.319027	0.0334763	0.138334	0.360404	0.153248	0.00117163	-0.364564	0.286256	0.554291	0.00278752	0.209923	-0.248921	-0.0363571	-0.0266661	-0.433127	0.0426901	-0.0999395	-0.179633	0	-0.00822291	-0.100148	0.0708449	-0.288409	0.0348557	0.174775	0.0130196
CB15	0.00639159	-0.00566028	-0.0448279	-0.307063	0.274009	0.111965	0.28982	0.107539	-0.150147	-0.130384	-0.0502013	-0.107608	0.120279	-0.262055	0.00237858	0.308266	0.0206252	0.123922	0.918321	1.3761	0.619137	0.212254	0.0568212	0.487649	0.0334763	0.171868	0.440814	0.153248	0.00248352	-0.267418	0.25834	-0.366486	0.114239	0.214929	0.456956	-0.0416712	-0.054257	0.859874	0.120916	-0.0787378	0.211407	0	-0.0627489	-0.135997	0.105509	0.132801	0.0348557	0.214404	0.0130196
CB16	0.0339148	-0.00735962	-0.0370794	-0.217543	-0.306734	0.146672	0.27936	0.0749492	0.246975	0.27357	-0.0480769	-0.0853001	0.120279	-0.291915	-0.0148029	0.212196	-0.049098	0.107363	0.75749	1.18206	0.545159	0.231014	0.0568212	0.29722	0.0334763	-0.0801091	0.404927	0.106715	-0.00248026	-0.268106	0.276613	0.548947	0.0253119	0.173809	-0.126789	-0.0363571	-0.0230951	0.802679	0.120916	-0.0723542	0.218239	0	0.036313	-0.0697695	0.197628	0.277071	0.0348557	0.212369	0.0260078
CB17	0.0294772	-0.0152991	-0.0183157	-0.218006	-0.306734	0.159146	0.307321	0.107539	0.24471	0.318091	-0.0528401	-0.0868843	0.120279	0.386712	0.0174132	0.239194	-0.0220222	-0.0679226	0.75749	1.53485	0.529269	0.289007	0.0568212	0.307051	0.0334763	0.103102	0.235534	0.0812403	0.000894775	-0.276263	0.232531	0.634996	0.111682	0.214929	0.519212	-0.0363571	-0.0266661	0.627542	-0.0307666	-0.0767568	0.218239	0	-0.0627489	-0.0742763	0.171648	0.277071	0.0348557	0.216335	0.0329741
CB18	0.00195403	-0.0152991	0.0751549	-0.264893	-0.401371	0.127966	0.322139	-0.132406	0.334371	0.222769	-0.052307	-0.0951237	-0.142575	0.402415	-0.002557	0.22141	0.332651	-0.0767186	0.737627	2.02586	0.376307	0.314504	0.0568212	0.401023	0.0334763	0.108752	0.300347	0.112621	0.00117163	-0.263029	0.279567	-0.315349	0.111682	0.209923	-0.0771823	-0.0416712	0.0191168	-0.684326	0.0182096	0.27598	0.218239	0	-0.0139204	-0.0735088	-0.0546427	-0.295247	0.0348557	0.164293	0.00546016
CB19	0.0294772	-0.0104032	0.0217993	-0.318792	-0.306734	0.113147	0.238254	0.107539	-0.130881	0.229113	-0.0560961	-0.0893745	-0.00316189	0.402415	0.0707697	0.285296	-0.244646	-0.0748972	0.764664	1.54757	0.563956	0.345341	0.0568212	0.350817	-0.0519604	0.103102	0.323803	0.112621	-0.000893599	-0.282128	0.232531	0.644053	-0.0220218	0.167257	-0.112746	-0.0363571	-0.0578279	0.79164	0.0561594	-0.0831404	0.218239	0	-0.0627489	-0.0656376	-0.0515912	0.277071	0.0348557	0.215035	0.00546016
CB20	-0.0143141	-0.076056	0.0989131	-0.61332	-0.391256	-0.263773	0.117407	0.133337	-0.162352	-0.189365	-0.159184	-0.0158578	-0.0973136	0.0298936	-0.0137674	0.150994	-0.604718	-0.214937	-0.720388	-1.08557	-0.437163	-0.270847	0.0190464	0.111136	0.0392273	-0.00871919	-0.30998	-0.134835	0.00373019	0.930776	0.0110949	-0.429367	-0.0472719	0.156618	-0.309541	0.0534979	-0.0823316	-0.484177	-0.14011	-0.147097	0.149382	0	-0.00822291	-0.242586	-0.10833	-0.332078	-0.0305072	0.0938153	0.000153722
CB21	-0.00340659	-0.043669	0.272194	-0.26733	-0.269696	0.121061	0.208939	0.107539	0.127295	0.348591	0.0894794	-0.0935042	0.125287	0.494024	-0.00158271	0.198575	0.339578	0.117143	-0.638533	-0.571724	0.522173	0.258869	0.0413131	0.428122	0.0334763	0.104104	-0.262682	0.100624	-0.00477062	-0.209306	0.118484	-0.186945	0.321603	0.163154	-0.571788	0.0534979	0.0219269	1.48327	0.0648995	-0.0639546	0.250999	0	0.036313	-0.170903	0.448915	0.246714	0.0113554	0.150322	0.0645569
CB22	0.0294772	-0.00987878	-0.0370794	-0.218892	-0.269696	0.201103	0.322139	-0.132406	0.216444	0.345446	-0.0483928	-0.0936046	0.120279	0.372126	0.0151203	0.28867	0.341765	-0.069297	0.740619	1.71777	0.457401	0.321597	0.0568212	0.307051	0.0334763	0.121309	0.329434	0.114161	0.00117163	-0.274721	0.279567	0.618553	0.142669	0.251043	0.562538	-0.0363571	-0.0266661	-0.687863	0.0182096	-0.106802	0.218239	0	-0.0139204	-0.0708342	0.197374	0.246714	0.0348557	0.201727	0.00546016
CB23	0.0294772	-0.0152991	-0.0183157	-0.217543	0.380679	0.159594	0.364514	-0.132406	0.321538	-0.120824	-0.0519266	-0.107608	0.120279	0.372126	-0.0148029	0.248262	0.300064	-0.0674755	0.987053	1.43755	0.556504	0.321597	0.0568212	0.330742	0.0334763	0.204943	0.352891	0.154787	-0.000893599	-0.220663	0.250803	0.603662	0.139049	0.214929	0.492531	-0.0363571	-0.0266661	0.776393	0.0561594	-0.0831404	0.211407	0	0.036313	-0.101751	0.197628	-0.1322	0.0348557	0.205894	0.00546016
CB24	-0.0932793	-0.0152991	0.0217993	-0.260845	-0.269696	0.159146	0.302845	0.107539	-0.0969607	0.300573	-0.0561815	-0.0868843	0.0896707	-0.268091	0.0707697	0.315435	0.374766	-0.00370182	0.853038	1.54583	0.486267	0.289007	0.0568212	0.31004	0.0334763	0.200238	0.474623	-0.12958	0.000894775	-0.355445	0.276613	0.610386	-0.0259681	0.214929	0.509603	-0.0363571	0.068702	0.661636	-0.035952	-0.0767568	-0.192618	0	0.036313	-0.0696913	0.195923	0.246714	0.0348557	0.209984	0.0130196
CB25	0.0324339	0.0729244	-0.0370794	-0.271052	-0.267618	0.127923	0.238254	0.107539	-0.123503	-0.1433	-0.0539019	-0.109693	0.0896707	-0.263732	0.0707697	0.260008	-0.59665	0.0025042	0.942414	1.8337	0.367574	0.219485	0.0568212	0.348728	0.0334763	0.191755	0.423301	0.189515	0.00117163	-0.211623	0.305376	0.712502	0.137625	0.22464	0.584828	-0.0363571	-0.0545112	-0.408037	0.00331225	0.328115	0.211407	0	-0.0139204	-0.104377	0.0845797	0.272639	-0.093643	0.209357	0.0130196
CB26	0.0280196	-0.0437742	0.218838	-0.196593	0.246317	0.379152	0.194393	-0.132406	0.276427	0.59771	-0.107895	-0.127687	-0.0261017	0.11281	-0.0138286	0.14241	-0.638411	-0.000557862	-0.76195	-1.24376	0.48204	0.200403	0.0413131	0.255645	0.0334763	0.200541	0.318948	0.136892	0.00190148	-0.112756	0.0918203	0.513567	0.490038	-0.249676	0.738708	0.0353998	-0.0244893	0.307767	0.348293	0.248789	0.284894	0	0.00805576	-0.118625	0.474367	0.076116	0.0113554	0.131075	0.00751794
CB27	0.00195403	-0.0145608	0.0897394	-0.304595	-0.253531	0.128739	0.238254	0.107539	-0.1306	0.264605	-0.0520096	-0.08488	-0.00316189	0.506367	0.00237858	0.239872	-0.730652	-0.00410151	0.640218	1.90122	0.336487	0.275819	0.0568212	0.461844	0.0334763	0.0284452	-0.408572	0.112621	-0.00117009	-0.238926	0.279567	-0.346604	-0.0337781	0.22464	0.50756	-0.0416712	0.0720188	-0.38276	0.0247893	0.267671	0.218239	0	-0.0139204	-0.0735088	0.16787	-0.252645	-0.093643	0.14548	-0.0347815
CB28	-0.0370354	-0.108999	-0.0496129	-0.531134	0.371675	-0.188428	0.147551	0.133337	-0.162352	0.398526	-0.165074	-0.0998099	-0.0973136	-0.351574	0.00491974	0.147225	-0.55188	-0.144498	-0.701603	-1.1527	-0.533921	-0.178732	0.0190464	0.364656	0.0392273	0.112925	-0.317216	-0.113701	-0.00372529	-0.30154	0.12371	-0.343927	-0.00771253	0.1537	-0.618383	-0.0416712	-0.0823316	-0.0579579	-0.12621	-0.135139	0.250999	0	-0.0139204	-0.227655	-0.146177	-0.137187	0.0113554	0.0943902	0.000153722
CB29	-0.0037822	0.157164	0.0989131	-0.410366	-0.262552	-0.178504	0.128398	0.0491388	-0.106896	-0.173595	-0.173831	-0.123918	-0.0645333	-0.364842	-0.0137674	0.1312	-0.120184	-0.112678	-0.793104	-1.79554	-0.421574	-0.141974	-0.00949291	-0.461098	-0.060694	0.162863	-0.293302	0.169729	0.00373019	-0.200296	0.102235	-0.449615	-0.0726986	-0.213666	-0.471191	-0.0416712	0.0684432	-0.598654	-0.061104	0.32375	-0.208667	0	-0.0139204	-0.230192	0.11534	0.188278	0.0113554	0.0747009	0.0272926
CB30	0.0325309	-0.0120379	-0.0183157	-0.324746	0.211545	0.0271028	0.201337	-0.132406	-0.130881	0.325541	-0.0551425	-0.266391	-0.142575	-0.282042	0.0707697	0.280402	0.0510835	-0.0733256	0.703618	1.66018	0.554975	0.25817	0.042457	0.281472	0.0334763	0.221462	0.440814	0.112621	0.00180985	-0.33187	-0.791428	0.779511	0.00139815	0.251043	0.571549	-0.0363571	-0.0578279	0.27229	0.133857	-0.106802	-0.192618	0	-0.00822291	-0.0747525	-0.0788308	0.213278	-0.093643	0.231223	0.0130196
CB31	0.0325309	-0.0120379	0.0217993	-0.233072	-0.306734	-0.214277	0.28703	0.107539	0.196346	0.378558	-0.0518919	-0.0925633	-0.142575	-0.268854	0.0174132	0.235312	-0.0337653	0.129961	0.779584	1.82325	0.369323	0.134997	0.0568212	0.234849	0.0334763	0.0820598	0.410558	0.0812403	-0.00942667	-0.250973	0.305376	0.55627	0.00278752	0.251043	0.589592	-0.0363571	0.0226878	-0.713041	0.0849911	-0.102399	0.218239	0	-0.0139204	-0.0658815	0.252645	0.277071	0.0348557	0.199061	0.0260078
CB32	-0.0183157	-0.107758	-0.0496129	-0.348128	-0.253531	-0.115146	0.132724	-0.158217	-0.0973218	-0.149723	-0.147644	-0.119672	-0.0614051	-0.333986	-0.0137674	0.155532	-0.74346	0.138205	-0.806022	-1.33758	0.455361	-0.16562	0.0413131	0.0383901	0.0334763	0.125243	-0.39904	0.177518	-0.00205843	-0.494968	0.101083	-0.348444	-0.0350788	-0.0954221	-0.435702	-0.0416712	0.0687735	1.23983	-0.195447	-0.0714012	-0.208667	0	-0.0627489	-0.255783	0.345557	-0.219001	0.0113554	0.0697584	0.000153722
CB33	0.00195403	-0.0225946	-0.0448279	-0.37337	-0.461026	-0.223088	0.158962	0.107539	-0.188634	-0.206106	-0.0572156	-0.31976	-0.142575	-0.0429386	0.00237858	0.180404	-0.0982734	-0.0807473	0.519174	1.4896	0.382177	0.234509	0.042457	0.3939	0.0334763	-0.07086	-0.563891	0.0507695	0.00180985	-0.340461	-0.897851	-0.432797	-0.0259681	-0.31919	0.318519	-0.0416712	-0.0584735	-0.857652	0.0679894	-0.132956	-0.179633	0	-0.00822291	-0.150193	-0.0936483	-0.465031	-0.093643	0.121378	0.00565535
CB34	-0.0901906	-0.0120004	-0.0183157	-0.211197	-0.267618	0.137148	0.277839	-0.132406	0.321538	-0.123572	-0.0536852	-0.107608	-0.142575	-0.268854	-0.0327966	0.17889	-0.700041	0.107363	1.02212	1.23997	0.492487	0.167588	0.0568212	0.295624	0.0334763	-0.13504	0.434014	0.147342	-0.00248026	-0.263587	0.276613	0.543208	0.111682	-0.22887	0.438496	-0.0363571	-0.0237407	0.931978	0.0715032	-0.0787378	-0.026422	0	0.036313	-0.102619	0.197628	0.231108	-0.093643	0.193522	0.0260078
CB35	0.0294772	-0.0104032	0.0217993	-0.318284	-0.269696	0.144598	0.302845	-0.132406	-0.130881	-0.155208	-0.050194	-0.131366	-0.00316189	0.462698	0.0707697	0.258594	0.405224	-0.069297	0.99277	1.87455	0.483289	0.321597	0.0568212	0.297609	-0.0519604	0.150891	-0.397849	0.153248	0.00117163	-0.31371	0.260447	0.732454	-0.0220218	0.251043	0.441075	-0.0363571	-0.0578279	-0.401946	0.0435149	-0.132956	-0.179633	0	-0.00822291	-0.0979869	-0.059366	0.242282	0.0348557	0.186478	-0.0347815
CB36	0.00195403	-0.0171743	0.0563912	-0.277576	0.274009	-0.223088	0.265666	0.0749492	-0.0954151	0.26331	-0.0547104	-0.0798033	-0.00316189	-0.268091	0.00237858	0.295756	0.00888215	-0.00894616	0.588057	1.93234	0.413882	0.308409	0.0568212	0.429179	0.0334763	0.150826	0.451167	0.112621	0.00180985	-0.288006	0.30788	-0.372882	0.109958	0.251043	0.536658	-0.0416712	0.0720188	-0.641272	-0.0557086	0.267671	-0.192618	0	0.00805576	-0.0752935	0.16317	0.137234	0.0348557	0.188288	0.0130196
CB37	-0.00780252	-0.0970077	0.0989131	-0.514483	-0.391256	-0.222409	0.124601	0.0491388	-0.135809	0.376546	0.31571	-0.0908986	-0.0766414	0.459523	-0.0137674	0.0985897	-0.566235	-0.0477139	-0.615356	-1.67983	-0.3887	-0.154767	0.0190464	0.0664604	0.0392273	-0.00127112	-0.221208	0.0928348	-0.00372529	-0.410252	0.0953942	-0.459676	-0.0726986	0.152396	-0.594533	-0.0416712	0.065769	-0.631217	-0.0446972	-0.108747	-0.221606	0	-0.0139204	-0.194298	-0.122405	-0.297386	-0.0305072	0.0920126	-0.0402831
CB38	0.0081108	0.0746238	-0.0183157	-0.219084	-0.461026	0.213888	0.322139	0.0749492	0.293272	0.287843	-0.0518302	-0.103755	-0.142575	-0.291152	-0.0170957	0.263584	0.176729	-0.00507615	0.927693	1.69775	0.487098	0.25817	0.0568212	0.257277	-0.0519604	0.0790251	0.422079	0.0797006	0.00117163	-0.258583	0.305376	0.464294	0.115629	0.189822	-0.628726	0.0353998	-0.0266661	-0.674603	-0.0134578	-0.0737857	0.212288	0	-0.0139204	-0.0965517	0.0686388	-0.316718	0.0348557	0.159242	0.0130196
CB39	0.0324339	0.0789176	0.0723575	-0.214982	0.216461	0.201103	0.336553	0.133337	0.175988	0.27393	-0.0475491	-0.08488	-0.0743738	-0.262055	0.0174132	0.2343	0.346515	-0.0203802	0.739627	1.45254	0.357344	0.054133	-0.0205281	0.271387	0.0334763	0.280944	0.417358	0.150428	0.00117163	-0.187462	0.305376	0.637359	0.0996057	0.251043	0.647464	-0.0363571	-0.0233494	-0.485822	0.0125408	0.267671	0.218239	0	-0.0139204	-0.0628275	0.223354	0.168164	-0.093643	0.19845	0.0130196
CB40	-0.0270148	0.0704661	0.0897394	-0.304088	-0.269696	-0.0958982	0.282554	0.107539	-0.1306	0.278441	-0.0549007	-0.0798033	-0.142575	0.208858	0.00237858	0.281413	0.341765	0.140752	0.710851	1.91641	0.364377	0.132687	0.0568212	0.404012	-0.0390377	0.121309	0.36532	0.112621	0.00943908	-0.223399	0.279567	-0.32709	-0.0337781	0.251043	0.526804	-0.0416712	0.0735643	-0.670272	0.0312663	0.248353	0.218239	0	-0.0139204	-0.0733247	0.16317	0.246714	0.0348557	0.20061	0.0130196
CB41	0.0324339	0.0746238	0.0217993	-0.227722	0.241265	-0.0958982	0.364514	-0.132406	0.327379	0.22448	-0.0533154	-0.0839324	0.0896707	-0.268854	-0.0327966	0.256994	0.340476	0.143062	0.779584	1.83609	0.492632	0.231014	0.0568212	0.328598	0.0334763	0.289701	0.410558	0.148889	0.00943908	-0.246489	0.305376	0.534767	0.142995	0.251043	0.634599	-0.0363571	-0.0230951	-0.524914	0.0312663	0.280383	0.218239	0	-0.0139204	-0.0656376	0.0708449	0.131834	0.0348557	0.203439	0.0260078
CB42	-0.0143141	-0.108999	0.07037	-0.564186	-0.331051	-0.236699	0.156222	0.133337	-0.164931	-0.0927924	-0.182903	0.527573	-0.0645333	-0.339284	-0.0137674	0.148418	0.406997	-0.159493	-0.619427	-1.3317	-0.577295	-0.103695	0.0164124	-0.434651	0.0392273	0.0721205	-0.30998	-0.114226	0.00373019	0.268185	-0.202311	-0.523472	-0.0336964	0.178062	-0.289291	-0.0416712	-0.060761	-0.520388	-0.087167	-0.0886043	-0.126461	0	-0.00822291	-0.194659	-0.122405	-0.225391	0.0113554	0.0679631	0.000153722
CB43	0.0324339	0.0697279	-0.0183157	-0.231078	0.274009	0.165696	0.166973	0.0749492	-0.0969607	0.27393	-0.0551981	-0.267109	-0.142575	-0.311903	0.0707697	0.303096	-0.17733	0.0261793	0.56728	1.5367	0.351216	0.191602	-0.0348924	0.346655	-0.0519604	0.226236	0.353	0.112621	-0.00117009	-0.247502	-0.897851	0.65073	0.110293	0.18352	-0.203563	-0.0363571	0.0735643	-0.751798	0.0312663	0.172049	0.218239	0	-0.00822291	-0.0723955	0.0845797	0.137234	0.0348557	0.203439	0.0260078
CB44	0.0730471	0.0501676	0.00303556	-0.291773	-0.269696	0.126295	0.278691	0.133337	-0.0956963	0.25782	-0.0531167	-0.08488	-0.0743738	0.547697	0.0707697	0.257307	0.37938	0.161123	0.810507	1.73995	0.331007	0.0986013	0.0568212	0.25283	-0.0519604	0.235312	-0.368401	0.148889	0.00407123	-0.29822	0.279567	0.711114	0.106304	0.251043	0.586518	-0.0363571	-0.054257	-0.630941	0.034006	0.219939	-0.192618	0	-0.0139204	-0.0678105	-0.059366	0.246714	0.0348557	0.184603	0.0700585
CB45	0.0324339	0.075362	0.0363837	-0.225713	-0.267618	0.255995	0.272957	0.107539	0.162239	0.370062	-0.0517303	-0.09764	-0.00316189	0.414193	0.0151203	0.254415	-0.281211	0.113499	0.867958	1.52424	0.480207	0.198424	0.0568212	0.339419	-0.0519604	-0.0991079	0.170878	0.072255	-0.00406588	-0.337407	0.279567	0.55627	-0.00107621	-0.258318	0.471851	-0.0363571	0.0220422	-0.660401	0.0235559	-0.102399	-0.192618	0	-0.0139204	-0.0711803	0.0686388	0.277071	0.0348557	0.203643	0.0329741
CB46	0.0294772	-0.0152991	0.0217993	-0.244033	-0.269696	0.0271028	0.34243	-0.132406	0.266185	-0.0901222	-0.0569029	-0.128038	-0.142575	-0.368506	0.0174132	0.189799	0.36761	-0.0165265	0.950369	2.03847	0.428019	0.314504	0.0568212	0.268912	-0.0519604	0.121309	-0.528086	0.153248	0.00180985	-0.238337	0.227453	0.560501	0.00278752	0.251043	0.492432	-0.0363571	-0.0266661	0.14634	0.078667	-0.132956	0.211407	0	-0.00822291	-0.097435	0.0383524	0.242282	-0.093643	0.174648	0.0327942
CB47	0.00491073	0.0697279	0.0751549	-0.25374	-0.269696	0.128662	0.32579	0.133337	0.243506	0.260923	-0.0530586	-0.0471412	-0.0384653	-0.262055	-0.0235774	0.25872	0.348738	0.203951	0.786044	1.74378	0.30927	0.0336431	-0.0205281	0.398097	0.0334763	0.235312	0.417358	0.150428	0.00407123	-0.343115	0.252453	-0.326022	0.00278752	-0.178563	0.545226	-0.0416712	0.0233335	-0.687492	0.0312663	0.248353	-0.192618	0	-0.0139204	-0.0748244	0.245002	0.246714	-0.093643	0.19845	0.0130196
CB48	0.0324339	0.0751481	0.00303556	-0.238047	-0.299141	0.126295	0.243582	-0.132406	-0.0617763	0.27393	-0.0531208	-0.08488	0.0896707	-0.268091	0.0707697	0.281413	-0.0174086	0.102337	0.741605	1.76983	0.416412	0.214874	0.0568212	0.31004	0.0334763	0.175526	0.451167	0.148889	0.00407123	-0.245117	0.344879	0.623941	0.0825917	0.251043	0.651868	-0.0363571	0.0735643	-0.59545	-0.0503622	0.248353	0.218239	0	-0.0139204	-0.0656376	0.0892788	0.284664	0.0348557	0.193639	0.0130196
CB49	0.00588024	0.064646	0.087126	-0.249178	-0.262103	0.0414879	0.322139	0.133337	0.233527	0.265434	0.551602	-0.0798033	0.058241	0.378985	-0.00484988	0.281413	0.341765	0.228535	0.758747	1.37156	0.311518	0.0336431	0.0568212	0.422504	0.0334763	0.193733	0.336294	0.150349	0.00943908	-0.296099	0.317779	-0.339996	0.000461206	0.248509	0.562102	-0.0416712	0.0242301	-0.589053	-0.0438215	0.248353	-0.192618	0	-0.0139204	-0.0719828	0.092467	0.254307	0.0348557	0.198074	0.00546016
CB50	-0.0183157	-0.0622524	-0.0496129	-0.530674	-0.331051	-0.101639	0.156222	0.133337	-0.138388	-0.188219	-0.183946	0.000208933	-0.0645333	0.468518	-0.0137674	0.143602	0.406997	-0.129947	-0.617829	-1.47049	-0.524607	-0.108074	0.0164124	-0.434651	0.0392273	0.0721205	-0.221208	-0.135186	0.00373019	0.134375	-0.229447	-0.4482	-0.0372831	0.178062	-0.340382	-0.0416712	0.065769	-0.551125	-0.0709613	0.0115493	-0.163027	0	-0.00822291	-0.273643	-0.122405	-0.225391	-0.0305072	0.0849564	-0.0402831
CB51	0.00195403	-0.00610935	0.125713	-0.238524	-0.269696	-0.128421	0.34243	0.107539	0.287731	-0.152608	-0.0465515	-0.123723	0.120279	-0.262055	-0.00484988	0.282701	0.36761	0.140752	0.945096	1.47892	0.419327	0.196114	0.0568212	0.463114	0.0334763	0.235312	0.417358	0.0960222	0.00943908	-0.205951	0.246574	-0.307318	0.213308	0.251043	0.502917	-0.0416712	-0.0218038	-0.366658	0.0426901	0.308797	0.211407	0	-0.0139204	-0.116009	0.270982	0.242282	0.0348557	0.210026	0.0130196
CB52	0.0294772	-0.0225946	0.0217993	-0.222099	-0.309763	0.00507992	0.322139	0.107539	0.250551	0.254055	-0.0569029	-0.0900975	-0.142575	-0.291915	0.0174132	0.216788	0.348644	-0.0733256	0.72154	1.86496	0.412325	0.22558	0.0568212	0.267109	0.0334763	0.103001	0.353	0.112621	0.00180985	-0.278769	0.305376	0.532007	0.111682	0.189822	-0.403674	-0.0363571	-0.0266661	-0.736385	0.02592	-0.0737857	0.212288	0	-0.0139204	-0.0865558	0.0661458	0.129274	0.0348557	0.188632	0.0260078
CB53	0.0325309	-0.0120379	0.0217993	-0.206968	-0.0715477	0.15126	0.307321	0.107539	0.216444	0.257798	-0.0537052	-0.0799618	-0.142575	-0.268854	0.0151203	0.306978	-0.0110443	0.0939508	0.791439	1.30244	0.481321	0.118857	0.0568212	0.278483	0.0334763	0.120647	0.434014	0.114161	0.00248352	-0.205725	0.25834	0.578554	0.111682	-0.240735	0.532069	-0.0363571	-0.0224494	0.659867	0.161129	0.178916	0.218239	0	-0.0627489	-0.0631434	0.203469	0.277071	0.0348557	0.212369	0.0260078
CB54	-0.0932793	-0.0121025	0.00303556	-0.203662	-0.162111	0.11477	0.40179	-0.132406	0.198612	0.327428	-0.0541758	-0.0914833	-0.00316189	-0.262055	-0.0327966	0.23699	0.28484	0.102337	0.780236	1.71386	0.341803	0.214874	0.0568212	0.243634	0.0334763	-0.363139	0.417358	0.150428	0.00407123	-0.197803	0.286076	0.501991	0.0201994	-0.178563	0.565279	-0.0363571	0.0233335	-0.335259	0.0426901	0.248353	0.218239	0	-0.0139204	-0.0631434	0.252645	0.219451	0.0348557	0.211058	0.0130196
CB55	0.00820783	-0.0112996	0.0363837	-0.23729	-0.267618	-0.156957	0.272957	-0.132406	0.273174	0.254064	-0.0550427	-0.0900975	-0.142575	0.410141	-0.0327966	0.219484	-0.65572	-0.0642491	0.971414	2.06947	0.361565	0.2651	0.0568212	0.288192	0.0334763	0.156827	0.263191	0.148889	-0.00180747	-0.254292	0.279567	0.427068	-0.00502253	-0.05427	-0.574701	-0.0363571	0.0184712	-0.679011	0.0772807	-0.0737857	0.164343	0	-0.0139204	-0.0876037	0.0661458	0.23554	0.0348557	0.186528	0.0329741
CB56	-0.0903226	0.0704661	0.0363837	-0.315274	-0.260283	0.0288519	0.316117	0.107539	0.196346	0.260923	-0.0798325	-0.0420646	-0.00316189	-0.308175	0.0174132	0.214296	0.373377	-0.073167	0.812805	2.05569	-0.433113	0.275819	0.00601518	0.275614	0.0392273	0.195554	0.234858	0.148889	0.00180985	-0.309517	0.193235	0.467524	0.103872	0.251043	0.525445	-0.0363571	0.0224335	-0.491404	-0.0134578	0.32786	-0.192618	0	-0.00822291	-0.0678105	0.0661458	0.256128	-0.093643	0.195763	0.0130196
CB57	0.00491073	0.0704661	0.0897394	-0.230509	-0.269696	-0.210412	0.34243	-0.158217	0.321838	-0.119183	-0.0518476	-0.104617	-0.0743738	0.378985	-0.002557	0.236599	0.358226	0.224007	1.00826	1.70242	0.388626	-0.160587	-0.0205281	0.383815	0.0334763	0.21427	0.336294	0.191055	0.00943908	-0.338069	0.279567	-0.313717	0.103872	-0.194809	0.447949	-0.0416712	-0.0248186	-0.394504	0.00849774	0.338411	-0.179633	0	-0.0139204	-0.103548	0.270982	0.22705	0.0348557	0.212687	0.00546016
CB58	0.00515411	-0.0121025	0.00303556	-0.202456	-0.162111	0.113335	0.381499	0.107539	0.0876764	0.247446	-0.0454146	-0.0909947	0.120279	0.402415	0.0151203	0.277486	0.307279	0.00943377	0.88254	1.89745	0.328357	0.226415	0.0568212	0.278213	0.0334763	-0.363139	0.300347	0.150428	0.00117163	-0.278239	0.319069	0.448571	0.0201994	-0.231346	-0.576889	-0.0363571	0.021788	-0.728794	0.0182096	0.191367	0.212288	0	-0.0139204	-0.0856986	0.226665	0.219451	0.0348557	0.201027	0.00546016
CB59	0.0324339	0.0656533	-0.0370794	-0.217124	-0.162111	0.134734	0.382257	0.133337	0.198612	0.318932	-0.0539019	0.0619203	-0.0743738	0.378985	-0.0148029	0.18526	0.245216	-0.0824744	0.849019	1.53449	0.364764	-0.0516521	0.0568212	0.193694	0.0334763	-0.246419	0.336294	0.139468	0.00117163	-0.295589	0.266146	0.641437	0.0201994	0.231878	0.596743	-0.0363571	0.0163481	-0.571711	-0.03446	0.395227	-0.192618	0	-0.0139204	-0.0747525	0.0661458	0.201488	0.0348557	0.171078	0.00546016
CB60	0.0325309	-0.00884129	-0.0370794	-0.280787	0.274009	0.145414	0.28982	-0.132406	-0.140591	0.325541	-0.0540438	-0.0936046	-0.142575	-0.268854	-0.0925215	0.303096	0.0204418	-0.00426017	0.841182	1.85082	0.454701	0.25817	0.0568212	0.281472	-0.0390377	0.171868	0.410558	0.112621	-0.00117009	-0.313158	0.305376	0.690805	0.164991	-0.178563	0.563221	-0.0363571	0.0680565	-0.468548	0.101761	-0.106802	-0.192618	0	-0.0139204	-0.0750684	-0.0788308	0.137234	0.0348557	0.236211	0.0260078
CB61	-0.0299715	-0.0225946	0.0751549	-0.299319	-0.269696	0.0374126	0.34243	-0.132406	0.388575	0.343059	-0.0535615	-0.090277	0.120279	0.372126	-0.002557	0.220715	0.405224	0.156892	0.509381	1.95627	0.465683	0.244844	0.0568212	0.451138	0.0334763	0.121309	0.329434	0.112621	0.00943908	-0.26406	0.220765	-0.278802	0.00278752	0.251043	0.444182	-0.0416712	-0.0230951	-0.377322	0.0349796	-0.102399	0.218239	0	-0.0139204	-0.0733247	-0.0593418	0.246714	0.0348557	0.204606	0.00546016
CB62	0.0081108	0.0751481	-0.0370794	-0.222408	-0.309763	0.130333	0.278691	-0.132406	-0.0617763	0.258566	-0.0499525	-0.0997193	-0.142575	0.409274	0.0707697	0.277486	0.318002	0.00185341	0.900917	1.64299	0.449236	0.2651	0.0568212	0.270098	0.0334763	0.217004	0.307206	0.150428	0.00117163	-0.244172	0.279567	0.567294	0.0825917	-0.188776	-0.592892	-0.0363571	0.0680565	-0.709955	-0.00827234	-0.0737857	0.212288	0	-0.0139204	-0.0911877	0.271079	0.129274	0.0348557	0.201111	0.00546016
CB63	-0.0370354	-0.108999	0.07037	-0.564186	-0.430372	-0.18285	0.131666	0.133337	-0.164931	-0.210399	-0.165417	-0.146151	-0.0645333	-0.29618	-0.0137674	0.129762	-0.103644	-0.112678	-0.765035	-1.56228	-0.517385	-0.0898175	0.0190464	-0.271819	0.0392273	0.00541934	-0.2641	0.0361503	0.00373019	-0.268422	0.0987721	-0.401912	-0.0350788	0.178062	-0.489667	-0.0416712	-0.0562063	-0.550251	0.0541145	0.32375	0.244191	0	-0.0139204	-0.241569	-0.122405	-0.246862	0.0113554	0.0850166	0.000153722
CB64	-0.00380096	-0.0443749	0.074264	-0.348014	0.399367	0.368321	0.149543	0.133337	-0.104317	0.568289	1.76346	0.241835	-0.0407329	0.489387	0.00491974	0.146587	-0.211605	-0.054505	-0.48266	-0.742784	-0.356656	-0.170783	0.0190464	0.34442	0.0392273	0.278435	-0.228444	0.103734	0.00190148	-0.263728	0.0850676	-0.313385	0.10764	0.166631	0.0678019	-0.0416712	0.0657396	0.213786	-0.029724	0.455416	0.284894	0	-0.0139204	-0.124642	0.16379	-0.246881	-0.0305072	0.118459	-0.0402831
CB65	-0.0946384	0.420661	-0.0143917	-0.304353	0.241301	0.239044	0.188011	0.0491388	0.183196	-0.114896	0.310493	-0.0862817	0.0159699	-0.296222	0.0135808	0.224205	-0.68214	-0.0178845	-0.558026	-0.59426	-0.546914	-0.186237	0.0190464	-0.224829	0.0392273	0.0840706	-0.310165	0.102261	-0.00129297	-0.195709	0.207258	0.696793	0.203017	0.193984	0.504255	0.0482295	-0.0296189	0.983951	0.106144	0.400732	0.244828	0	-0.0627489	1.1179	0.0647746	0.102252	0.0113554	0.117514	0.0395949
CB66	-0.00380096	-0.0443749	0.074264	1.03448	0.216461	0.337002	0.220517	0.133337	-0.0624833	0.598342	1.25063	0.162871	-0.0766414	0.494024	-0.00218159	0.172171	0.376017	0.233938	-0.462414	-0.657756	0.211963	0.0898621	0.0413131	0.263937	0.0407444	0.149736	-0.292184	0.100733	-0.0101963	-0.241945	0.075612	-0.258741	0.0692977	0.388926	0.475948	-0.0893913	0.0144804	0.184423	0.0163797	0.219939	0.284894	0	-0.0139204	-0.106404	-0.0324179	0.168164	-0.0305072	0.150322	0.0645569
CB67	0.0132091	-0.095466	-0.113483	-0.411155	-0.325785	-0.0906766	0.137965	0.133337	0.201471	-0.364884	-0.177814	-0.141093	0.0314275	-0.310925	-0.00385328	0.131196	-0.633372	-0.120941	-0.818216	-1.69329	-0.458519	-0.150757	0.0190464	0.14361	0.0392273	0.000365078	-0.339482	0.133461	0.00373019	-0.297363	0.102235	0.708586	0.0955603	0.214685	0.52904	-0.0363571	-0.0295991	-0.543422	-0.14011	-0.167917	0.248461	0	-0.0139204	-0.219721	-0.0788455	0.00853185	0.0113554	0.0785687	0.000153722
CB68	-0.0111141	-0.095466	-0.113483	-0.346955	-0.391256	0.244035	0.137965	-0.158217	0.125036	-0.194092	-0.141348	-0.242893	-0.0614051	-0.285252	0.0143068	0.154721	-0.637838	0.127878	-0.924742	-1.44864	-0.534148	-0.156881	0.0190464	0.110839	0.0392273	0.0441365	0.107087	-0.125735	-0.0101963	-0.110446	0.0987721	0.583691	0.0955603	0.153464	-0.6542	-0.0363571	-0.0247142	0.0297199	0.00106962	-0.128883	0.244191	0	-0.0139204	-0.22691	0.474367	-0.209801	0.0113554	0.098875	0.0205061
CB69	-0.0183157	-0.107758	-0.0496129	-0.401896	-0.253531	0.296937	0.132724	0.133337	-0.13086	0.311818	-0.136086	-0.16212	-0.0614051	-0.28198	-0.0137674	0.125832	-0.783417	-0.00188838	-0.745087	-1.18965	0.33714	-0.105056	0.0413131	0.0443234	0.0334763	0.0112401	0.300213	0.100624	-0.00189898	-0.183048	0.114255	-0.38104	-0.0350788	0.158221	-0.809861	0.0300858	-0.0537265	-0.554891	-0.111817	0.172049	0.250999	0	-0.0139204	-0.20771	0.571391	-0.33045	-0.0305072	0.0972916	0.00751794
CB70	0.0305477	0.129358	-0.0192066	-0.282932	-0.269696	0.291438	0.197315	-0.158217	-0.0780556	0.448485	1.58496	-0.168874	-0.0766414	0.429234	0.0692302	0.137177	0.381801	-0.0339714	-0.501088	-1.07531	0.499828	-0.129697	0.0413131	0.186033	0.0334763	0.218107	-0.307135	0.177281	-0.00189898	-0.262	0.0787506	0.888618	0.0802739	0.233597	0.712025	0.0482295	0.0663362	-0.442373	-0.0826589	-0.135633	0.284894	0	-0.0139204	-0.122097	-0.0587462	0.192252	-0.0305072	0.113264	-0.0402831
CB71	-0.00340659	-0.093146	-0.0496129	-0.488114	0.272921	-0.121704	0.147551	-0.158217	-0.102031	-0.17947	-0.229171	-0.119672	-0.0614051	0.416642	0.0547213	0.207078	-0.526042	-0.10368	-0.797888	-1.36485	-0.779102	-0.183403	0.0190464	0.0907684	0.0392273	0.0576662	-0.217867	0.131799	0.00206114	-0.394184	0.103698	-0.316651	-0.00771253	0.135999	-0.395885	-0.0416712	0.065769	1.29833	0.0483643	-0.109702	-0.208667	0	-0.0627489	-0.260315	0.0882666	0.0298778	0.0113554	0.0840162	-0.0402831
CB72	-0.0370354	-0.106921	0.0989131	-0.558253	-0.391256	-0.211808	0.125467	0.133337	-0.138388	-0.175343	-0.182053	-0.150466	-0.0389153	0.173822	-0.0137674	0.127696	-0.54454	-0.155602	-0.718356	-1.21218	-0.444769	-0.191449	0.0190464	-0.305748	0.0392273	-0.0216601	-0.288424	0.131799	0.00373019	-0.278593	0.0979008	-0.401862	-0.0726986	0.1537	-0.401071	0.0534979	0.0441983	-0.56346	-0.0986996	-0.161293	0.244191	0	-0.0139204	-0.228241	-0.10294	-0.270736	-0.0305072	0.0570833	0.000153722
CB73	-0.0221263	-0.043669	0.272194	-0.246634	0.274009	0.0365888	0.194393	-0.158217	0.201858	0.410886	-0.062633	-0.077983	0.135645	0.417622	-0.00158271	0.213241	-0.217309	0.138205	-0.761593	-1.11434	0.585512	-0.16562	0.0413131	0.510566	0.0334763	0.154663	0.149479	0.100624	-0.00205843	-0.105646	0.0942422	-0.188153	0.490038	0.137201	-0.588298	-0.0416712	0.0210687	1.55546	-0.0305617	-0.0650176	0.250999	0	-0.0627489	-0.170903	0.448915	0.0827718	0.0113554	0.134457	-4.14625e-05
CB74	-0.0143141	-0.107758	-0.0496129	-0.456657	-0.421909	-0.0520517	0.133841	0.133337	-0.138388	-0.282868	-0.147541	-0.129053	-0.0389153	0.489387	-0.0137674	0.127299	-0.689717	-0.185148	-0.712382	-1.40134	0.256496	-0.18707	0.0413131	-0.337263	0.0334763	-0.0151344	-0.277633	0.0384287	0.00373019	-0.254262	0.0793375	-0.494123	-0.0350788	0.1537	-0.323317	0.0534979	0.0441983	-0.636436	-0.0332338	0.170607	0.248461	0	-0.0139204	-0.266171	-0.122405	-0.26377	-0.0305072	0.0944946	-0.0402831
CB75	-0.0183157	-0.108999	-0.0496129	-0.398572	-0.269696	0.167956	0.162566	0.133337	-0.135809	-0.1768	-0.155065	-0.22009	-0.0973136	0.523325	0.00491974	0.144256	0.316509	-0.135192	-0.667447	-0.932286	0.355167	-0.178732	-0.0386702	0.35505	0.0334763	0.0621585	-0.277633	0.131799	0.00190148	-0.350439	-0.244503	-0.352847	0.0738161	0.180103	-0.442439	0.0534979	0.0441983	-0.809808	-0.0596563	-0.129009	-0.0554559	0	-0.00822291	-0.259927	-0.122405	0.224319	0.0113554	0.126834	-0.0402831
CB76	-0.0370354	-0.108999	-0.0496129	-0.514483	-0.370717	-0.177974	0.166775	0.0491388	-0.135809	0.342729	0.168751	-0.082174	-0.0766414	0.489387	-0.0137674	0.172664	0.310711	-0.111717	-0.558497	-1.17643	-0.418686	-0.0869497	0.0190464	0.063478	0.0392273	0.038945	-0.221208	0.0911724	0.00373019	-0.287793	0.101363	-0.417802	-0.0350788	0.184624	-0.623787	-0.0416712	0.0712579	-0.546891	-0.0709613	0.251556	0.250999	0	-0.0139204	-0.216157	-0.10294	-0.315945	-0.0305072	0.0722858	-0.0402831
CB77	-0.0143141	-0.108999	0.0295447	-0.52644	-0.381292	-0.188981	0.115415	0.133337	-0.164931	-0.223402	0.168751	-0.128794	-0.0182431	0.416642	-0.0137674	0.115241	-0.500328	-0.149132	-0.672918	-1.65337	-0.353537	-0.102276	0.0190464	-0.409286	0.0392273	-0.025105	-0.210631	0.131799	0.00373019	0.242457	0.0919317	-0.529016	-0.0336964	0.151659	-0.300588	-0.0416712	-0.0562063	-0.584575	0.00826497	0.287885	-0.134577	0	-0.0139204	-0.189958	-0.122405	-0.230696	-0.0305072	0.0838007	-0.0402831
CB78	-0.0462396	-0.108999	0.07037	-0.385565	-0.421909	0.174689	0.13185	-0.158217	-0.140518	0.544402	-0.155306	-0.170845	-0.0973136	0.422831	-0.0471834	0.123216	-0.600282	-0.0656158	-0.626515	-1.45089	0.235207	-0.132155	0.0413131	-0.0498855	0.0334763	0.0974495	-0.332354	0.12744	-0.00189898	-0.368801	0.0824761	-0.367501	0.0738161	-0.285012	0.150739	-0.0416712	0.0638885	-0.106809	-0.0146408	-0.0696966	-0.286025	0	-0.0139204	-0.153849	-0.126713	-0.283661	-0.0305072	0.0728998	-0.0402831
CB79	-0.0183157	-0.108999	0.07037	-0.555272	-0.370717	-0.0429145	0.162132	0.133337	-0.140518	-0.138496	-0.182903	-0.0789999	-0.0973136	-0.33927	-0.0471834	0.121183	0.305365	-0.155602	-0.664508	-1.08435	-0.438189	-0.162231	0.0164124	0.0839054	0.0392273	0.0467879	-0.273427	0.131799	0.00373019	-0.371759	-0.229479	-0.355141	-0.0350788	0.178943	-0.496602	-0.0416712	0.0441983	-0.636595	0.0496004	0.230795	-0.208667	0	-0.00822291	-0.229808	-0.122405	-0.34254	0.0113554	0.0861967	0.000153722
CB80	0.0307716	-0.0362546	0.0116183	-0.343128	-0.0299941	-0.114509	0.156723	0.133337	-0.0716851	0.531109	1.46607	-0.0750959	0.0520996	0.489387	0.0692302	0.217507	0.393847	0.264364	-0.497043	-0.499395	-0.641793	-0.0409113	0.0190464	0.255845	0.0392273	0.185092	-0.228444	0.134992	0.00206114	0.290471	0.105941	0.665388	0.0816563	0.136498	-0.0315541	-0.0363571	0.0666051	0.937215	-0.0491505	0.148664	0.190085	0	-0.0627489	-0.0927791	-0.0703069	0.233267	-0.0305072	0.132726	-0.0402831
CB81	-0.0183157	-0.095466	-0.0608376	-0.367652	-0.267618	-0.0145673	0.144348	0.133337	0.208857	-0.209173	-0.149976	-0.123918	-0.0614051	0.453334	-0.0202698	0.110505	-0.773046	0.235843	-0.782059	-1.86042	0.229445	-0.138299	0.0413131	0.0299891	0.0334763	0.0605471	-0.274472	0.133461	-0.0431321	-0.38713	0.0921401	-0.290053	0.0955603	0.153464	-0.513265	-0.0416712	0.0227463	-0.618406	-0.112372	0.237157	-0.208667	0	-0.0139204	-0.19546	-0.083399	0.173284	-0.0305072	0.093448	-0.0402831
CB82	0.190219	-0.0956986	-0.0293269	-0.537674	-0.390705	-0.231007	0.133658	0.133337	-0.164931	-0.236485	-0.156902	-0.107199	-0.0645333	0.483198	-0.0137674	0.128612	-0.0756761	-0.0749154	-0.737076	-1.3041	-0.493485	-0.0804683	0.0190464	-0.457685	0.0392273	0.0227426	-0.254785	0.133461	0.00373019	-0.307362	0.0887931	-0.461514	0.0738161	0.241324	0.262703	-0.0416712	-0.0613575	0.0354265	-0.119736	0.51586	-0.216783	0	-0.0139204	-0.157376	-0.122405	-0.33481	-0.0305072	0.108279	-0.0402831
CB83	-0.0183157	-0.10568	0.0989131	-0.515952	-0.391256	-0.178109	0.126341	0.133337	-0.13086	0.36256	-0.164567	-0.0908986	-0.0973136	0.452694	-0.0137674	0.104829	-0.656627	-0.185148	-0.727514	-1.404	-0.435727	-0.217809	0.0190464	0.0720887	0.0392273	0.00407527	-0.213792	0.0928348	0.00373019	-0.352418	0.101363	-0.333053	0.0361962	0.154021	-0.569366	-0.0416712	-0.0823316	-0.560475	0.0294051	-0.135139	-0.0683954	0	-0.0139204	-0.194298	0.139113	-0.323195	0.0113554	0.0963428	-0.0402831
CB84	-0.109547	-0.095466	-0.073368	-0.311584	-0.267618	-0.221363	0.128861	0.107539	-0.0975146	-0.328565	-0.150218	-0.145969	-0.165515	-0.347297	-0.0554114	0.126015	-0.588448	0.258339	-0.831885	-1.73562	0.388889	0.0673763	-0.0360362	0.0821425	0.0334763	0.0256193	-0.388556	0.133461	0.0431889	-0.296705	0.0893165	0.529385	0.176552	-0.151559	0.478871	-0.0363571	-0.0555191	-0.599751	-0.0444369	-0.126845	-0.216783	0	-0.0139204	-0.214841	0.0367496	0.187585	0.0113554	0.0940326	0.0272926
CB85	-0.0111141	-0.095466	-0.113483	-0.38948	-0.267618	-0.0145673	0.123979	-0.158217	-0.105667	-0.216074	-0.149633	-0.14559	-0.0973136	-0.338067	-0.0940611	0.126521	-0.648656	0.198934	-0.835033	-1.71777	0.253615	-0.116803	-0.0360362	0.0723105	0.0334763	0.0309657	-0.3225	0.133461	-0.0431321	-0.266132	0.0989805	0.60496	0.176552	0.153464	-0.60302	0.0482295	-0.055876	-0.84353	0.0538796	-0.0965998	-0.208667	0	-0.0139204	-0.228332	-0.107196	0.183763	0.0113554	0.0910119	0.0272926
CB86	0.000496421	-0.0932512	-0.0496129	-0.45732	-0.391256	-0.182236	0.125467	-0.132406	-0.138148	-0.255714	-0.174863	-0.123918	-0.0217408	-0.258356	-0.0471834	0.127392	-0.467118	-0.0283899	-0.868236	-1.59966	-0.475225	0.192406	0.0190464	-0.341945	0.0392273	-0.0193672	0.197463	0.131799	0.00373019	-0.342795	0.102235	-0.399955	0.0738161	-0.238673	-0.234092	-0.0416712	-0.0556512	-0.650127	0.159557	0.293118	-0.216783	0	-0.0139204	-0.253765	0.139113	-0.22535	0.0113554	0.0763716	0.00751794
CB87	-0.109547	-0.0967072	-0.113483	-0.430781	-0.263102	0.250586	0.119864	0.107539	-0.105667	0.530678	-0.178056	-0.100648	-0.165515	-0.252882	-0.0719867	0.128591	-0.529443	0.0843766	-0.789661	-1.09281	-0.521649	0.0529086	0.0190464	0.161797	0.0392273	0.120753	0.255022	0.12744	-0.00189898	-0.345689	0.127173	0.529652	0.176552	-0.27845	0.665185	-0.0363571	-0.0568983	-0.607598	0.00753101	-0.134682	-0.286025	0	-0.0139204	-0.154165	-0.107196	0.226324	0.0113554	0.101064	0.00751794
CB88	-0.0370354	-0.106921	0.0989131	-0.429077	-0.361705	-0.236699	0.167215	0.133337	-0.138388	-0.137702	-0.154216	0.0114186	-0.0645333	0.376672	-0.0137674	0.119895	0.430756	0.108798	-0.884302	-1.71939	0.283967	-0.0541053	-0.0360362	-0.439172	-0.0390377	0.141033	0.227545	0.168066	0.00373019	0.117471	0.0459222	-0.428494	-0.0713162	0.178665	-0.464751	-0.0416712	0.0723315	-0.817934	-0.0339879	0.201292	-0.163027	0	-0.00822291	-0.229808	-0.122405	-0.198654	0.0113554	0.0928022	-4.14625e-05
CB89	-0.095014	0.203322	0.218838	-0.232409	-0.309763	0.229997	0.208939	0.133337	0.137098	0.654678	-0.109317	-0.091923	-0.0645333	-0.241331	-0.00385328	0.131927	0.415755	0.182936	-0.726672	-1.25377	0.554893	-0.0615481	0.0413131	-0.10897	0.0334763	0.199799	0.329301	0.136892	-0.0101963	-0.136312	0.0989805	0.555592	0.321603	0.241088	0.894996	-0.0363571	0.0210687	-0.465549	-0.0860006	0.218876	0.284894	0	-0.0139204	-0.102247	0.616828	0.0748123	0.0113554	0.119961	0.00751794
CB90	-0.0462396	-0.108999	0.07037	-0.403126	-0.421909	-0.0520517	0.132967	0.133337	-0.167061	0.301462	-0.155065	-0.0894665	-0.0973136	-0.333986	0.00571585	0.111671	-0.670928	0.149148	-0.677283	-1.49368	0.214936	-0.0356262	-0.0360362	0.190224	0.0334763	-0.0165534	-0.39904	0.131799	0.00373019	-0.398712	0.0802087	-0.265661	0.0738161	0.151659	-0.228882	-0.0416712	-0.0541984	-0.117201	-0.12621	0.237157	-0.286025	0	-0.0139204	-0.174819	-0.10294	-0.283661	0.0113554	0.0545508	0.000153722
CB91	-0.0183157	-0.106921	0.0989131	-0.407354	-0.309763	-0.179291	0.17615	0.133337	-0.104317	-0.195173	-0.146691	-0.123918	-0.0973136	0.459523	-0.0137674	0.117095	0.335153	-0.0373532	-0.76818	-1.7672	0.253095	-0.103389	0.0413131	0.0793842	0.0334763	0.15001	-0.277633	0.168066	-0.00372529	-0.308716	0.0921401	-0.406242	-0.0726986	0.178665	-0.479106	-0.0416712	0.0703236	-0.777414	-0.0546969	0.263561	0.244191	0	-0.0139204	-0.229258	0.139113	0.0348416	0.0113554	0.0763972	-0.0402831
CB92	-0.0932793	-0.0225702	-0.0183157	-0.348825	-0.421909	0.214796	0.141996	0.107539	-0.167134	-0.000829615	-0.0508218	-0.302181	-0.142575	-0.446395	-0.0925215	0.163112	-0.38633	-0.068481	0.577286	1.13787	0.327884	0.130322	0.042457	0.286887	-0.0390377	-0.0146518	-0.600444	0.14181	-0.00117009	-0.331822	-0.897851	0.562328	-0.0259681	0.206609	0.183225	-0.0363571	-0.0578279	-0.644922	-0.0732848	-0.132956	-0.192618	0	-0.00822291	-0.0928839	-0.0763379	-0.389321	-0.093643	0.0928406	0.00565535
CB93	0.0294772	-0.00987878	-0.0370794	-0.225546	-0.269696	-0.101513	0.314469	0.107539	0.221157	0.330052	-0.0547104	-0.090277	-0.00316189	0.386712	-0.00404675	0.235067	0.36761	0.129961	0.879814	1.91848	0.506567	0.198424	-0.0205281	0.272814	0.0334763	-0.0619015	0.322595	0.105176	-0.00942667	-0.278058	0.223268	0.579101	0.00160006	0.251043	0.552721	-0.0363571	-0.0230951	0.171745	-0.0986146	-0.102399	-0.0394076	0	0.00805576	-0.0747525	0.0661458	0.246714	0.0348557	0.20727	0.0329741
CB94	0.00379504	-0.0808541	-0.113483	-0.355068	-0.302218	0.0957472	0.14329	-0.158217	0.125791	0.339945	-0.218621	-0.0906171	-0.0614051	-0.264392	-0.0325483	0.171254	-0.112193	0.0903612	-0.894566	-1.30902	-0.893628	-0.0852284	0.0190464	0.205703	0.0392273	0.0353354	0.264944	0.0989617	0.0047769	-0.447364	0.110538	0.412434	0.0955603	0.144414	-0.78826	-0.0363571	0.0239766	0.85849	-0.0900099	0.212197	-0.221606	0	-0.0627489	-0.190598	0.308128	0.227742	0.0113554	0.102785	0.00751794
CB95	-0.0536003	-0.095466	-0.073368	-0.283788	-0.267618	-0.154503	0.144348	0.107539	0.186612	0.43833	-0.142109	-0.0957745	-0.165515	-0.370358	0.00202064	0.0999377	-0.716635	0.177665	-0.776197	-1.74117	0.28903	0.113991	0.0413131	0.0873017	0.0334763	0.0309657	-0.391689	0.0928348	-0.0431321	-0.177238	0.0918203	0.427474	0.0955603	0.157548	-0.749706	0.0353998	-0.0224769	-0.096923	-0.167621	-0.0676749	0.250999	0	0.00805576	-0.183533	0.0183158	0.226432	0.0113554	0.101104	0.0272926
CB96	-0.0536003	-0.10568	0.0455575	-0.287721	-0.257655	-0.00740543	0.132724	-0.158217	-0.109511	0.383987	-0.135427	-0.0908986	-0.0645333	0.398983	-0.0940611	0.110969	-0.759581	0.26827	-0.820776	-1.26225	0.352359	-0.194745	-0.0360362	-0.316458	0.0334763	0.0209142	0.228987	0.100624	-0.0431321	-0.411231	0.0981093	0.512579	0.0361962	0.156618	-0.790709	-0.0363571	0.066038	-0.743222	-0.0277285	-0.0761321	0.250999	0	-0.0139204	-0.178617	0.503827	0.220309	0.0113554	0.116265	-4.14625e-05
CB97	-0.0183157	-0.107758	0.07037	-0.564186	-0.390705	-0.234114	0.119464	0.133337	-0.164931	-0.15489	-0.165417	-0.00593855	-0.0645333	0.489387	-0.0137674	0.160749	-0.108098	-0.128275	-0.793104	-1.36638	-0.398965	-0.121947	-0.00949291	-0.506943	0.0392273	0.0628038	-0.221208	-0.133524	-0.00372529	0.266211	0.0922556	-0.411468	-0.0336964	0.180424	-0.442439	-0.0416712	-0.0613575	-0.678183	-0.0703731	0.403691	-0.126461	0	-0.0139204	-0.243136	-0.122405	-0.380431	0.0113554	0.101277	-0.0402831
CB98	0.00302452	0.133548	0.0490135	-0.281804	-0.269696	-0.142183	0.193452	0.133337	-0.0764208	0.606559	1.17201	-0.0818057	-0.0438611	0.346556	0.0547213	0.12711	0.381801	0.358663	-0.54346	-1.13647	0.434375	-0.0619842	0.0413131	-0.190522	0.0334763	0.218107	0.220919	0.138821	0.0431889	-0.129947	0.0884147	-0.368023	0.114977	0.233597	0.726637	-0.0416712	0.0728987	-0.548033	-0.0349196	0.313461	0.284894	0	-0.0139204	-0.102165	0.395503	0.192252	-0.0305072	0.118193	0.0274725
CB99	-0.0143141	-0.107758	0.07037	-0.447276	-0.286374	-0.201561	0.124601	0.133337	-0.106896	-0.343644	-0.183487	-0.141093	-0.0645333	0.386353	-0.0137674	0.131196	-0.488531	0.359953	-0.780293	-1.96143	-0.452233	0.0290216	0.0190464	-0.362199	0.0392273	0.146454	-0.240133	0.169729	0.0431889	-0.346956	0.0953942	-0.432422	-0.0350788	-0.064862	0.437554	-0.0416712	0.0710108	-0.695277	0.012635	-0.159128	-0.216783	0	-0.0139204	-0.223259	0.139113	0.0881094	0.0113554	0.0906875	-0.0402831
CB100	-0.0370354	-0.10568	0.0989131	-0.41422	-0.325235	0.169765	0.124601	-0.158217	-0.106896	0.425369	0.169601	-0.13508	-0.0438611	-0.333986	-0.0137674	0.107941	-0.284347	-0.0360697	-0.662034	-1.67688	-0.390577	-0.162892	0.0190464	-0.464256	-0.060694	0.0190324	-0.30998	0.0928348	-0.00189898	-0.292754	0.102235	-0.367015	-0.0726986	0.153464	-0.653849	-0.0416712	0.065769	-0.686543	-0.0612069	-0.108747	0.124045	0	-0.0139204	-0.194298	0.139113	0.0578569	0.0113554	0.0945634	0.000153722
CB101	0.000496421	-0.09201	-0.0496129	-0.482665	-0.421909	-0.227285	0.132724	-0.158217	-0.162352	-0.178612	-0.146098	-0.150466	-0.0973136	-0.338067	-0.0137674	0.117047	-0.71077	-0.0675053	-0.776522	-1.57561	0.386448	-0.0354595	-0.0360362	0.0231798	0.0334763	-0.051313	-0.3225	0.13215	-0.00372529	-0.251254	0.0893165	-0.45117	-0.0350788	0.157548	-0.363704	-0.0416712	-0.0550982	-0.733829	0.218162	-0.0956364	0.244191	0	-0.0139204	-0.259218	-0.126713	-0.199012	0.0113554	0.0894681	0.0272926
CB102	0.0132091	-0.0967072	-0.073368	-0.371565	-0.370717	-0.18285	0.153978	0.133337	-0.0717472	0.485216	-0.178399	-0.0699522	-0.0973136	-0.351574	-0.0719867	0.131839	0.273671	-0.119072	-0.584047	-1.14621	-0.49045	-0.132401	0.0190464	0.201843	0.0392273	0.038945	-0.30998	0.0911724	0.00373019	0.228513	0.117106	0.518321	0.177934	-0.244336	-0.202649	-0.0363571	0.0423179	-0.533927	-0.060972	0.134486	0.190085	0	0.00805576	-0.145217	0.0605224	-0.320177	-0.0305072	0.0606526	0.000153722
CB103	-0.0183157	-0.106921	0.0989131	-0.55547	-0.430372	0.179468	0.113174	0.133337	-0.13086	0.368012	-0.153302	-0.081438	-0.0973136	0.468518	-0.0137674	0.16976	-0.285921	-0.0349549	-0.489466	-1.38335	-0.405217	-0.100728	0.0164124	0.0807472	-0.0332866	0.0170605	-0.221208	0.0989617	0.00190148	-0.358293	-0.19486	-0.362813	-0.0713162	0.152262	-0.722482	0.0534979	-0.0562063	-0.561379	-0.0596563	0.263306	0.250999	0	-0.00822291	-0.177498	0.582418	-0.287024	-0.0305072	0.0664019	-0.0402831
CB104	-0.0111141	-0.107758	-0.0231007	-0.298265	-0.411946	-0.103009	0.12896	-0.158217	-0.0732573	-0.164232	-0.155065	-0.00593855	-0.0645333	0.453334	0.0692302	0.123026	-0.571308	-0.00570875	-0.805533	-1.87398	0.222141	-0.106378	0.0413131	-0.322391	-0.0519604	0.110841	-0.274472	0.0746961	-0.00372529	-0.268422	0.0830324	0.723673	-0.0350788	0.153464	-0.603739	-0.0363571	0.0703236	-0.768312	-0.0703731	0.263561	0.244191	0	-0.0139204	-0.241657	0.0605224	-0.219001	0.0113554	0.0776424	-0.0402831
CB105	-0.0183157	-0.107758	-0.0496129	-0.386339	-0.288016	0.167427	0.137591	0.0491388	-0.133439	0.345732	-0.155065	-0.126356	-0.0645333	-0.351574	-0.0137674	0.102672	-0.0435401	-0.0709708	-0.725069	-1.33462	0.318753	-0.293819	-0.0360362	-0.459686	-0.0519604	0.0976246	-0.366405	0.129102	0.00190148	-0.329486	0.129617	-0.41318	0.0738161	0.183021	-0.727522	-0.0416712	-0.0823316	-0.787003	-0.0981113	0.110163	-0.221606	0	-0.0139204	-0.224805	0.139113	-0.322582	0.0113554	0.0673718	0.000153722
CB106	-0.0370354	-0.107758	0.07037	-0.564186	0.371285	-0.0434438	0.144572	0.133337	-0.164931	-0.175555	-0.165072	-0.14559	0.0995149	0.483198	-0.0137674	0.152291	-0.05952	-0.150716	-0.753444	-1.40916	-0.575692	-0.283564	0.0190464	-0.593479	0.0392273	0.144412	-0.218047	0.133461	0.00373019	0.291939	0.101363	-0.503772	-0.00633012	0.183021	-0.348751	-0.0416712	-0.0823316	-0.553426	-0.0698596	-0.147097	-0.126461	0	-0.0139204	-0.229808	-0.122405	-0.191691	0.0113554	0.119427	-0.0402831
CB107	-0.0183157	-0.108999	0.07037	-0.530674	-0.263102	-0.182236	0.123226	0.107539	-0.138388	-0.165524	-0.182903	-0.100672	-0.0977122	-0.371561	-0.0137674	0.118369	-0.616919	-0.0305857	-0.617829	-1.03309	-0.426202	0.196024	0.0164124	-0.307624	0.0392273	0.0145935	-0.30998	0.131799	0.00373019	-0.349034	-0.229479	-0.43231	-0.0350788	0.158221	-0.426817	0.0300858	0.0679412	-0.630298	-0.0824351	-0.132223	-0.208667	0	-0.00822291	-0.229808	-0.122405	0.221892	-0.0305072	0.0934583	0.000153722
CB108	-0.0536003	-0.107758	-0.0231007	-0.480484	-0.263102	0.167821	0.124601	-0.158217	-0.140076	-0.214908	-0.18256	-0.189772	-0.0973136	0.362259	-0.0554114	0.131347	-0.628511	-0.0709841	-0.8889	-1.7276	-0.491722	-0.107728	0.0190464	0.114609	0.0392273	0.0301931	0.181657	0.133461	0.00190148	-0.187718	0.0978981	0.619983	0.0738161	0.152262	-0.560549	0.0353998	-0.060761	-0.736203	0.00409979	-0.134901	0.244191	0	0.00805576	-0.227782	-0.107196	0.176676	0.0113554	0.0985777	-4.14625e-05
CB109	-0.0183157	-0.108999	0.07037	-0.579808	-0.430372	-0.221554	0.113675	0.133337	-0.135809	0.381075	-0.182903	-0.0862094	-0.0973136	0.0914957	-0.0137674	0.207619	-0.286747	-0.185391	-0.70135	-1.23498	-0.374555	-0.172376	0.0190464	0.0750141	0.0392273	0.0438327	-0.291585	-0.113701	0.00373019	-0.332289	0.127173	-0.393912	-0.0336964	0.1537	-0.62422	0.0534979	0.0441983	-0.615347	-0.0873945	0.170351	-0.221606	0	-0.0139204	-0.188362	-0.10294	-0.341648	0.0113554	0.0588153	0.000153722
CB110	-0.0111141	-0.0967072	-0.113483	-0.274206	-0.267618	0.340818	0.143474	-0.158217	0.185836	0.306742	-0.142923	-0.16212	-0.0614051	-0.275943	-0.0145546	0.101543	-0.683856	0.134178	-0.868734	-1.07037	0.390312	-0.0720398	0.0413131	0.264583	0.0334763	0.00752319	0.266404	0.0911724	0.0102097	-0.256393	0.116758	0.41256	0.0955603	0.158221	-0.935649	0.0353998	-0.023856	-0.604412	0.0120451	0.143635	0.250999	0	0.00805576	-0.193165	0.0304401	0.221809	0.0113554	0.105033	0.00751794
CB111	-0.0370354	-0.10568	0.0989131	-0.530674	-0.225514	-0.180565	0.154573	0.133337	-0.138388	0.237585	-0.182053	0.2163	-0.0645333	0.459523	-0.0137674	0.13808	0.269631	0.318313	-0.716696	-1.92165	-0.458073	-0.0804529	0.0190464	-0.50101	0.0392273	0.145997	-0.221208	-0.146033	0.0431889	0.251282	0.0862865	-0.44566	-0.0713162	0.179867	-0.660552	-0.0416712	0.0723315	-0.57857	-0.0591825	0.171171	-0.1394	0	-0.0139204	-0.186066	-0.10294	0.196768	0.0113554	0.101591	-0.0402831
[truncated: 1 more columns]
