# Supplementary material for: Deciphering the Gene Expression and Alternative Splicing Basis of Muscle Development Through Interpretable Machine Learning Models
Source: Biology (Basel). 2025 Aug 15;14(8):1059. doi: 10.3390/biology14081059 (PMC12383657; doi:10.3390/biology14081059)
Supplement: Supplementary file 1 [file biology-14-01059-s001.zip › Table S10.xlsx]

## Sheet: Sheet1
Table S10. Shapley values for feature DEGs in Glmnet model.
ID	TBX5	TDRD3	NEK3	MRPS31	TTPA	ENSGALG00010003777	KPNA3	NSUN6	CRISPLD2	GSE1	GATB	RHOB	STC2	KIF5C	FMNL2	GHITM	NQO2	FGFR4	HINTW	ENSGALG00010012060	HAUS1	ELL2	SLC25A43	FOCAD	FOXO3	DCUN1D2	RASD2	GJA4	FANCL	ENSGALG00010017414	NHERF2	HPS1	PGAP6	PPP1R17	ENSGALG00010019947	PSMD6	CSRP3	SGMS1	GRK7	GSTK1	DENND2D	NRGN	LARP6	FKBP5	ISYNA1	INKA2	BCL2L15	KPNA2	C17orf58
XJ1	-0.00246384	0.0753555	-0.00451932	-0.0524245	0.00127749	-0.03153	-0.0921264	0.0427521	0.0101813	-0.0376866	-0.0595749	0.0221388	-0.0158106	0.00128585	-0.00881029	-0.0451107	-0.0509332	0.081717	0.00547012	-0.0716846	-0.0124714	-0.0594825	-0.00736739	-0.0224623	0.000358582	-0.0154312	0.0116695	-0.150276	-0.0165906	0.0251913	-0.0972806	0.0427866	0.030471	-0.0331072	0.0290752	0.00164836	-0.0025276	-0.119486	-0.0359169	-0.0228512	0.00573937	0.00682791	0.000137383	0.0061327	0.0112492	0.0139013	-0.00486345	0.0151943	0.107151
XJ2	-0.00109654	-0.0291739	-0.0197704	-0.00267934	0.00100994	-0.0324633	-0.109458	0.0191365	-0.0892525	-0.0158994	0.0518071	-0.0532814	0.037059	0.00724842	-0.0157559	0.0141633	0.0818851	-0.0140693	-0.032991	-0.110344	-0.0192324	0.106165	0.00548478	-0.0460169	7.99916e-07	-0.020884	0.0506252	-0.0266975	-0.0122037	-0.0531375	-0.0147789	0.0885223	0.0420845	-0.0550961	-0.0402667	0.00179865	0.0024823	0.0460293	-0.0181944	-0.0366072	0.00963178	0.020704	-0.00113144	-0.0391092	0.00037193	-0.00780479	-0.00586172	0.0142289	0.0457459
XJ3	-0.00157051	-0.0608385	-0.0173005	0.0733245	0.000855822	-0.0297837	0.0241474	-0.0029964	-0.0111916	-0.0412717	-0.0365585	0.107438	0.0507881	-0.00605114	-0.0141682	0.0335729	0.0477552	0.00986341	0.00412045	0.0413349	0.00229447	0.0736987	-0.00149849	0.0060103	-0.00012169	0.0082509	0.0227789	-0.0290356	-0.0325498	-0.0130954	-0.0577649	0.0208791	0.0196528	-0.0826691	-0.0427412	-0.0020994	-0.00263613	0.0775189	0.0112804	-0.0355729	0.011551	0.0490146	-8.18624e-05	-0.0455557	0.0188124	-0.00305648	0.000906725	0.0141483	0.0744322
XJ4	-0.000134293	0.0516159	-0.0190612	-0.0925359	0.00111631	-0.0317411	-0.0256619	0.0102359	-0.0407625	-0.0773988	-0.101309	0.0264683	-0.0131998	-0.0115849	0.00768176	-0.0408647	-0.0173782	0.123157	-0.000817534	-0.085004	0.00557945	-0.00299603	-0.00864781	0.013572	-0.000157451	-0.0039865	-0.102679	0.0125789	-0.0245306	0.0474879	-0.117768	-0.00936369	0.0288522	0.03718	0.00981969	0.000228413	-0.00370544	0.0519761	0.0325056	0.00259773	0.0106714	-0.00135714	0.000570418	-0.045351	0.0222209	-0.0163159	0.000537739	0.014639	0.0738286
XJ5	-0.00139481	-0.0546117	-0.03058	0.0992005	0.00131361	-0.0327179	-0.0480462	0.0471015	0.00179246	-4.07417e-05	0.16962	0.0375695	0.0621969	-0.00455197	0.0515627	-0.0205805	-0.0244559	0.00551909	-0.0342932	-0.0215247	-0.027151	0.0378896	-0.00434969	0.000386764	-9.20337e-05	0.0147663	0.0602485	0.0448941	-0.0212502	0.00265256	0.0440285	0.00884733	0.00774211	-0.0376314	-0.0269574	-0.00157491	-0.00367613	0.0922486	0.00464325	0.0455076	0.0153002	0.0581416	-0.000724773	-0.0482866	0.00208719	0.00264671	-0.00509572	0.012913	0.0719617
XJ6	0.000879342	-0.130245	-0.0338553	0.0261136	0.00101767	-0.0321981	-0.0651052	0.0475669	-0.0447146	-0.052422	0.0504428	-0.0273008	0.048988	-0.0195475	0.0327696	-0.0347817	-0.00626969	0.00379686	-0.0309183	-0.102289	-0.0127183	0.0297406	-0.00355381	-0.0812511	0.000230453	-0.0155694	-0.0245214	-0.0414951	-0.0316085	-0.0358669	0.0204045	0.0422079	0.0378052	-0.075655	-0.108554	0.00168606	-0.00395107	0.0107749	0.00380487	-0.0515609	0.00753088	-0.0216116	-0.000656334	-0.039727	0.00692386	0.00252214	0.000193703	0.015171	0.0469141
XJ7	-0.00634169	-0.0625367	0.0365686	-0.112771	0.000781101	-0.0202129	-0.0741863	-0.0353995	0.0110522	-0.0585931	0.00852879	0.0488467	-0.0458321	0.0071313	-0.0323743	-0.0784608	0.0661655	0.246145	0.0221679	-0.056011	-0.069217	0.069389	-0.00360047	0.0214656	-0.000109007	-0.0199398	-0.254551	-0.159935	-0.000687768	0.0326904	-0.140735	0.0204659	0.0400415	0.0274326	0.00190522	7.94364e-05	-0.00418416	0.0279095	0.0172254	-0.0420654	0.0072437	0.122252	0.00065298	-0.00597314	0.024525	-0.00557928	0.00503089	0.0134364	0.0789709
XJ8	-0.000665621	-0.116927	-0.0201605	-0.0615371	0.000995879	-0.0256624	-0.093994	0.000283741	0.0144481	-0.0450358	0.151941	-0.0256678	0.0489363	-0.012974	0.026011	-0.127393	0.110233	0.0499559	-0.0275288	-0.0422059	-0.0343174	-0.0361818	-0.00223449	-0.0442697	3.01405e-05	-0.033436	0.0273488	-0.0574895	-0.0174765	-0.00115253	-0.0367862	-0.00850582	0.030097	-0.0456016	0.0568426	0.000920203	0.0342636	0.0244982	-0.00148347	-0.0192891	0.00657981	-0.048567	0.000855611	-0.0376831	0.00427333	0.00417398	-0.00458012	0.0139992	0.10762
XJ9	-0.00074724	-0.0495526	-0.0159022	0.0539751	0.000697406	-0.0325852	-0.0733679	0.0107831	-0.0657396	-0.045682	0.0623503	-0.00264489	-0.000248366	0.00183376	0.0309279	-0.0746345	0.0753818	0.0515349	-0.0162664	-0.10963	0.035965	0.0365293	-0.0106592	-0.0665707	-4.53336e-05	-0.00913513	-0.0751444	-0.0739553	-0.0107318	-0.0196576	-0.0717022	-0.0170282	0.0289123	-0.106296	-0.0963136	5.41761e-05	-0.00399618	0.0345895	0.00441351	-0.00181965	0.00701358	0.135367	0.00136705	-0.0358105	0.0157204	0.00361192	-0.00432237	0.0153236	0.0780663
XJ10	0.00127628	-0.0854402	-0.0225596	0.0424693	0.00100387	-0.0316455	-0.0332272	0.0509576	-0.129726	-0.0278749	-0.0349403	0.00173757	-0.00167111	-0.0088634	0.0214202	-0.0528442	0.0547678	0.0387825	0.00104202	-0.122315	-0.0690632	-0.0189938	-0.00550016	-0.0619278	0.000691892	0.00751566	0.0319139	-0.0436525	-0.00268199	0.0161415	-0.0645456	-0.00234065	0.0182112	-0.0790343	-0.00160936	-0.000368022	-0.00210038	-0.0789297	-0.0170221	-0.0385455	0.00881406	-0.063786	-0.000865986	0.0850357	0.0139417	0.0152555	-0.00622658	0.0136619	0.0986139
XJ11	-0.00307729	-0.24236	-0.022586	0.006504	0.00080771	-0.0321473	-0.00746872	0.0153865	-0.100012	-0.0329552	0.271621	0.12244	0.0543887	0.00545762	0.0193355	-0.0169736	0.0661286	0.0449089	0.0136301	0.0074229	0.00809323	0.02752	0.00260842	0.0292474	-0.000117395	-0.00603149	0.0450272	0.0336709	-0.009018	0.00502515	-0.00584033	0.0253087	0.0280567	-0.0467525	-0.0508822	-0.000488489	0.00337553	0.0622496	0.019414	-0.0190553	0.00219042	0.0378755	-0.000219539	-0.0410968	0.0047455	0.00316428	-0.000262512	0.0108348	0.0555186
XJ12	0.00128476	-0.117425	-0.0292996	0.113769	0.00102634	-0.0325199	-0.0591067	0.0445823	-0.0951283	-0.00964971	0.00106517	0.0856315	0.0276093	-0.00910333	0.0362257	-0.0533175	0.0444279	0.0434616	0.00433575	-0.105406	-0.0468699	0.0246969	0.00193748	-0.0864189	0.000187534	-0.00258394	0.0704909	-0.037209	0.00112792	-0.0478952	0.00195815	0.065856	0.028154	-0.034018	0.0528136	0.0022283	-0.00418416	0.0426785	0.0304065	0.0216284	0.000159053	-0.0338544	-0.00125817	-0.0308212	0.00194516	0.0123319	-0.000677419	0.0133005	0.0804036
XJ13	-0.000243011	-0.156986	0.0100747	0.0630282	0.00117467	-0.0322011	-0.0491887	0.0479947	-0.00647715	-0.00855247	0.0471903	0.0863761	0.0386665	-0.00501496	0.00879557	-0.0572691	0.0220488	0.0349679	0.0019009	-0.0251431	-0.00465723	-0.00294062	0.00266375	-0.207506	8.16035e-05	-0.0197687	-0.0376171	-0.0211697	-0.0200887	0.0395268	-0.0408887	-0.00293672	0.025245	-0.0594837	0.0280016	5.03684e-05	5.8e-05	0.0576261	-0.00477574	-0.0316381	0.0123741	-0.00600306	-0.00124603	-0.0417792	0.0197435	-0.0118673	0.000555373	0.0134581	0.0304859
XJ14	0.000863135	0.0418695	-0.021039	0.0278112	-0.000803665	-0.0316681	-0.0974069	0.0239524	-0.109596	-0.0277161	0.0614369	-0.0114029	-0.171709	0.00531135	0.00535268	-0.0819124	0.0349321	0.232713	-0.0213421	-0.0467255	0.0304188	-0.0706653	-0.00841762	-0.0526084	0.000249164	-0.00906362	0.0640477	-0.0520074	-0.00348154	-0.0195481	-0.0496159	-0.0640108	0.0293035	-0.0996302	-0.074386	0.00119777	-0.00370626	-0.0873827	0.00523399	-0.0340739	0.00893638	-0.0356697	0.000224163	0.0731916	0.00511619	0.0080941	0.00333216	0.0141509	0.0954285
XJ15	0.000929039	0.112335	-0.022167	0.102153	0.000878826	-0.032447	-0.0603961	0.0518521	0.0216608	-0.100926	-0.0500389	-0.0271685	-0.0116568	0.0100018	0.0292887	-0.0502679	-0.000925034	0.00174326	-0.0259585	-0.1039	-0.0261015	-0.0422591	0.00333545	-0.146524	0.0001162	0.00143292	0.0239846	-0.0143562	-0.0277581	-0.0581208	0.0143656	0.0123884	0.0244602	-0.0804358	0.0377411	-0.000141036	-0.002403	0.0141231	-0.00592846	-0.0265886	0.00507369	-0.0655775	-0.000107875	-0.0408242	-0.00294764	0.0169781	-0.00145992	0.015615	0.106911
XJ16	0.000297207	-0.189209	-0.0224076	0.0891099	0.00107798	-0.03045	0.020382	0.0368767	-0.014802	-0.000509092	0.0422048	0.00799708	0.0453454	-0.00752167	0.0274586	-0.033099	-0.0286419	0.0807793	0.0191161	0.00777795	-0.00981234	0.0178598	0.00235878	-0.0649601	-0.000206602	-0.016058	-0.0937573	-0.0700667	-0.00659485	0.0222448	-0.0751062	0.0253231	0.00641499	0.106587	-0.0712766	-3.44363e-05	-0.00396555	0.0483776	-0.0219454	-0.0231937	-0.0014166	-0.0301434	0.000235245	-0.0411246	0.00714034	-0.0439424	0.00257018	0.00893038	0.0395137
XJ17	-0.000306544	-0.115606	-0.0107561	0.0619554	0.00121185	-0.0317928	-0.0708248	0.0230179	0.0096762	-0.0253103	-0.0212594	0.174394	0.0448958	0.000909106	0.0365365	-0.142819	0.0161161	0.027795	0.0485247	-0.00353488	0.0121449	0.0193574	0.0045224	-0.0716503	-0.000118285	-0.0128551	0.0420804	-0.0676297	0.000364033	0.0627435	-0.0359594	0.0238295	0.0237271	0.0713874	0.190729	-0.00109901	-0.00418416	0.077661	0.0148	-0.00741451	0.011854	0.124525	-0.000146256	-0.0473877	0.00715751	-0.0118468	-0.00634167	0.0134118	0.0689376
XJ18	0.000414272	0.00182986	-0.0235184	0.0268328	0.000820439	-0.0305263	-0.0392048	0.0168659	-0.0714612	-0.0249441	0.116582	0.0390138	-0.00141401	-0.00350918	0.00438435	-0.112537	0.0302269	0.00798195	-0.00615891	-0.0562602	0.0439325	0.0300074	0.00239177	-0.121204	0.000503203	-0.00911344	0.0304756	-0.0889708	-0.0196357	0.0113555	-0.0126986	-0.0189629	0.0282727	-0.0663526	0.0311214	0.00133249	-0.00185891	-0.0285318	-0.015687	-0.0259285	0.000309051	-0.0907674	0.000773173	0.00868707	0.00786733	0.00664444	-0.00184744	0.014608	0.101746
XJ19	0.0013695	-0.177026	-0.0404236	0.0711402	0.00131437	-0.0324343	0.00154334	0.0410776	0.00704259	0.0181352	0.0820512	-0.0974708	0.0434036	-0.0178927	0.0511189	0.000439142	-0.0301702	-0.0235183	0.0128441	0.0292838	0.0449992	0.0480176	0.00525003	0.11098	-7.40698e-05	-0.00887158	0.0491833	0.0785751	-0.014853	-0.0222708	0.0332651	0.0760981	0.00484623	-0.0884281	0.0969641	-0.00222326	-0.00386538	0.0780107	0.0218026	-0.0123274	0.0108946	-0.00578357	-0.00108226	-0.044633	-3.48768e-05	-0.00109932	-0.00599564	0.0129786	0.0724333
XJ20	-0.00371186	-0.144234	0.0284269	0.062264	0.000647881	-0.0304163	0.0281219	-0.00291331	-0.0155109	0.0132872	-0.0873085	0.1293	-0.0710082	-0.00330704	2.06984e-06	0.00887146	-0.0145884	0.137086	0.035381	0.0650591	6.57532e-05	0.0792386	0.00448463	0.0534609	-0.000200297	-0.00845494	-0.0749877	-0.0282709	-0.0183634	-0.00994422	-0.13601	-0.0532556	0.0151291	0.0147493	-0.0014739	0.000200172	-0.00413193	0.0546695	-0.00233882	-0.0295687	0.00639591	-0.0388526	0.000460188	-0.0264042	0.00923682	-0.0161866	0.00134227	0.0141012	0.0909085
XJ21	0.000147671	-0.00769629	0.00816262	-0.0571908	0.00133302	-0.0316031	-0.0125873	0.0568354	-0.153092	-0.0498741	0.0217085	0.0855291	-0.00538532	-0.0114262	0.0362632	-0.0233021	-0.0232905	0.0189514	-0.0126682	-0.0547346	0.00373474	-0.0731772	-0.00109831	-0.0314918	0.000210014	-0.0149407	0.0901521	0.00271534	-0.0225656	-0.00828469	0.0102758	0.0125341	0.015982	-0.103184	-0.0343181	-0.0015343	-0.00393373	0.0377696	-0.0234255	-0.0262134	0.00998662	-0.045495	-0.000164262	-0.0227418	0.0133685	0.00204324	-0.00564442	0.0161217	0.0960477
XJ22	0.000421087	-0.13895	-0.0232718	-0.0504684	0.00123385	-0.0323735	0.00154541	0.0338539	0.00334432	-0.01112	-0.00687372	0.0892302	0.0411443	-0.010919	0.0198214	-0.028707	0.00659901	0.142472	0.0209873	0.00403751	-0.00984093	-0.00696616	0.00222519	-0.0902828	-0.000167427	-0.0198707	-0.0557298	-0.10539	-0.0194174	-0.0147621	-0.0427054	-0.0103712	0.0209985	-0.113647	0.0686055	-0.00135869	-0.00399511	0.0724185	-0.0374881	-0.0282141	0.0117723	0.120719	-0.00105803	-0.0413701	0.00777296	-0.006218	0.00148682	0.0125386	0.0423349
XJ23	-0.00734992	-0.153405	0.0215606	0.0769311	-0.000840986	-0.0322476	-0.0300532	0.023112	-0.0552294	-0.00477679	0.0240493	0.0846533	0.0572214	-0.00433439	-0.016388	-0.0306993	0.120054	-0.015106	0.000664092	-0.0212738	-0.103172	0.0245319	0.000254677	-0.0259103	2.86303e-05	0.00842888	0.0415147	0.0137185	-0.0173387	0.136224	0.0167454	-0.000687295	0.0125722	-0.0379165	-0.0114955	-0.000728246	-0.00201051	0.00257032	0.00335669	0.0228996	0.0108035	0.0967564	-1.77738e-05	-0.0289742	0.00276151	0.0086407	-0.00477191	0.0088294	0.0954608
XJ24	0.00160694	-0.120961	-0.0166103	-0.0445214	0.00135302	-0.0284037	-0.0833317	0.0331897	-0.152178	-0.0313099	0.184846	-0.0225743	0.0244535	-0.0075425	0.00300334	-0.0944057	-0.00229516	0.0828514	-0.0214087	-0.0885517	-0.00816508	-0.0422861	-0.0122626	-0.147476	0.000139118	-0.032716	0.0634047	-0.00412561	-0.0281953	-0.00340441	-0.0594518	-0.199577	0.0410671	-0.0589467	-0.0566108	0.00155954	-0.00306119	0.00759139	-0.098683	-0.0287681	0.0107458	-0.0297568	0.000174774	-0.0272935	0.00996138	0.00474107	-0.00371042	0.0156066	0.0975604
XJ25	-0.00282356	-0.0338707	0.00353561	0.0819716	0.000106339	-0.0265414	-0.0350811	-0.00529808	-0.0356946	0.00723514	0.0321127	0.0423754	0.0336716	-0.0115687	-0.0179073	-0.0741246	-0.0448911	-0.0311673	0.00148246	0.0214099	-0.0325162	-0.0696214	-0.00930948	0.0119992	0.000289397	-0.0248257	-0.0682768	-0.075413	-0.00831939	-0.00979473	-0.176694	-0.0518889	0.0139581	0.0471387	-0.0662253	-0.000124301	-0.00401629	0.0197429	0.00257769	-0.00483617	0.00959343	-0.0274924	0.000659517	-0.0153821	0.0104634	-0.0391713	-0.00222416	0.0139812	0.110567
XJ26	-0.00183167	-0.0810206	-0.0289332	0.0192434	-0.00144135	-0.0322347	-0.0851165	0.0148106	-0.063982	-0.0339635	0.00804221	0.0901498	-0.0905864	-0.00767901	-0.0654009	-0.0544199	0.0863215	0.203914	0.0147928	-0.0721513	-0.0162307	-0.00631081	-0.00522673	-0.0462373	0.000151157	-0.0171415	0.0353484	-0.183205	-0.0038098	0.0045655	-0.198946	-0.021526	0.0274163	-0.0704071	-0.0540556	0.00170298	-0.00365316	-0.0755582	0.033552	-0.00250637	0.00228131	-0.0119737	0.00307273	0.00280093	0.0140994	-0.00600814	-0.00318911	0.0120995	0.109384
XJ27	-0.00349284	-0.147502	-0.0149719	0.101958	0.000790877	-0.0298803	-0.0467794	0.00349941	-0.0872686	-0.0202658	-0.0282963	0.0937393	0.0469408	-0.0161153	-0.0263069	-0.0998527	-0.0406889	0.0395188	0.00298318	0.0177172	-0.0187517	-0.0153027	-0.00474531	-0.0360066	4.69503e-05	-0.00149876	0.00217891	-0.0735413	-0.000983189	0.0403797	-0.0759946	-0.0525895	0.0188153	0.0368168	-0.0017811	-0.00088869	-0.00376489	0.0106196	0.0356242	-0.0288744	0.00124397	0.0195839	-0.000221875	-0.030167	0.0061117	-0.00718963	-0.00383018	0.00990384	0.0308808
XJ28	-0.00180855	-0.0895188	-0.00723272	0.0134869	0.000789878	-0.0324877	-0.0369052	0.0277325	-0.01833	-0.043185	0.0198754	0.0535307	0.0354247	-0.00425344	0.0454544	-0.0588539	0.00819038	0.0121761	-0.0179697	-0.0244722	0.0145642	0.021462	0.00367849	-0.0307464	-0.000158782	-0.00637781	0.0683661	0.0220307	-0.0252692	-0.00075284	0.0214003	0.0182521	0.0219238	-0.0687096	0.0346506	-0.000629545	-0.00249072	0.0955309	-0.0250608	-0.0122065	0.015384	-0.0439656	-0.000905505	-0.0488157	0.00511585	0.00240944	-0.00289978	0.0107331	0.0354591
XJ29	0.000555146	-0.0539343	-0.029375	0.0309064	0.000939163	-0.0277352	-0.0764784	0.0420682	-0.0136747	-0.0512982	0.113537	0.00589561	0.00418213	-0.00465223	0.0347065	-0.0684643	0.0148363	0.0288618	-0.0350974	-0.163089	-0.00241217	0.025233	0.0010808	-0.151495	0.000257681	-0.0277715	0.0416925	-0.202087	-0.0223137	-0.00532775	-0.00145103	-0.0705604	0.0491712	-0.0731085	-0.0736967	0.00214887	-0.00337852	0.0344394	0.0200608	-0.0470159	0.00960334	-0.00546411	2.60572e-05	0.0191247	0.002293	0.00370405	-0.00183795	0.0149528	0.0342085
XJ30	-0.00325554	-0.0628612	-0.0118428	0.0162167	0.000951587	-0.0325519	-0.035809	0.00467556	-0.000667646	0.00344272	0.0391851	0.0633924	0.0157215	0.00406784	0.0128691	-0.0499461	-0.00522754	0.0406708	0.00292068	-0.0438264	0.0148466	0.0469343	0.00191574	-0.0361431	-9.46434e-06	-0.0139391	0.0743259	-0.189078	0.000652618	0.0318886	-0.0386346	0.0586267	0.0302741	-0.0732409	0.0855443	0.00109554	0.000835965	0.0401714	0.0262443	-0.00668319	0.0125919	0.175625	-0.000665661	-0.0315657	0.00646609	5.20196e-05	-0.00120514	0.0120378	0.0583137
XJ31	-2.73603e-05	-0.141865	-0.0339682	0.0264097	0.00117096	-0.0326875	-0.0736689	0.0224205	-0.0192544	0.0050678	0.0736936	-0.0876747	0.049146	-0.0118188	0.036443	-0.0834949	-0.00791539	0.00732826	-0.0104406	-0.0444737	-0.00996258	0.028408	-0.000411406	-0.10465	0.000127581	-0.000504795	0.0510889	0.00910237	-0.00430802	-0.0132881	0.0145834	0.0214258	0.025596	-0.109564	0.0443477	0.000682205	-0.00408188	0.0449595	-0.0160214	-0.00695976	0.0146027	0.107432	-0.00093656	-0.0435308	-0.00177621	-0.0163302	-0.000842046	0.0136453	0.0961187
XJ32	-2.85016e-05	-0.0883227	-0.029853	0.0277139	0.0011653	-0.0321117	-0.0558633	0.0366169	-0.057555	-0.0233959	0.147982	-0.148908	0.0269232	-0.01228	0.0393681	-0.0486051	0.0331893	-0.00356589	0.000852189	-0.0868334	0.00538109	-0.0198612	-0.0123256	-0.0518861	4.71496e-05	0.00396606	0.000265626	-0.0328985	-0.00434072	0.00457029	0.014862	-0.0319149	0.02475	-0.0634688	0.0149142	-0.000150656	-0.0037631	0.0430995	-0.00412422	-0.00872782	0.0123256	-0.0610156	-0.00117844	-0.0490621	0.00279183	0.0107632	-0.00463245	0.01466	0.0926936
XJ33	-0.00298698	-0.12525	-0.013783	0.0787766	0.00100964	-0.0321615	-0.0391597	0.00126888	-0.0119654	-0.030875	0.0334867	0.134545	0.0172905	-0.00511257	-0.0445377	0.00898078	0.0789896	0.0889735	0.042678	0.0358808	0.0367386	0.0456874	0.000697035	0.00467056	-8.45022e-05	-0.00103513	-0.0762735	-0.0535792	0.0133975	0.00640409	-0.0831695	0.00128987	0.0136208	0.074934	0.0331725	-0.000499763	0.00469563	0.0302207	-0.0294285	-0.0283107	0.00459713	0.24437	5.29008e-05	-0.0395081	0.020926	-0.0239206	0.00301413	0.0136189	0.0679369
XJ34	0.00128687	-0.110056	-0.02242	0.0368348	0.00102652	-0.0325706	-0.0534271	0.00849531	-0.122884	-0.0270335	0.0130277	-0.063478	0.0469851	-0.00277732	0.0510897	-0.0774019	-0.031747	0.00804693	-0.0270734	-0.0455326	0.0201492	0.0267925	0.00149763	-0.147217	0.000250992	-0.0113561	0.100672	0.0351063	-0.0341005	-0.00308226	0.0391626	0.0613871	0.00922258	-0.0640063	0.0101269	0.00145693	-0.00414872	0.0605018	0.00181329	0.000231937	0.00908826	0.0334693	-0.00100224	-0.0215486	-0.000208375	0.014018	-0.00128952	0.0150025	0.103056
XJ35	0.00185919	-0.12417	-0.0417673	0.100152	0.000651776	-0.0312641	-0.0718238	0.057174	-0.0537865	0.0124768	-0.00852584	-0.127736	0.0277497	-0.0134084	0.0616152	-0.114065	-0.0529608	-0.00432416	-0.0105361	0.0176999	-0.00265138	-0.0691465	-0.0106722	-0.0440345	0.000210807	-0.00226975	-0.0419138	-0.0146273	-0.0320248	-0.0492691	0.0217922	0.0359003	0.0144961	-0.102217	-0.073792	-9.16558e-05	-0.00357205	0.0148599	0.0312077	-0.00834099	0.0132207	-0.00541099	-0.000838208	0.00702457	-0.00187333	0.016801	-0.00497199	0.0154057	0.118092
XJ36	0.00136288	0.0140419	-0.0243869	0.0284895	0.0010073	-0.0322706	-0.0607611	0.00402804	0.00971893	-0.0851828	0.0142239	-0.106678	0.044995	0.020519	0.0465988	-0.0403433	0.138891	0.0184496	-0.0401528	-0.205919	-0.0330346	0.0431189	-0.00264713	-0.0563778	0.000215767	-0.0148611	0.0947185	-0.140868	0.0325446	-0.0219183	0.0800168	0.0482151	0.0647921	-0.108647	-0.107916	0.00178472	-0.00409038	0.0255344	0.0228858	-0.0104239	0.0106362	-0.0520444	-0.000767121	-0.0195326	-0.00729596	0.0202586	-0.00742884	0.0151652	0.0872065
XJ37	0.000925237	0.0751944	-0.0307728	-0.0425187	0.00139635	-0.0308063	-0.131278	0.00247321	-0.0135503	-0.0396674	-0.102656	-0.0813128	-0.0867007	-0.000918363	0.0159442	-0.151297	0.0151458	0.149034	-0.00168452	-0.135158	-0.0797134	-0.0383843	-0.00231679	-0.0827441	0.00144749	-0.0119097	0.0185462	-0.0849343	-0.0163093	-0.0326498	-0.0623235	-0.0279306	0.0279009	-0.0214165	0.0853379	0.00463943	-0.00400838	-0.176992	-0.00253651	-0.0275474	0.0091173	0.0323789	-0.000614667	0.309839	0.0081107	0.00192388	-0.00615736	0.0142382	0.108265
XJ38	-0.00397272	-0.135885	0.00513894	0.0977656	-0.000200659	-0.031139	-0.0124662	-0.00580044	-0.0519996	0.00336014	0.00775608	0.159051	0.0263672	-0.0108181	-0.0287385	-0.0138476	-0.0519354	-0.0269998	0.0013777	0.0413786	-0.0232128	-0.0560749	0.000719073	-0.0237831	-8.23919e-06	0.0204144	-0.0425209	-0.104358	0.000179864	0.000829152	-0.0819544	0.000847058	0.0245032	0.0229832	-0.0755044	-0.00258706	-0.0040275	0.0434929	0.00938892	-0.0332996	0.00464411	0.0109443	0.000880463	-0.0296561	0.0100875	0.00142868	0.0010299	0.0143868	0.0979072
XJ39	-0.000509465	-0.152235	-0.0177808	0.0168089	0.00118865	-0.0326619	-0.0210342	-0.0154837	0.0317602	0.0350502	-0.0270548	-0.0891087	0.0473434	-0.012073	0.0537825	-0.0100206	0.060194	-0.0342206	0.0411125	0.00826191	0.0150808	0.0942891	-0.00573749	0.0727141	0.000301254	0.0260813	-0.0427148	-0.0608118	0.0058111	0.0612534	-0.00722772	0.0485029	-0.00230845	-0.0298898	0.0462962	-0.00104089	-0.00395354	0.0448327	0.0508247	-0.0198697	0.0124959	0.110789	-0.000630817	0.0679849	4.76745e-05	0.00638642	-0.0016411	0.0129273	0.0649711
XJ40	0.000193295	-0.101766	-0.037544	0.0343548	0.00125695	-0.0326007	-0.0326409	0.0372812	-0.0215908	0.00555001	0.139114	-0.00727478	0.0546035	-0.0122873	0.066715	-0.0714152	0.0073976	0.00231863	-0.014085	-0.000644953	0.0232208	0.052781	0.00305025	0.000754246	5.39858e-05	-0.00942963	0.0136087	0.012119	-0.0359795	0.0509093	0.0596583	-0.0125619	0.00860098	-0.0527143	-0.0363257	-0.000198263	-0.0040005	0.0891902	-0.0281796	-0.0276239	0.0120004	0.115503	-0.00118089	-0.0498534	-0.0025149	-0.0012414	-0.00355228	0.0148138	0.0204049
XJ41	-0.00470996	-0.128585	-0.0301148	0.0430999	0.00131735	-0.031351	-0.0370097	0.0172928	0.0194441	0.00831102	0.0521919	0.0281405	0.0614219	-0.011654	0.00337773	-0.0789194	0.0514017	-0.0189188	-0.0214677	0.0452716	0.0280323	-0.0634919	0.000140687	-0.0337807	5.56147e-05	-0.0165051	-0.0350082	0.0559345	-0.0225098	0.00360703	0.0100181	-0.0881094	0.0202528	-0.0116358	-0.00255526	-0.00191005	-0.00210073	0.0701629	-0.00365436	-0.0255586	0.00527366	0.0734049	-0.000208015	-0.0409907	-0.00119238	-0.00606586	-0.00435809	0.013005	0.0757634
XJ42	-0.000815602	0.146217	-0.0135585	0.02205	0.000900843	-0.0318868	-0.0613271	0.0287835	-0.153831	-0.0619784	-0.0759215	0.147172	-0.262856	0.00191431	-0.0435161	-0.055419	0.0404824	0.461958	-0.00360368	-0.0772774	0.0192586	-0.0086055	-0.0305856	-0.114564	0.00202716	-9.3788e-05	-0.0763691	-0.476098	-0.00282193	0.0100469	-0.226569	-0.0728347	0.0357751	-0.0932362	-0.0262458	0.00568167	-0.00192577	-0.351842	0.0288688	-0.0457239	-0.00798343	-0.0422488	0.00136585	0.675008	0.0227073	-0.00592985	0.00407663	0.015992	0.107385
XJ43	0.00113798	0.144045	0.0228419	0.0547371	0.00104577	-0.0312892	-0.0807479	0.010021	-0.0443982	-0.106925	0.0701469	-0.0474788	-0.0596248	-0.0117531	0.0164268	-0.0707922	-0.00679367	0.0922678	-0.00533649	-0.0622667	-0.0147782	-0.0263116	-0.00304686	-0.0401413	0.000415182	-0.0260077	0.0158122	-0.204008	-0.0278129	-0.0133656	-0.0617007	0.0572362	0.0265525	-0.049597	-0.0757633	0.000102037	-0.00379654	-0.0764373	-0.0603922	-0.00889127	0.00889119	-0.000608071	0.00158383	0.0302423	0.0209777	0.00772637	-0.00316476	0.0145678	0.115936
XJ44	-0.0019633	-0.0979081	-0.0154873	0.0658908	0.000962639	-0.0294737	-0.0379562	-0.00890914	0.00760748	-0.0389473	0.183776	0.0733599	0.0418673	0.00146585	-0.00218837	-0.0451229	0.0481792	0.00590554	-0.0326819	0.0110028	0.0138947	0.0273454	-0.00097733	-0.0542527	0.000181209	-0.00897804	-0.0580576	-0.0109685	-0.0323992	0.0319941	-0.0375739	0.0188965	0.0184195	0.0154105	-0.0381565	-0.000923235	-0.00320921	0.0551354	-0.0113876	-0.0117368	0.00724515	-0.0214835	-0.000190927	-0.0463225	0.00756654	-0.0206742	-0.00289617	0.0126924	0.0657497
XJ45	-0.000970587	-0.0941161	-0.0269044	0.0528585	0.00112148	-0.0325625	-0.0995094	0.0140504	0.0190466	0.0023345	0.0884528	-0.0469033	0.0554096	-0.0159212	0.031742	-0.0505599	0.0744066	-0.000689046	-0.0114013	0.0204793	0.0241718	-0.0230316	0.00203779	-0.0224581	-8.99321e-05	0.00396887	0.0160371	-0.0454748	-0.0181983	0.0219186	0.042762	0.0955002	0.0193836	-0.0604612	-0.0832488	-0.00122541	-0.00418416	0.070271	0.0194623	0.0218455	0.0142689	0.0433611	-0.0014524	-0.0462382	-0.00495737	0.00108913	-0.000815897	0.0124537	0.0235929
XJ46	-0.00336657	-0.139705	0.00226145	0.0129374	-0.000508576	-0.0260833	-0.0572966	-0.0195551	0.00279113	0.0158705	0.0210571	0.07732	0.00287396	-0.00111573	-0.0102988	-0.00205156	0.0424173	0.105212	0.0233231	0.000201538	-0.000210681	0.00685936	0.000872656	0.125917	0.000270781	-0.0469116	-0.0423262	-0.0434762	-0.00458802	-0.0396181	-0.121086	0.00477183	0.0336161	0.0623228	-0.0586477	0.000191081	-0.00409758	-0.0258712	0.0158165	-0.0195636	-0.00400824	0.220975	0.000996318	0.026732	0.00258376	-0.0161631	0.00300873	0.00697735	0.0314925
XJ47	-0.000443737	0.537118	0.00284993	-0.0298722	0.00134256	-0.0326971	-0.304113	0.0590062	0.0283397	-0.0030264	-0.050241	-0.123668	-0.0363274	-0.00280566	0.0206145	-0.00750925	0.057085	-0.0341422	-0.0671864	-0.294604	0.000267291	0.0082113	-0.00896865	-0.0941382	0.000365505	-0.00950396	0.0761359	0.00629569	-0.010139	-0.0779069	0.00404819	0.108932	0.0473854	0.0716386	-0.0489094	-0.000536901	-0.00285736	-0.049478	-0.0931015	-0.0301751	0.0165304	-0.0655886	0.00197899	-0.0373467	-0.0052256	0.0219359	-0.00010021	0.0152866	0.0689776
XJ48	0.00197057	4.40019e-05	-0.0367252	0.0240524	0.00132945	-0.0318039	-0.0498517	0.0386154	0.0159723	-0.0309056	-0.084402	-0.0881627	0.0114694	-0.0121231	0.0517894	-0.0371562	0.000460617	-0.0213141	-0.0302248	-0.0132451	-0.0531684	-0.0563907	-0.00505537	0.0524017	0.0003041	-0.0176634	0.102528	-0.0333874	-0.0234125	-0.0382664	0.0496467	0.0432035	0.00559385	-0.0762801	0.073614	-0.000756636	-0.00371224	0.0630876	0.0337554	-0.0281067	0.0108868	-0.00787455	-0.000227527	-0.0339432	-0.00319486	0.0218806	-0.00429273	0.0135756	0.118699
XJ49	0.000944754	-0.0840049	-0.0417673	0.0326166	-0.00021592	-0.0324208	-0.073612	0.0570696	0.0179758	0.0314498	-0.0392096	-0.0871534	0.0120656	-0.0194367	0.0487062	-0.0194368	0.0270286	-0.0597894	-0.0134854	-0.018	0.00208658	0.0181936	0.00232231	-0.0689793	0.000527186	-0.0200985	0.0893356	0.0273857	-0.0273273	-0.00629661	0.0490108	0.084873	0.00739495	-0.105086	-0.0149572	-0.00138756	-0.00418416	0.0695312	-0.00395267	-0.028409	0.0168286	0.119987	-0.000687622	-0.0290407	-0.00249473	0.0210429	-0.00403401	0.0148515	0.10807
XJ50	-0.00142071	-0.15123	-0.0318738	0.0278478	0.000489371	-0.0285834	0.0217496	-0.000156062	0.0120041	0.0121592	-0.0618688	0.132771	0.0532297	-0.00321217	-0.00703547	-0.00814455	-0.0169299	-6.33263e-05	0.0549032	0.0561897	0.0153404	0.0542792	0.00138318	0.0647555	-0.000243113	-0.01571	-0.0792274	-0.0135461	-0.0119821	0.0882256	-0.0733548	0.011955	0.00337834	-0.0475729	0.00201559	-0.00155078	-0.00371124	0.0536989	0.021686	-0.02698	0.00879826	0.134634	-0.00107657	-0.0465604	0.0104303	-0.0124453	0.00186691	0.0128369	0.064805
XJ51	-0.00467859	-0.107432	-0.00821849	0.0482276	0.000536504	-0.0321837	-0.0134032	0.023068	0.015183	0.0160584	0.114655	-0.0301791	0.04993	-0.00527093	-0.0212662	-0.0649583	-0.0318868	0.0482346	-0.0190253	0.037084	0.0158529	0.0363894	-0.0012465	-0.0437616	-0.000224229	-0.00559959	-0.165837	-0.00851384	-0.00532122	0.0432416	-0.0880048	-0.00757476	0.0227734	-0.00397491	-0.0179296	-0.001405	-0.00409962	0.0737783	-0.00841346	-0.0116772	0.00852243	0.112738	-0.000115347	-0.0453681	0.00743679	-0.0277452	0.00934504	0.0103042	0.0354039
XJ52	0.00165601	-0.0457345	-0.0354126	0.0497834	0.000533539	-0.031763	-0.0166982	-0.0016278	0.00710294	0.00504643	0.144073	0.0268895	0.0582643	-0.00488931	0.0411835	-0.0472337	0.0708746	-0.00053197	-0.0126266	-0.0310225	0.0240229	0.0260134	0.00290313	-0.146919	5.20103e-05	-0.0223942	0.116457	0.00154698	-0.0314642	0.0400136	0.0482246	0.0140955	0.0320457	-0.129323	-0.0654511	-0.000142296	0.0029076	0.0544987	-0.0223258	-0.00805807	0.00823517	0.0345941	-0.00108728	-0.0447787	-0.00434597	0.013705	-0.00297567	0.0112778	0.041136
XJ53	0.00243747	0.0494772	-0.029861	-0.125153	0.00134617	-0.0324785	-0.120666	0.0448381	-0.00278991	-0.042682	0.0410069	-0.103377	-0.196803	-0.00121842	0.0573316	-0.0828841	-0.0624716	0.121477	-0.0481548	-0.156861	0.040642	-0.0489866	-0.0108041	-0.10641	0.00145327	0.00209423	0.078697	-0.0433803	-0.021629	-0.0163993	0.0155833	-0.0536064	0.0163226	-0.100224	0.0255332	0.00244834	-0.00327457	-0.102624	0.0223302	-0.0276323	0.0044526	-0.00657091	0.000932729	0.292829	0.00358885	0.0225407	-0.00353431	0.0161441	0.117147
XJ54	0.00129086	-0.163511	-0.0316878	0.0455107	0.0013859	-0.031954	-0.0234815	0.0395671	0.0177552	0.0196257	-0.025435	-0.0187684	0.0556021	-0.00975555	0.0716722	-0.0341739	0.0332311	-0.0415192	0.0156563	0.0852707	0.023461	-0.0300123	0.00484522	-0.0183885	-7.14714e-05	-0.000121912	0.0717851	-0.0699634	-0.00636136	0.0113987	0.0637079	0.0763286	0.000259951	-0.136626	0.0476994	-0.0020442	-0.00309879	0.0974385	-0.00915288	0.0207959	0.0123048	-0.0165048	-0.00126747	-0.0475188	-0.00436869	0.0126958	-0.00168375	0.0158069	0.104227
XJ55	0.000349313	-0.129101	-0.0333141	0.0338652	0.000363152	-0.0316912	-0.0452683	0.0318053	-0.0454279	-0.0178051	0.0154056	0.0409288	0.0515786	-0.00593961	0.0228508	-0.00457744	-0.0225375	0.0322417	-0.0109348	0.0602207	-0.0164508	-0.0028388	0.00307753	-0.00200712	-2.62212e-05	-0.00571008	-0.0269251	-0.0510224	-0.0194396	-0.0366937	-0.00466403	0.00355552	0.00801683	-0.0402424	-0.0450764	-0.00212201	-0.00328728	0.0853111	-0.0674002	-0.0256501	0.00875162	-0.00728483	0.000237734	-0.0401563	0.00477291	-0.0117546	8.67026e-05	0.0136046	0.0923654
XJ56	0.000558084	-0.0932137	-0.0362271	0.0421779	0.00106364	-0.0326717	-0.081897	-0.0192276	0.0311953	0.00379846	0.0163157	0.0243289	-0.0292441	-0.0169658	0.0485645	-0.0541653	0.0287588	-0.000952847	0.0157286	-0.0512612	0.034908	0.0988456	-0.0185033	-0.0618228	0.00110843	-0.00578641	0.0577429	0.0292044	-0.00506855	-0.00528698	-0.0384242	0.0381818	0.00717491	-0.0364536	0.0586318	0.000189591	-0.00418416	0.0341012	0.0272823	-0.0435635	0.016885	0.0475251	-0.000557239	0.010206	0.00129548	0.012483	0.000673366	0.0142321	0.0925244
XJ57	0.0010049	-0.0255454	-0.0266391	0.132833	0.000542014	-0.0313169	-0.0330375	0.0436876	0.000188421	-0.00438756	-0.0570143	0.0282855	0.0590887	-0.00670449	0.0494304	-0.0608989	-0.0109623	-0.0343707	-0.0189646	0.0186724	0.0216798	-0.0338742	0.00563882	-0.0533266	0.000184749	0.0139692	0.125522	0.0378405	-0.0190143	0.0087583	0.0526412	0.0608156	0.00294398	-0.109997	0.0960287	-0.00153095	-0.00418416	0.0822318	-0.00830648	-0.0240708	0.0103303	0.00928366	-0.0011276	-0.0486257	-0.00121802	0.0158091	-0.00247328	0.0127199	0.0804992
XJ58	-0.00270703	-0.0373026	-0.0236707	0.0713246	0.000901467	-0.0316904	-0.0536238	-0.017326	0.0265095	-0.0245618	0.0391819	0.0774892	0.0275456	-0.00348338	0.0168069	-0.0839261	0.0543438	0.0278526	-0.0251615	0.0153981	-0.00587463	0.00408459	0.000213564	-0.0392552	-1.71704e-05	-0.0059656	-0.0113792	0.0414778	-0.019862	0.025316	-0.0240834	-0.00488684	0.0113714	0.036119	-0.0268243	-0.00113474	-0.00170046	0.0373796	0.0372373	0.0169748	0.00817734	-0.00217338	-0.000383939	-0.0453179	-0.00415186	-0.00870033	-0.000515343	0.0130671	0.0271241
XJ59	-0.00324006	-0.0366513	-0.0353847	0.0641917	0.00110562	-0.0325556	-0.0536081	0.0426489	0.018645	-0.0442279	0.017297	-0.00439304	0.0422948	0.0107593	0.037357	-0.053595	-0.023174	-0.025735	-0.00244732	0.0103669	0.0158139	0.0339053	0.00530824	-0.0600799	-5.65544e-05	-0.000123519	0.0927821	0.0740609	-0.00935363	-0.029383	0.0403564	0.0277622	0.0156821	-0.0965269	0.00781637	-0.0017241	-0.00325868	0.0883917	0.0146101	-0.0188413	0.0128084	0.0943069	-0.00117383	-0.0494827	0.00241302	0.0169155	-0.00488877	0.014822	0.0816157
XJ60	-0.0015195	0.0991424	-0.0226708	0.0302579	0.000608896	-0.0321959	-0.0486344	0.0101409	-0.0441888	-0.0763287	-0.0433771	0.050199	-0.0587952	-0.000649388	-0.00461178	-0.00393909	0.0225486	0.121473	-0.00426174	-0.0476629	0.0544477	-0.0323676	-0.00721358	-0.0573899	0.000676729	0.00992023	-0.102821	-0.13299	-0.00774919	-0.00392002	-0.0882234	0.0485959	0.0233783	-0.0193806	-0.0728878	-0.000619552	-0.00407413	0.0114262	-0.0221929	-0.0380257	0.00959249	-0.045873	0.00188692	0.038256	0.00448791	-0.00764197	-0.00355517	0.0149266	0.0998207
XJ61	-0.000281582	-0.112557	-0.0280201	0.0704808	0.00126906	-0.0326654	-0.053983	-0.00804195	0.0204984	-0.0287539	-0.0481233	0.0507019	0.0415823	0.0120743	0.00552877	-0.0103333	0.0589646	0.0517367	-0.0201325	-0.00968532	0.00436886	0.0102972	-0.000134562	0.0524072	-3.1471e-05	0.00223405	0.0187977	-0.170408	-0.0191419	0.0160999	-0.00670036	-0.0551458	0.016491	0.0199773	-0.0251532	-0.00199738	-0.00403255	0.0505715	0.0245303	-0.0118094	0.00745631	0.219137	-0.000624857	-0.0445741	0.0042206	-0.0276151	-0.0060595	0.0124094	-0.078254
XJ62	-0.00322812	-0.124743	0.172873	0.185494	0.00134186	0.541652	0.0315044	-0.0474929	0.00805505	-0.045827	-0.0232106	0.213966	0.0529123	0.0988343	-0.394459	0.0320905	-0.0068616	-0.0672275	0.0347843	0.100222	-0.0412963	0.0683554	-0.00300126	0.0241156	-0.000211391	0.0181243	-0.0944023	0.0362277	0.0377497	0.0987951	0.0487908	-0.538787	-0.00217014	0.230069	0.00163585	-0.00268344	-0.00306231	-0.0471149	0.0114837	0.0226122	-0.171106	-0.0422043	-0.000541429	-0.0401868	-0.00496577	0.00772697	0.0168622	-0.0434458	0.00209253
XJ63	-0.00370168	-0.0422268	0.00288175	0.0561013	0.0012217	-0.0317194	0.0381737	0.0360692	0.0303767	0.0208871	-0.0893292	-0.0977953	0.0204677	-0.0121447	0.0623076	-0.0258043	0.0867979	0.00488692	-0.0292797	0.060227	-0.0119367	0.0365286	-0.00327948	0.0156068	-0.000108502	0.0176759	0.0237851	-0.00224905	-0.0024804	0.101032	0.012305	0.074417	-0.0106752	-0.115804	0.0949404	-0.00074335	-0.00335241	0.0174196	-0.0136024	-0.0463721	0.0100903	-0.0465385	-0.000215756	-0.0347109	-0.00250531	-0.036774	-0.00353806	0.0127847	0.0716007
XJ64	-0.000261653	0.190178	-0.00522887	-0.0772249	0.000526698	-0.032534	-0.109575	-0.0791721	0.0117475	-0.0122161	0.0594631	-0.0559732	-0.062884	-0.000490522	-0.000792549	-0.109373	0.134143	0.104184	-0.0158485	-0.120116	0.0224701	0.0380662	-0.0143711	-0.0806127	7.91124e-05	-0.0299069	-0.0979563	-0.124317	-0.00967425	0.00321533	-0.0478939	0.0160424	0.0225487	-0.0269968	-0.00539949	0.00196243	-0.00411573	0.0227711	-0.0395744	-0.00188654	0.0113095	0.00356061	0.00274028	-0.0245087	0.00843976	-0.013923	-0.00532199	0.015134	0.0926192
XJ65	-0.00174627	-0.0202257	-0.0253122	0.0421028	0.000211952	-0.0293323	-0.0840295	0.0278657	-0.0120638	-0.000584166	0.0903005	-0.0338872	0.0217396	-0.0141203	0.00584181	-0.0449991	-0.0256125	0.039252	-0.0369809	-0.117481	-0.000658241	0.0255894	0.00556419	-0.0390809	0.000367038	-0.0197297	-0.0158894	-0.103434	-0.0297392	-0.0239887	-0.0345586	0.0228624	0.0210007	-0.0346357	0.00569805	0.00102892	-0.00397219	0.0396546	-0.00307682	-0.0195338	0.00777228	-0.0664548	0.00100251	-0.0308424	-0.00185172	-0.0104474	6.93694e-05	0.0136738	0.0870745
XJ66	-0.00130321	0.0567082	-0.0394237	0.0553623	0.000670723	-0.0327139	-0.0550149	0.027669	0.00732087	-0.0100788	-0.0571501	-0.115374	0.0229634	-0.0131009	0.0559738	-0.146579	0.0109122	-0.00345529	-0.0408046	-0.0783414	-0.0153624	0.0405793	-0.0020787	-0.0405718	0.000243658	-0.0177655	0.0392262	0.0228188	-0.0350045	0.00972076	0.0359261	0.0430088	0.0187538	-0.083912	0.015463	0.00077274	-0.00418416	0.0535091	-0.132597	-0.0351591	0.0106106	-0.106112	-0.000951896	-0.0251186	-0.00415739	0.00646079	-0.00150885	0.015424	0.108872
XJ67	0.00127553	-0.12481	-0.0397066	0.105534	9.76663e-05	-0.0320337	0.037613	0.016895	0.00530472	0.0115981	0.27317	-0.0473499	0.059109	-0.0111084	0.0482427	-0.0162153	-0.0144448	-0.0515879	-0.00959732	0.0066656	0.0213407	0.0553025	-0.00386022	-0.0157006	-0.000116613	0.00225373	0.0609286	0.0549172	-0.0271528	-0.0422352	0.0459231	0.0380877	0.0053615	-0.0568656	0.0378538	-0.000804608	-0.00322469	0.0675695	0.0114964	-0.045211	0.00662714	0.133595	-0.00127908	-0.0458553	-0.00681647	0.0035782	0.00193208	0.0140841	0.0800769
XJ68	-0.00107635	-0.0297684	-0.0392738	0.0446679	0.00123708	-0.0310646	-0.090846	-0.0249183	0.0196453	-0.0293655	0.0396426	-0.00829098	0.00444053	-0.0123395	-0.0193897	-0.0807764	-0.00342561	0.0709567	-0.0208131	-0.0733333	0.0275503	0.0297212	-0.0109875	-0.114923	0.000269958	-0.0186064	-0.137672	-0.109621	-0.0137721	-0.00989626	-0.117687	-0.0546157	0.0339638	-0.0598942	0.0173162	0.00173621	-0.00405453	0.0479592	0.0143846	0.0056879	0.00790041	0.0348558	0.000865993	-0.0267228	-0.00178329	-0.00429321	0.00518265	0.0144491	0.117145
XJ69	-0.00397272	-0.0805729	-0.0140316	-0.0626641	0.0012141	-0.0327459	-0.066036	-0.0148439	0.00129935	-0.0528707	0.107982	0.0232839	0.0149741	0.00239893	0.0289238	-0.199279	0.0309828	0.00568951	-0.0167074	-0.0994652	-0.0147192	-0.0464206	-0.00183089	-0.130395	0.00030034	-0.0400125	-0.00829041	-0.124013	0.000475419	0.0189113	-0.0655291	0.0292656	0.0315499	-0.0620027	0.0899392	0.000577363	-0.00392801	0.0581368	-0.0200062	0.0185	0.0103328	-0.00123919	0.000704153	-0.0173852	0.00453006	0.0123025	0.00784921	0.0140983	0.103991
XJ70	0.00281173	0.00813009	-0.0417673	0.032772	0.000478172	-0.0301641	-0.116657	0.067103	-0.0118731	-0.0887402	-0.0218139	-0.103013	0.0367172	-0.0164281	0.0710956	-0.182474	0.0517248	0.0374635	-0.0186214	-0.0852791	0.0460052	-0.102711	-0.00749689	-0.080199	2.48981e-05	-0.0464102	0.126785	-0.0276896	-0.0379737	-0.0237976	0.0378815	0.0541253	0.00818685	-0.0381635	-0.00171858	0.00244	-0.00361978	0.0487935	-0.117339	-0.0364665	0.0116202	-0.025842	-0.000711526	-0.0402453	0.000165161	0.0158603	-0.00957259	0.0160095	0.108126
XJ71	0.000385215	0.0897205	-0.0354607	0.0170659	0.00123144	-0.0324553	-0.131563	0.0227266	0.0170703	-0.157567	0.00603121	0.0575172	-0.0226891	-0.00779136	0.0223523	-0.123018	0.0645179	0.188601	-0.0422946	-0.228315	-0.0874458	0.0616169	-0.016587	-0.0377516	-0.000198076	-0.0335183	0.0249718	-0.0387851	-0.016448	-0.00955811	-0.00622037	-0.0609984	0.0370904	-0.102707	-0.0388469	0.00324863	-0.000302652	-0.0305989	-0.0505585	-0.0341672	0.00497665	-0.0147333	0.000477088	0.00408853	0.0104769	0.00614983	0.000854238	0.0140833	0.0891257
XJ72	0.000502194	0.145122	-5.56573e-05	0.0329651	-0.00107535	-0.0320606	-0.0971374	0.0325145	-0.0635829	-0.129413	-0.047467	0.0869895	-0.0722433	0.00109794	0.050985	-0.143992	0.135284	0.147109	-0.0198599	-0.161828	-0.158421	0.0504469	0.00246814	-0.0355446	9.0883e-05	-0.046947	0.00184375	-0.0887192	0.00738122	-0.0365828	0.00990879	0.0647025	0.0284454	-0.0793657	-0.0234046	0.00286517	-0.00259249	-0.133055	-0.0656282	-0.0431345	0.0111437	-0.0233167	-0.000294529	0.0899397	0.017158	0.0165381	-0.00200145	0.0153815	0.0884841
XJ73	0.00112791	0.312138	-0.0115151	-0.266422	0.000919397	-0.0310903	-0.219261	0.0382868	0.0242354	-0.0466141	0.0146119	-0.00410072	0.00383671	-8.91916e-05	0.0189118	-0.135258	0.121018	0.0514281	-0.0154173	-0.409297	-0.144452	-0.14488	-0.0169352	-0.194469	-5.34499e-05	-0.113934	-0.0969199	-0.106794	0.0197008	-0.0301648	-0.047876	0.0735134	0.0525123	-0.0428453	-0.0466108	0.00476723	-0.00193187	-0.0573857	-0.0541427	-0.0437746	-0.00494949	-0.00348795	0.00236767	0.0588039	0.00501975	0.0176976	0.00951541	0.0133309	0.0781731
XJ74	0.0019328	-0.0104745	-0.01523	-0.0130187	0.00121624	-0.0309046	-0.035281	-0.00362482	-0.00672159	0.00877532	-0.057003	-0.113827	0.0232883	-0.0116038	0.0487627	-0.128848	-0.0782149	-0.0138261	-0.0246911	0.0270355	0.0340095	-0.0285682	-0.0215108	-0.00949747	0.00034231	-0.0261885	0.000772931	-0.0718392	-0.0333534	-0.0279385	-0.0398545	0.0503747	-0.00710767	-0.0819762	0.00499992	-0.000464436	-0.00418416	-4.02858e-05	0.0077925	-0.0219808	0.00843061	0.0481788	-0.000161303	-0.00717704	0.000708397	0.000409504	-0.00416663	0.0159436	0.114448
XJ75	-0.0109652	-0.148634	0.291941	0.125827	0.00119072	0.541481	0.0716423	-0.26452	-0.0196457	-0.0650675	-0.0184628	0.270283	0.0606136	0.0726073	-0.463362	0.0595273	0.0915381	-0.061584	0.212162	0.12219	-0.129627	-0.000259285	0.00605914	0.0702288	-0.000287116	0.0174521	-0.0911997	0.00633888	0.228751	0.442995	0.0110855	-0.824187	0.00752644	0.654484	-0.0972733	-0.002831	-0.00418416	-0.07182	0.0127286	0.00034097	-0.268829	-0.0805104	0.00031553	-0.0305981	0.00497187	0.011889	0.026953	-0.18099	0.0502756
XJ76	0.00240821	0.031801	-0.0369087	-0.010296	0.00129061	-0.0113587	-0.0229786	0.0155665	-0.0156084	-0.0330874	-0.0509199	-0.0370394	-0.0183182	-0.00328937	0.0519369	-0.165734	0.0692134	0.034995	-0.00632038	-0.0709486	0.00365486	-0.0126459	-0.0173429	-0.0484527	0.00066401	-0.0135248	0.0434667	-0.196578	-0.0228992	-0.0493953	-0.0451859	0.0655939	0.00764534	-0.0736541	-0.0709181	0.000917819	-0.00418416	-0.155213	0.0122208	-0.018969	0.00979203	0.00688883	0.000269866	0.163561	0.0188668	0.0117101	-0.00316626	0.0159626	0.115247
XJ77	0.000480114	0.0232909	-0.0306904	-0.0104899	0.000788942	-0.0279437	-0.0576183	0.0299373	-0.0105786	-0.00706195	-0.0289979	-0.0864675	-0.00663929	-0.00676787	0.0413371	-0.143926	0.0297485	0.0111235	0.00081457	0.0048489	0.0276388	-0.0556709	-0.0100757	-0.0586352	0.000281928	-0.0265384	-0.0422314	-0.0756333	-0.0165602	0.00302827	-0.0338873	0.0849556	0.00872891	-0.0362153	-0.063246	0.000271557	-0.00402948	-0.0326358	-0.00612216	-0.00706409	0.00616912	-0.018581	-0.00056328	0.0299721	0.00584144	0.0145555	-0.00619743	0.015099	0.110089
XJ78	-0.00198437	-0.172803	-0.029574	-0.0286731	0.000661589	-0.0314088	-0.0282033	-0.00905288	0.0104822	-0.006958	-0.0446687	-0.0447363	0.0294218	-0.0069953	0.0171553	-0.126033	-0.0069858	0.0378792	-0.00459626	0.0633195	-0.00108855	-0.00566512	-0.00506532	-0.00268539	9.95166e-06	-0.0378453	0.0208199	0.00222637	-0.0111384	-0.0239999	-0.0266586	0.0385781	0.00568023	-0.0483095	-0.0818346	0.000223569	0.0148998	0.00398347	0.0306172	-0.0202099	0.0132846	-0.0860358	-6.62961e-05	0.00594017	0.00446293	-0.00575636	0.00426947	0.0152212	0.107004
XJ79	0.00136855	0.0416705	-0.0337781	-0.0466999	0.0013892	-0.0311412	-0.137617	0.0122234	0.0270777	-0.0396206	-0.0501116	-0.0930803	0.0194406	-0.00588943	0.0482904	-0.130783	0.0336745	-0.0214579	-0.0167184	-0.0480985	0.00694801	-0.0985522	-0.00826419	-0.115561	0.000587378	-0.0315505	0.0652759	-0.0101671	-0.0374845	-0.0618978	0.00619678	0.0637523	0.0172091	-0.0891684	0.0836973	0.00174537	-0.00411721	0.00203285	0.0267683	-0.0108661	0.00182619	0.0390276	0.000454365	0.0442837	-0.00180722	0.0199228	-0.00318075	0.0162573	0.0980498
XJ80	-0.00578046	-0.117991	0.0233896	0.164001	0.00121201	0.0796827	0.0079239	0.0338955	0.0272414	-0.0318677	-0.119827	0.163113	0.0566291	0.0133046	-0.0913217	0.000972755	0.0364216	-0.0279724	0.036733	0.0534378	0.0258599	0.0226213	0.00302631	0.0184501	-0.000166736	0.0193907	-0.0470437	-0.027331	0.00301505	0.29727	0.0160211	-0.298465	0.0124238	0.0916089	-0.0511238	-0.00204496	-0.00418416	0.0295184	0.0223827	-0.00801982	-0.0444566	0.0352213	-0.000638675	-0.0439536	-0.00103925	0.00938871	0.00832985	-0.0144801	0.0705411
XJ81	-0.00163469	0.0599412	-0.0111909	-0.103705	-7.92544e-05	-0.0235501	-0.110863	0.0292401	-0.0440221	-0.0138279	-0.0620289	0.0499043	-0.00590838	-0.00576256	0.0529218	-0.139701	0.00488344	0.0641078	-0.0262561	-0.0398966	0.0643354	-0.153724	-0.00237705	-0.0654829	8.69624e-05	-0.0409775	0.0175126	-0.0972324	-0.0392554	0.0139927	-0.0294942	0.0278427	0.0196586	-0.0328172	0.0279873	-0.000850338	-0.00331672	0.0332601	0.0262422	0.00847428	0.00736021	-0.0465752	0.000398611	0.0338636	0.0149823	0.0179648	-0.00557775	0.0144945	0.11143
XJ82	0.000493974	-0.0477738	-0.0365244	0.0365951	0.000967369	-0.030116	-0.033511	0.0333401	0.00673649	0.00147172	-0.00705963	-0.0399879	0.0565381	-0.00562442	0.039624	-0.0720742	-0.0427268	-0.0422409	-0.0295108	0.0309946	-0.0153029	-0.212885	0.000346933	-0.0685824	2.1652e-05	-0.0264858	0.0570107	-0.00819193	-0.0259744	-0.0352135	0.0466724	0.0407164	0.00885273	-0.0872176	-0.0798385	-0.00173446	-0.0040932	0.0437284	0.0361994	0.0652123	0.00527024	-0.0340887	-0.00139483	-0.0479451	-0.00125818	0.00850862	-0.000598744	0.0151163	0.10249
XJ83	0.00164893	-0.107418	-0.0417673	0.0212888	0.000862571	-0.0300186	-0.0329827	0.00483553	-0.0204491	-0.0536636	-0.0268252	0.0795458	0.0428296	-0.0114964	0.0298175	-0.0697257	-0.053267	0.0112263	-0.00739572	0.0220866	-0.0316869	-0.0211229	-0.000500014	-0.131783	-4.66427e-05	-0.0393516	0.0914161	-0.00652455	-0.0240159	-0.0186576	-0.0332454	0.0449376	0.0101276	-0.0905097	-0.074768	0.00016679	-0.00418416	0.0584028	0.00593853	-0.0142319	0.00991401	-0.0216155	-0.0007798	-0.0466223	-0.000212902	0.00388582	-0.00245482	0.015521	0.111268
XJ84	-0.000316553	-0.0795663	0.0613723	0.128467	0.00121439	0.552179	-0.00322844	-0.0727809	0.0123644	-0.0399868	-0.148886	0.303761	-0.101265	0.0355414	-0.196626	0.023263	-0.00165376	-0.0224274	0.0704759	0.0752561	-0.0784873	-0.0457582	-0.00447098	-0.00393693	0.000392598	0.0273493	0.0439712	0.0200922	0.083887	0.115209	0.0180828	-0.317025	0.012125	0.112283	0.0475971	-0.00200793	-0.00418416	-0.34398	0.0343784	-0.0326487	-0.0874783	-0.0578901	0.000488158	0.0154782	-0.00392745	0.0186857	0.00844612	-0.0718083	0.099824
XJ85	0.00215711	0.0773474	-0.0342054	0.00696268	0.00102477	-0.0296009	-0.0805637	0.0426494	0.0129891	-0.0159912	-0.0533852	-0.0991833	-0.00794437	-0.0141769	0.0408485	-0.090383	0.0333844	-0.0159903	-0.0231282	-0.0135541	-0.0367649	-0.010732	-0.0161949	-0.0836933	0.000435435	-0.00679686	0.0620985	-0.11212	-0.018119	-0.0182027	0.00789186	0.053653	0.0225113	-0.00860728	-0.0421203	0.000628853	-0.00380698	-0.138623	0.0226902	-0.0259835	0.00781558	-0.027501	-0.000417531	0.0277669	-0.00196834	0.0167594	-0.00565672	0.0151164	0.109445
XJ86	0.00239637	-0.010188	-0.0307836	-0.0421562	0.00119976	-0.0317789	-0.0633647	0.0207167	0.0310073	0.0197548	-0.163888	-0.105793	-0.147202	-0.00471378	0.0409472	-0.0537815	-0.0185251	0.0730211	-0.0151175	0.0461791	0.034186	0.0387363	-0.00889866	-0.00950797	0.000474286	-0.00161367	0.0272659	-0.0689252	-0.0303532	-0.00534373	-0.0661836	0.0638652	-0.00164667	-0.0852188	0.111573	-0.000642406	-0.0039597	-0.00289936	0.0340336	-0.00893443	0.00961863	0.0215718	-0.000708701	-0.00883381	4.30861e-06	-0.00687748	-0.00262747	0.0140596	0.109327
XJ87	0.0014079	-0.041971	-0.0227226	0.0647976	0.00137674	-0.0313188	-0.0668446	0.0154495	0.0161004	0.009071	-0.0853881	-0.112643	0.0441105	-0.00302974	0.0230346	-0.0789187	0.0585939	-0.00841242	-0.0369362	-0.0237672	0.0169936	-0.0255763	-0.00475291	-0.115194	0.000299344	-0.0247317	0.0269357	-0.0225877	-0.0147445	-0.0116661	0.00208756	0.0752608	0.0178244	-0.0795486	0.0182185	-0.000852745	-0.00418416	-0.0115663	-0.00975469	-0.00176667	0.00342773	-0.0153965	-3.01087e-05	-0.0354172	-0.00344772	0.00392706	-0.00599592	0.0155918	0.117424
XJ88	0.000773096	0.126101	-0.0297725	0.0364931	0.000330078	-0.0253999	-0.0702411	0.0359503	-0.0263795	-0.0220001	-0.0425381	-0.0247333	0.0212309	-0.00307565	0.0356969	-0.106628	0.0863108	0.0401764	-0.0143281	-0.00450969	-0.015341	-0.0721571	-0.00137508	-0.14181	0.000452742	-0.0338442	0.0533423	-0.0546019	-0.0303618	-0.0441313	-0.0646426	0.00539711	0.00447584	-0.0556352	0.211835	0.000225805	-0.00418416	0.0233232	-0.0226823	-0.026795	0.0104918	-0.0565737	-0.000660954	-0.0206566	-0.00141814	0.00624836	-0.000798788	0.0153556	0.115897
XJ89	0.00104364	-0.129419	-0.00929624	0.0625889	0.0012426	0.0859241	0.0203258	0.0204655	0.0136498	-0.00358426	0.0204606	0.0301131	0.0411191	-0.00701257	-0.0314262	-0.0568869	-0.00790181	-0.0264029	0.0219648	0.0575195	0.0165878	-0.00866221	-0.00215622	0.0122092	0.000148284	-0.0179688	0.00549396	0.0119992	2.62558e-05	-0.00550521	0.0170826	0.0437152	0.00169696	-0.0371999	0.113017	-0.00186816	-0.00418416	0.0300309	0.00808657	0.0821245	-0.011508	0.135377	-0.00034551	-0.0348538	-0.00351459	0.00186796	-0.00197673	-0.00578196	0.100538
XJ90	-0.000639927	-0.00240977	-0.0244151	-0.0708364	0.00135077	-0.0266675	-0.117297	-0.0121821	0.0243963	0.0124974	0.0517425	-0.0990244	0.0363418	-0.00697966	0.0327304	-0.112329	0.0323354	0.019439	-0.0198877	-0.0172002	0.00260767	-0.0579959	-0.00737005	-0.113031	0.000228621	-0.0801312	-0.0557853	0.00948458	-0.0184622	-0.0180708	-0.0736177	0.0633585	0.0185206	-0.0564524	0.0417238	-0.000481783	-0.00409295	0.0438457	-0.00928696	0.0290182	0.0132444	-0.0511141	0.000560841	0.00256474	-0.00095661	0.0146453	-0.00129196	0.0160322	0.100389
XJ91	0.00134082	0.0557324	-0.029164	-0.102488	0.0013136	-0.028868	-0.14775	0.0367702	-0.0277852	0.001593	-0.069444	-0.0829827	0.0144027	-0.00859839	0.0690043	-0.0852418	0.0109908	-0.0517997	-0.0328511	-0.00403782	0.0535589	-0.149632	-0.00327294	0.0425673	0.000905057	-0.0228711	0.0963497	-0.171725	-0.023821	-0.0502442	-0.0455921	0.0130938	0.00662165	-0.107554	0.0649921	0.00171929	-0.00336965	-0.133515	0.0127396	-0.0131295	0.00764654	0.0681724	-0.00115176	0.20566	0.00321495	0.0192813	-0.00794216	0.0156909	0.116306
XJ92	-0.00188394	-0.0913639	0.0415864	0.0602585	0.00133147	0.0910758	-0.0454327	-0.0330467	0.00259161	-0.0244781	-0.133282	0.0528528	0.0106031	0.00852595	-0.0670317	-0.00771414	0.0451285	-0.0294175	0.0131954	-0.00503969	-0.108437	0.0488488	-0.000136994	-0.00155984	0.000143393	0.00420672	0.0333065	-0.000565097	0.0777915	0.0332164	0.00478067	-0.0909155	0.00430062	0.172286	0.00097901	-6.54491e-05	-0.00418416	-0.108942	0.0127929	-0.0114978	-0.0719276	-0.072037	0.00103995	-0.0179965	0.00176314	0.0194943	0.00195354	-0.0507503	0.0987248
XJ93	0.00131519	-0.0446142	-0.0233735	-0.0903286	-0.000894314	-0.0176932	-0.0186386	0.0309233	0.0143507	0.00641741	-0.0159684	-0.0599943	0.0168539	-0.00631352	0.0355548	-0.0495845	-0.00131026	-0.0298814	-0.0196926	-0.0143442	-0.0345743	-0.125462	-0.00574227	-0.00593814	-5.163e-05	-0.0577167	0.0789331	0.0131752	-0.020266	-0.0396331	0.0148034	0.0512268	0.0095208	-0.093963	-0.0814208	4.80436e-05	-0.00416486	0.0626721	-0.0317217	0.0350117	0.00972583	-0.0104701	0.000716913	-0.0378705	-0.00123315	0.0194043	-0.0050101	0.0152986	0.107152
XJ94	-0.000172571	0.136892	-0.0225913	-0.240028	-0.000474608	-0.0278905	-0.171453	0.0251481	0.0102023	0.0123346	0.0129517	-0.106034	0.00556416	-0.0059905	0.0416222	-0.151861	0.104186	-0.0188823	-0.015327	-0.0447494	-0.00270721	-0.239763	-0.0155272	-0.0660415	0.000619804	-0.0578826	0.00636945	-0.00329653	-0.0284918	0.0156842	-0.00759359	-0.00359481	0.0176144	-0.0649957	0.023007	0.00252435	-0.00418416	-0.061708	0.00149401	-0.0103899	0.0070345	-0.0067162	-6.33437e-05	0.139027	0.00769299	0.0195481	-0.00446557	0.0127561	0.0880073
XJ95	-0.000834858	-0.0056949	-0.0246146	-0.0886345	0.00128161	-0.0315986	-0.100769	0.0117649	0.0159137	0.00943252	0.0904217	-0.0305083	0.0464918	-0.0122929	0.0410115	-0.0760717	0.101673	-0.0236354	-0.0247486	-0.0255252	0.00779819	-0.0677971	-0.0138645	-0.0102555	0.000134868	-0.0252355	0.0153948	-0.00950155	-0.0113282	-0.057195	-0.0164416	-0.0462332	0.0291116	-0.0876555	0.0715555	0.000278188	-0.00399566	-0.00578345	0.00653162	-0.0106127	0.00909859	-0.0476711	0.00125869	-0.0360026	-0.00502957	0.0209109	-0.000979061	0.014688	0.117529
XJ96	0.00248079	0.0259223	-0.028039	-0.0928553	0.00115795	-0.0302064	-0.106641	0.0218136	-0.0151073	-0.0294838	-0.0951844	-0.0344672	-0.0113362	-0.0126872	0.0633783	-0.0896292	0.0637843	0.031925	-0.0396298	0.00880283	0.0297053	-0.0128108	-0.00942986	-0.0334195	0.00026781	-0.0332423	0.0882676	-0.189575	-0.0307012	-0.010208	-0.010346	0.0683391	0.00482464	-0.0628511	-6.18195e-05	0.000876463	-0.00379058	0.0225062	-0.0440974	-0.00874828	0.0101069	-0.0261325	0.00067181	0.0392992	0.00603833	0.0248877	-0.00456237	0.0164519	0.117849
XJ97	0.00108193	-0.134997	-0.0187001	0.0496205	0.00117988	0.101229	-0.0397536	-0.0242793	0.0248032	-0.0229217	-0.0406564	0.0237684	0.040928	-0.00810696	0.000346414	-0.112843	-0.0329856	-0.0120406	0.0366583	0.0523894	-0.00461683	-0.113679	0.00270304	-0.0109695	-0.000143857	-0.014338	0.029	0.00176131	-0.0179133	-0.0201316	-0.0206906	-0.0102024	0.00590574	-0.0384013	-0.00999466	-0.000496842	-0.00349134	0.06199	0.00636645	-0.0184694	-0.00100556	-0.0214374	0.00095638	-0.0476968	2.23835e-05	0.00376279	-0.00349799	0.00245011	0.0990265
XJ98	0.00128917	-0.0494815	-0.021443	0.0110137	0.00123895	-0.0224752	-0.0196972	0.0422568	0.0136714	-0.00420854	-0.110779	-0.00976638	0.0306743	-0.016186	0.056108	-0.0710368	-0.0344504	0.00644519	0.020368	0.0095302	0.0289577	-0.0487204	-0.00582093	-0.0135608	1.96172e-05	-0.0133328	0.0794305	0.0259979	-0.0335103	0.0011529	0.0226747	0.0346551	0.0106927	-0.0887649	-0.0323036	-0.00161792	-0.0034277	0.0099173	-0.0440795	-0.024462	0.00813676	-0.084175	-0.0012351	-0.0199992	-0.000176406	0.0169889	-0.0061577	0.0156551	0.087617
XJ99	-0.00671695	-0.113434	0.0566712	0.177406	0.00132781	0.686364	0.0484342	-0.188405	-0.214796	-0.0391517	-0.0689994	0.659128	0.0640968	0.0416479	-0.650649	0.0455379	0.124302	-0.0993961	0.0327506	0.133791	-0.0384466	-0.0759275	0.00166185	-0.0135671	-0.000295827	0.034759	-0.238775	-0.0534621	0.0718483	0.569301	0.00602074	-0.560646	0.0194708	0.319786	-0.0444709	-0.00306756	-0.00418416	-0.106156	0.0115853	0.00762002	-0.167634	-0.0900063	0.00219114	-0.040933	0.015741	0.0148836	0.0274132	-0.0973077	0.0694505
XJ100	-0.00296503	0.0133337	0.0053883	0.0343612	0.00107929	-0.0291802	-0.0132188	0.00755744	0.027479	-0.00585267	-0.0235177	0.0338798	0.0526488	1.61812e-06	0.00602628	-0.0547065	-0.0138568	-0.0156332	0.0359789	0.0406524	0.0209871	0.0435925	-0.00570868	0.061656	-0.000250898	-0.0228121	-0.114537	0.0511431	-0.0123507	0.0441473	0.00615463	0.00357752	0.0104871	0.0754849	0.0364062	-0.00112347	-0.00418416	0.0814365	0.0395927	0.00698484	0.00848553	-0.0640153	-5.53919e-05	-0.0485588	-0.00457324	-0.0248966	0.010959	0.0105969	0.0148161
XJ101	-0.00177168	-0.188013	-0.0287821	0.145568	0.00137799	0.105931	-0.00442225	0.0144692	-0.00466773	-0.0214156	0.0739652	0.256502	0.0585399	-0.00882541	-0.0222394	0.00925065	0.0116302	-0.0471128	0.0355911	0.0828826	-0.0161767	-0.054993	0.00136129	-0.00211212	-0.000186478	0.00594516	0.0877076	0.0302237	0.00227221	0.220277	-0.00637403	-0.0873175	0.00265642	0.009198	-0.0844074	-0.00207237	-0.00418416	0.0527931	0.0272245	0.0590725	-0.0557999	0.048421	-0.000846267	-0.0466584	0.00348385	0.00151739	0.0109084	0.00116124	0.0725229
XJ102	-0.00992895	-0.189164	0.12786	0.179349	0.00113904	0.435668	0.0617834	-0.388059	-0.0922081	-0.0449798	-0.114838	1.12292	0.0602775	0.0714679	-0.534601	0.0699748	0.0694453	-0.0665437	0.0389936	0.12744	-0.0608128	-0.0497186	-0.00458801	0.0562418	-0.00028105	0.0297715	-0.146739	-0.0501463	0.0582591	0.708168	0.0160614	-0.469566	0.00349178	0.269718	0.0062476	-0.0037371	-0.0037319	-0.0314254	0.0212953	-0.0227371	-0.13994	-0.077734	0.00129687	-0.0392575	0.00894835	0.02032	0.0167944	-0.0462983	0.0364707
XJ103	0.0018455	-0.143999	-0.0309654	0.0602294	0.000568364	-0.0301128	0.00501146	0.017671	0.0202802	0.0230868	-0.0475187	-0.0501039	0.0620383	-0.0204084	0.0635632	-0.00827986	-0.000958026	-0.0651438	-0.0120113	0.0966463	-0.00891903	0.000466949	0.00345317	0.0314244	-0.00021288	0.00355385	0.00629356	0.0679667	-0.0334901	-0.0078778	0.0355244	0.0134212	0.00354864	-0.0645233	-0.0508934	-0.00208741	-0.00418416	0.0862957	-0.00452998	-0.0205464	0.0131029	0.0705742	-0.00150366	-0.0480739	-0.00596783	-0.0044994	-0.00407423	0.015095	0.0822642
XJ104	-8.67966e-05	-0.155619	-0.0303252	-0.0406165	0.00126637	-0.0263677	0.010209	0.0403311	0.0272474	0.0216327	0.13005	-0.098716	0.0607564	-0.0179312	0.0397575	-0.0672327	-0.0637422	-0.0050708	-0.0248837	0.0446875	0.0201878	0.0459961	-0.00641033	-0.0193838	-0.000215098	-0.0243585	0.0697173	0.0488689	-0.0207584	-0.000776821	0.0515275	0.0184469	-0.00090671	-0.0657979	0.0625353	-0.00208998	-0.00418416	0.0637469	-0.0435632	-0.000336959	0.0121196	-0.0258568	-0.00111687	-0.0487111	-0.00452659	0.00210258	-0.00380121	0.0147375	0.0719496
XJ105	0.000524166	-0.151927	-0.0238919	0.0305443	0.00119443	-0.0317972	-0.0214147	0.0373986	-0.0103306	0.0168167	0.238813	0.121142	0.0520093	-0.00761401	0.0562409	-0.0801954	-0.0410923	-0.0624795	0.0340296	0.0404407	0.013857	0.00618919	0.000225495	-0.0166182	-0.000187718	-0.0194268	0.00967255	-0.0542721	-0.00766863	-0.000853563	0.0548136	0.055792	-0.00851707	-0.0820284	0.104004	-0.0018255	-0.00408229	0.0804086	-0.00823815	0.034386	0.0103578	0.0455559	-0.000939292	-0.0490456	0.00222475	0.010727	-0.00439384	0.0125427	0.0757296
XJ106	-0.00350671	-0.0367389	0.0287876	0.0915454	0.000704679	0.122507	0.0160028	-0.0562617	-0.007894	-0.0290224	-0.0596946	0.0863773	0.0587531	0.0259709	-0.110944	0.00317143	0.0231298	-0.0348282	0.0308389	0.0651615	-0.021945	-0.0894972	0.00555104	-0.0513191	-0.000136615	-0.0101484	0.0562111	-0.0359121	0.0206536	0.0915511	0.0227802	-0.225429	0.0156187	0.00312374	-0.0630889	-0.00192377	-0.00186135	0.0531071	-0.00904143	0.0160958	-0.0644698	0.0803402	-0.000183426	-0.0356463	0.00882224	0.0087382	0.00621652	-0.00897935	0.067653
XJ107	-0.00150988	-0.0696257	0.0300859	0.12637	0.000866098	0.150613	-0.00134101	-0.0201096	-0.0280589	-0.0370825	-0.0698934	0.322891	0.0488418	0.0727517	-0.291261	-0.00899695	0.0572946	-0.0337545	0.0842301	0.116424	-0.0809462	-0.0310556	0.0029124	-0.00492599	-0.000196104	0.0236345	0.0395825	0.0907396	0.0196618	0.13284	0.0315991	-0.337922	0.00874421	0.19095	0.0702985	-0.00227507	-0.00278066	-0.0182775	-0.019074	-0.00780625	-0.108305	0.0542127	-0.000127166	-0.0372913	-0.00269525	-0.000603867	0.00453764	-0.0497749	0.0985095
XJ108	-0.00139472	-0.0864255	-0.000492974	0.123711	-0.000168861	0.192665	0.000574288	-0.0478663	-0.0390009	-0.0153438	0.0183752	-0.00888137	0.0580686	0.0340535	-0.0608604	0.00376773	0.128575	0.00501559	0.0483389	0.0558012	-0.0576418	0.0925904	0.00158669	-0.031433	-0.000244017	0.00389013	0.0270411	0.00547069	0.0682	0.0333883	0.0404485	-0.113397	0.0030741	0.042367	0.128022	-0.00155829	-0.00409563	0.0368111	-0.00519305	-0.0162581	-0.0700723	0.00225931	-0.0009159	-0.0428862	-0.000401579	0.00605139	-0.00378482	-0.0572108	0.0670441
XJ109	0.00160656	-0.188141	-0.0325801	-0.0290109	0.000841563	-0.032193	-0.0200254	0.0384788	0.0250409	0.00888967	0.110019	-0.0304783	0.0573445	-0.0098165	0.0378029	-0.0400406	0.0511349	-0.0401408	-0.00492847	0.0663418	0.039893	0.0112644	0.00125156	0.0193195	-0.000251201	-0.0186823	0.0576452	0.0039557	-0.0138225	0.0146338	0.0521198	0.0380848	-0.00819834	-0.0494931	0.0308022	-0.00216423	-0.00412005	0.0870143	0.0223323	0.0818238	0.0129749	0.0231136	-0.000969162	-0.0500601	0.0026578	0.00656094	-0.000479363	0.0137732	0.0700937
XJ110	0.00152012	-0.140522	-0.0366648	0.0404928	0.000169281	-0.0315165	-0.00280656	0.0311134	0.0230103	0.00639084	-0.00892513	-0.0576052	0.0518002	-0.00695203	0.0752157	-0.0963628	0.0245543	-0.0245787	0.0142557	0.0224399	0.00136213	-0.0720386	-0.00214026	-0.0046488	-9.13189e-05	-0.016103	0.0482819	0.0584581	-0.0439345	-0.0449494	0.0562454	0.0752233	-0.0123492	-0.0714089	0.018621	-0.00193094	-0.00412175	0.0663588	0.00693574	-0.0175984	0.010483	0.122963	-0.00122828	-0.0465297	-0.00012199	0.00666049	-0.00454173	0.0148493	0.0971425
XJ111	0.0027128	-0.161872	-0.0417673	0.0237717	0.00113345	-0.0298195	-0.00401718	0.00211792	0.0251436	0.0164556	0.0602859	-0.0577651	0.038055	-0.00257082	0.0614277	-0.0876637	-0.00774655	-0.0190002	0.0400609	0.0609072	0.0230143	-0.105343	-4.37495e-05	0.0281937	-0.000129279	0.000354181	0.107327	-0.0237132	-0.028447	-0.0228168	0.0485491	0.0673677	0.00204685	-0.0612693	-9.8868e-05	-0.000263702	-0.0040995	0.0742853	0.0208414	0.001319	0.0112049	0.0778595	-0.00141968	-0.0301423	0.00144435	0.0022847	-0.00898465	0.0121618	0.0781469
XJ112	0.00212041	-0.198105	-0.0354826	0.0745512	0.00135769	-0.0309861	-0.0246009	0.00975359	0.0227649	0.011359	0.0483089	-0.0963176	0.0562323	-0.0125694	0.0610395	-0.0799599	0.0516919	-0.057426	0.065785	0.0921572	-0.0430452	-0.0124622	-0.00292884	0.0351844	-0.000207648	-0.000555417	0.0463777	0.0287092	-0.0234926	-0.0147653	0.0186397	0.0518629	-0.00123719	-0.047312	0.0813818	-0.00271295	-0.00418416	0.0782902	-0.0133026	-0.00915045	0.0111851	0.0957808	-0.00120918	-0.0501734	-0.00670495	0.00738647	-0.00507996	0.0145507	0.0890108
XJ113	0.000440338	-0.179181	-0.0380468	0.0661969	0.00123915	-0.031785	-0.0113157	-0.0107959	0.00207547	0.0230687	0.058359	-0.0943508	0.00491353	-0.0137577	0.066547	-0.113945	-0.0231498	0.0803524	-0.0119737	0.0486771	-0.00375167	-0.0380486	-0.00375094	-0.00529137	-1.58599e-05	-0.00979001	0.0563868	0.0449596	-0.0235967	0.0276758	0.0354815	0.0638194	0.0139182	-0.0743734	0.0185133	-0.00133012	-0.00418416	0.0279888	-0.0141389	0.0239196	0.005499	0.00579296	-0.000839133	-0.0214941	-0.00627247	-0.0260455	-0.00843901	0.0139595	0.0869833
XJ114	0.000450756	-0.105352	-0.023983	0.0231899	0.00109539	-0.0319712	-0.0338216	0.0244438	0.0255376	0.000548883	0.266553	-0.0442541	0.0545907	0.0153807	0.0379604	-0.025	0.0957299	0.0221897	0.0201619	0.0598806	-0.0215519	-0.0484698	-0.00786454	0.0115099	-0.000230902	-0.0365159	0.0107996	-0.0398951	-0.0174717	0.0521268	0.0076017	0.0525019	0.00788371	0.00535438	0.0314645	-0.00183651	-0.00391694	0.0696473	0.00350632	0.0261428	0.0129088	-0.0121955	-0.000555354	-0.0478228	0.00766507	-0.0190045	-0.00168676	0.0124595	0.0584464
XJ115	0.000137136	-0.0904615	-0.0290892	0.0226243	0.000837108	-0.0284075	-0.0403825	0.0511162	0.0151501	-0.0231851	0.23992	-0.0536048	0.0218164	-0.00409203	0.0405675	-0.0652397	0.00135721	-0.00419506	0.00410251	0.0240259	-0.0764093	-0.0516015	-0.00587997	-0.0326783	-2.20775e-05	-0.0208643	-0.0353005	-0.095731	-0.0144344	0.0480923	0.00189326	0.0440239	0.0235191	-0.0661675	-0.0941083	-0.000736517	-0.00388863	0.0427449	-0.0298234	-0.00734557	0.0127644	-0.00195311	-0.000238431	-0.0447714	-0.000264196	0.00879635	-0.00309138	0.015208	0.0948332
XJ116	0.000612756	-0.0987086	-0.030625	-0.0471198	0.00116075	-0.0297104	-0.0112625	0.00801491	0.00900862	0.0196215	0.0782167	0.0729249	-0.0353726	0.00586149	0.0267279	-0.0865093	-0.0143953	0.0649629	-0.0180831	0.0078378	-0.0200604	-0.0131917	-0.00409914	-0.0602185	-5.09273e-06	-0.043775	0.068071	-0.0515228	-0.0155368	0.0168281	-0.0637352	-0.119102	0.0255955	-0.0643269	0.00407332	0.000533996	-0.00418416	0.0371889	0.00958473	0.00638363	0.00825285	-0.0288109	4.05529e-05	-0.010485	-0.000489698	0.0199383	0.00294813	0.0150371	0.100982
XJ117	0.000583588	-0.127806	-0.036811	0.0891788	0.000990779	-0.0208115	-0.030573	0.00377542	0.013226	0.00692214	-0.0454721	-0.00356787	0.0564449	-0.0199147	0.0437605	-0.041617	-0.0539798	-0.0385774	-0.0140162	0.0118205	0.0305266	0.0538629	0.000828884	0.0980065	3.31219e-05	-0.0108286	0.0802976	-0.0349991	-0.0274991	0.0428275	0.00664097	0.0796652	-0.000409758	-0.0845366	-0.000347787	-0.00130107	-0.00365636	0.0335448	0.00188139	0.00896442	0.00709797	0.00300525	-0.000587369	-0.0456984	-0.000774924	0.003469	-0.00327949	0.0137944	0.0562266
XJ118	0.00115318	-0.157107	-0.00957569	0.0895556	0.001163	0.0997115	-0.0144043	0.00992025	0.035162	0.0273141	-0.0558553	-0.0173747	0.0489804	-0.00105813	0.00808284	-0.0102935	-0.0307437	-0.0312921	-0.010418	0.044432	0.0128489	0.0102405	-0.00526557	-0.0170109	-1.49194e-05	-0.00153974	0.0601115	0.00804212	1.70071e-05	0.0110485	0.0325415	0.0214903	0.010381	-0.010054	0.0630367	-0.00092708	-0.00418416	0.0470473	0.0394542	0.00324457	-0.00874581	-0.0392603	-0.000901388	-0.0467314	-0.00288641	0.00590479	-0.000712535	0.00824205	0.089385
XJ119	-0.00178356	-0.0809187	-0.00478087	0.163229	0.00130975	0.141906	-0.0069135	-0.0199687	0.0234399	-0.0101042	-0.0590625	0.0451513	0.0512859	0.0127423	-0.0655923	-0.0226905	-0.0470489	0.000361853	0.0367295	0.1006	0.0125784	0.0246292	-0.00450244	-0.0088549	4.35365e-05	0.00877842	-0.0163096	-0.00578702	-0.00217171	0.0110837	-0.0111344	-0.0395419	0.00510455	-0.0168191	-0.062312	-0.00249646	-0.00388831	0.026599	0.0124262	0.041119	-0.020418	0.00123218	-6.99362e-05	-0.0450301	0.00416388	-0.00416633	0.0033035	-0.00360087	0.0757876
XJ120	0.00208636	-0.158111	-0.0194023	0.0162612	0.000255954	-0.0271754	-0.0776413	0.0322432	0.0189935	0.0258952	-0.146505	-0.00413064	-0.043153	-0.0144448	0.0350356	-0.0327955	0.0492136	-0.0383695	0.013905	0.0390043	0.0346284	0.0990196	-0.00113714	0.0177487	0.000469165	-0.0144493	0.0181112	-0.118944	-0.0370573	-0.0159892	-0.0795111	0.0327504	0.0111568	-0.0826831	0.040006	-0.00115763	-0.00418416	-0.00891774	0.0196531	0.00639263	0.0115209	0.001479	0.000760552	-0.010488	0.00967187	0.00528494	0.00286357	0.0152338	0.115892
XJ121	-0.00348491	-0.00316296	-0.00762877	0.0263594	0.000976242	-0.0198734	-0.141852	0.00353714	-0.0396236	-0.0403564	-0.02108	-0.0105881	-0.0465439	-0.0048825	0.0402426	-0.172304	-0.018727	0.10776	0.00573172	-0.0776239	-0.0230984	0.0283674	-0.00594434	-0.0492423	0.000230319	-0.0215594	-0.00685913	-0.28418	-0.0328897	0.0129535	-0.0639217	0.0347492	0.0170467	-0.0541658	0.0131046	0.00285176	-0.00418416	-0.0624318	0.0155453	-0.0281423	-0.00493317	-0.0294186	0.00016193	0.181477	0.0194191	0.00840129	-0.00205135	0.0118798	0.102972
XJ122	-0.00586407	-0.134511	0.0741325	0.113558	0.000834163	0.174657	-0.0158712	-0.0988405	-0.0402766	-0.0325221	-0.111394	0.514454	0.0362641	0.0549016	-0.51662	0.00979573	0.0172379	-0.0568334	0.033239	0.0713149	-0.029997	-0.00278725	-0.00408721	0.00638198	-0.000159099	0.0167474	0.00935285	0.00588685	0.0151095	0.24474	0.0203224	-0.36391	0.0292931	0.301228	-0.0239426	-0.00209985	-0.00377656	-0.0140009	0.0380366	0.01053	-0.108769	0.0162135	0.000270138	-0.0406358	-0.000981138	0.0216661	0.00943733	-0.0342238	0.0901214
XJ123	0.000986561	-0.0127909	-0.0287384	-0.00610977	-3.09193e-05	-0.030959	-0.101805	0.00334517	0.004563	-0.0204685	0.0466794	0.0279472	0.0151426	0.000185574	0.0450511	-0.0416636	-0.0188172	0.0534512	-0.0134623	-0.0130592	-0.102708	-0.107962	-0.00433199	-0.120051	0.000124973	-0.0192094	0.0225976	-0.155133	-0.0306039	-0.00810482	-0.0550092	0.0601878	0.0431864	-0.0779216	0.0887579	0.000930412	-0.00271131	0.037201	0.0197043	-0.0362048	0.00791903	-0.0104646	0.000128854	-0.019215	0.00686679	0.0117537	-0.00170953	0.0157211	0.105312
XJ124	-0.00232045	-0.183193	0.0738225	0.139435	0.00136727	0.23751	0.010498	-0.0200842	0.0160354	-0.0058365	0.00830732	0.0883947	0.0436632	0.0114494	-0.0488083	-0.0350133	-0.00965716	0.0017325	0.033665	0.0838068	-0.0761179	0.110677	0.00486285	0.00861628	-0.000181381	0.00216414	-0.0177072	0.020381	0.0358571	0.0790982	-0.0107577	-0.183621	0.0053451	0.0934871	-0.0782452	-0.00199707	-0.00418416	0.0326234	0.0233344	0.0135692	-0.069172	0.0130719	-0.000494149	-0.0444151	0.00245184	-0.0121351	0.00836681	-0.0416035	0.0684623
XJ125	0.0011766	-0.0518619	-0.0213775	0.0507884	0.00121719	-0.0306488	-0.0341491	-0.031787	0.0237792	-0.00356982	-0.0160574	-0.0302194	0.058464	-0.00904644	0.0418075	-0.0701049	0.0374948	-0.016209	-0.0123406	0.011916	-0.0275967	0.00760557	-0.0105685	-0.0123806	3.06318e-05	-0.00480329	0.0821891	-0.209272	-0.0224724	0.0413286	0.0147766	0.0337644	0.018636	-0.0101718	-0.00192157	-0.000834116	-0.00418416	0.0692169	0.00584852	-0.017223	0.00635943	0.0280595	-0.000886399	-0.044726	-0.0015813	0.0068899	-0.00168023	0.0110026	0.0924346
XJ126	0.000841353	-0.157476	-0.0285509	0.0880924	0.00122767	-0.0298084	0.000532606	0.04191	0.0329639	0.00112349	-0.0407938	-0.041675	0.0489158	-0.00961649	0.045461	-0.0464355	0.00113986	-0.0407265	0.00013279	0.0957348	-0.0356918	0.0486053	0.00129944	-0.00352535	7.90735e-05	0.00547228	0.0133066	-0.0740412	-0.0265433	-0.00593608	-0.00896606	0.0684166	0.017355	-0.0554033	-0.103319	-0.00169823	-0.00418416	0.0492231	0.0139993	0.0154346	0.0110474	0.000117562	-0.000535693	-0.048296	0.000463866	-0.0006866	0.000827901	0.0128607	0.0996238
XJ127	0.000455359	-0.189254	-0.0276803	0.0521027	0.00133617	-0.0305361	-0.00622148	0.0302768	0.0167846	0.019396	-0.0981103	0.0652027	0.0473068	-0.000478637	0.0324599	-0.039627	0.053062	-0.062152	-0.00356433	0.0802338	0.0353908	-0.0189377	0.00424616	0.0860367	-0.00013463	-0.00739468	0.0779009	-0.0164381	-0.0343683	-0.00205824	0.00329556	0.071754	0.000390066	-0.0411226	-0.0348696	-0.000308179	-0.00392708	0.0739381	0.0395979	-0.0234408	0.00626214	0.00415189	-0.000543921	-0.0462211	-0.00470073	0.0127946	-0.00481561	0.0151081	0.0891684
XJ128	-0.00237833	-0.0925884	0.0291116	0.141705	0.00122984	0.397856	0.0455717	-0.0421422	0.00679549	-0.0934763	0.0262155	0.0672523	0.0557107	0.0743793	-0.206094	0.0430869	-0.0135114	-0.0409438	0.097041	0.0995615	-0.109583	0.0603713	0.00268009	0.0375752	-0.000222381	0.0243352	0.0504917	-0.0450355	0.124623	0.137993	0.0335265	-0.403854	0.0191146	0.0621684	-0.0817765	-0.00180466	-0.00408817	0.00932633	0.0291419	-0.0261294	-0.16903	0.0184802	-0.000529545	-0.0394717	-0.00342056	0.012545	0.00927331	-0.119963	0.0695687
XJ129	0.00104494	-0.116413	-0.0313104	0.00983285	-0.000887947	-0.0286383	-0.0433251	0.0468228	0.0263297	-0.000308123	-0.0383383	0.0100306	0.0373902	-0.0116022	0.0361315	-0.0673428	-0.01179	-0.0337949	0.00818392	0.0289017	0.0359246	-0.114618	-0.0068248	0.0945111	0.000127282	-0.0151894	0.0533928	-0.0368064	-0.0120887	0.0499181	-0.00241586	0.0720991	0.0124429	-0.0865138	0.174609	-0.000669901	-0.00410097	0.0605587	0.04127	-0.0221561	0.0100338	0.0756193	0.000217613	-0.0434992	0.00303487	0.00883827	-0.000807718	0.0135109	0.0694896
XJ130	-0.00229692	-0.0846586	0.0195378	0.0577106	0.00127097	0.113291	0.0135217	-0.015743	0.0207192	0.00228195	-0.0888168	0.175308	0.0274661	0.00156915	-0.131926	-0.0419227	0.0492204	-0.0299085	0.0439195	0.0613693	-0.00653643	-0.0346223	5.10144e-05	-0.00410282	-7.26753e-05	-0.012978	-0.0860023	-0.0511479	0.0167933	0.120841	-0.0817041	-0.115997	0.0169057	0.0199052	0.0302805	-0.00168192	-0.00401246	-0.031378	0.00663955	0.0169089	-0.0331803	0.0379255	0.000594488	-0.0437343	0.00919189	-0.00732017	0.000598481	-0.0126191	0.0536196
XJ131	0.00173879	0.136212	-0.0365159	0.0449806	0.00139991	-0.0322466	-0.0874101	0.0448651	0.0341721	-0.00505803	-0.00289054	-0.0917718	0.0184272	-0.0139665	0.0405735	-0.0296642	0.0699605	-0.0133506	-0.0378823	-0.000447573	-0.00644701	-0.0156417	-0.0079856	-0.0568502	0.000231896	-0.00405279	0.0804634	-0.120371	-0.026011	-0.0308955	0.00305538	0.0865873	0.0330202	-0.0616906	-0.0637411	0.00211578	-0.00408231	-0.0111272	0.0322933	0.00292238	0.00566283	-0.00175471	-0.000507931	-0.035936	-0.00270913	0.0169498	-0.000866845	0.0154772	0.122627
XJ132	-0.00138336	0.17998	-0.0212455	-0.00303717	0.000334306	-0.0321012	-0.121739	0.0031341	0.0322751	-0.0032753	-0.10953	-0.0631143	-0.0138222	0.00248304	0.00835256	-0.0892974	0.109102	-0.0179738	-0.030318	-0.0914894	-0.0666497	-0.0451859	0.000894694	0.0606344	0.000279251	-0.00857106	0.0651958	-0.0151214	-0.0259764	-0.0272702	0.0312328	0.0356017	0.0121083	-0.000958764	-0.0226795	0.00564426	-0.00409772	-0.15256	0.029164	-0.0273874	0.00437709	-0.0390549	0.000923256	-0.0155299	-0.0020826	0.0193843	-0.00124288	0.0146829	0.111481
XJ133	0.00121752	-0.0778207	-0.0322534	0.0339532	0.00142621	-0.0317155	0.0303435	0.0362516	0.0317389	0.0404572	-0.0940706	-0.01029	0.0559063	-0.00337612	0.0578497	-0.0365063	0.0397712	-0.0573821	0.0469597	0.0829131	0.0241164	0.0519909	0.00482204	0.0582327	-0.000244062	-0.0157743	0.0114952	-0.0459219	-0.023629	0.0826019	0.0253827	0.0351477	-0.0116855	-0.040952	-0.0444833	0.000843379	-0.00418416	0.0849862	0.00923388	-0.027447	0.0116237	0.0794693	-0.00142181	-0.0476085	-0.00246248	0.017021	0.00022398	0.0151595	0.0884184
XJ134	0.0012883	-0.20035	-0.027458	0.00744003	0.00117827	-0.031725	-0.00270984	0.0464432	0.0148923	-0.0194441	-0.0556031	-0.0917994	0.0452158	-0.00815348	0.0551616	-0.0227799	-0.0439323	-0.003834	-0.00930621	0.0720198	0.0392493	0.0139471	-0.000836134	0.0229334	0.000100899	-0.0210865	0.0110996	-0.0988167	-0.0280551	-0.0266802	-0.0207578	-0.02451	0.0198343	-0.124671	0.0850565	-0.0010965	-0.00381487	0.0469981	0.0260487	-0.00213284	0.00624061	0.143304	-0.00128459	-0.0184207	0.00427663	-0.000628712	-0.00766334	0.0150335	0.0895507
XJ135	-0.00400357	-0.106705	0.0086509	0.0113966	0.000997618	-0.024457	-0.0222239	-0.0185337	0.0199553	0.0200296	-0.04011	-0.0125192	0.0532698	-0.00643653	-0.0270569	-0.0662549	0.080218	0.00144632	0.0146076	0.0395631	0.0165873	-0.0810028	0.00228234	0.0259258	-0.000105223	-0.0133834	0.0698683	0.0343144	-0.0306266	0.130445	-0.000564142	-0.0484073	0.0185537	-0.0128259	-0.0264758	-0.000113407	-0.00418416	0.0759857	0.0126454	-0.00213795	0.00282808	0.0296084	-0.00053776	-0.0362881	-0.00238763	0.0136175	0.00133161	0.00947436	0.0794926
XJ136	-0.000948024	-0.0442519	0.00601929	0.0434631	0.000495177	-0.0166139	-0.00196094	0.0203165	0.0182714	0.00543277	-0.00412882	0.0160416	0.0555072	-0.000808559	0.0409873	-0.0408295	0.0489283	-0.0424844	-0.00531681	0.0759645	0.0155756	0.00928164	0.00260797	0.0498403	-0.000201792	-0.015522	0.0445993	-0.081809	-0.00645867	0.0406012	-0.0222242	-0.0106456	-0.00155975	-0.0558768	-0.000729463	-0.00103244	-0.00370292	0.045032	0.0106444	-0.00305175	-0.0014207	0.03564	1.14577e-05	-0.0474209	-0.000304856	0.00576665	-0.00195182	0.0107017	0.0635564
XJ137	0.000233665	0.0130495	-0.0318371	0.067063	0.00131497	-0.0304513	-0.0160135	0.00725278	0.034218	0.0155519	-0.047218	-0.0528878	0.0522973	-0.015296	0.0456939	-0.106819	-0.0554919	-0.000100766	-0.00452449	0.0145533	-0.0124323	0.0726928	0.000304225	-0.0106608	-0.000102063	-0.0306549	0.0212099	0.0454811	-0.0246974	-0.0340317	0.0330786	0.0646336	0.00717135	-0.0673474	0.0128746	0.000541522	0.00139181	0.0838162	-0.00762786	-0.0165526	0.0137031	0.146034	-0.000959446	-0.0492387	-0.00442208	-0.0179048	-0.00722218	0.0132884	0.0970709
XJ138	-0.00287384	-0.143383	-0.00600679	0.0238011	0.000691205	-0.0304962	-0.00130071	0.0271504	0.0231159	-0.0149396	0.0171887	0.154064	0.0479526	-0.00883344	-0.0374916	-0.0108157	0.0812029	0.0176135	0.016573	0.0732656	0.00562167	0.0187897	-0.00760199	0.0191452	-0.00012272	-0.0118864	-0.104478	-0.129943	-0.0130384	0.111529	-0.167607	0.0100993	0.0290676	-0.0365995	0.15327	-0.00188463	-0.00394192	0.0451355	0.00071712	0.019307	0.00623472	0.26365	-0.000190836	-0.0455793	0.010981	-0.0191815	0.0104213	0.0109424	-0.00341172
CB1	-0.000116614	0.0324927	-0.00953012	-0.107089	-0.000944824	-0.0306934	0.0829554	-0.00127429	0.00399782	0.0329759	-0.0144347	-0.0793572	-0.0382615	-0.00272307	-0.00781418	0.0894666	-0.0572599	0.0320619	-0.0816761	-0.00776809	-0.0781983	-0.0434364	0.00242738	0.00375316	-0.000192796	0.0255815	-0.0736561	0.0683784	0.0243509	0.00662856	0.0104377	0.00859415	-0.018913	0.0179037	-0.00415073	-0.00110804	-0.00312457	0.0484109	0.0106245	-0.0121776	0.0114658	-0.0401675	0.000129182	-0.00242104	-0.00287465	-0.00370644	-0.000238028	-0.0140498	-0.0986873
CB2	0.00133986	0.210421	0.0362787	-0.0644811	-0.00913534	-0.0324646	0.0532677	-0.0158708	0.00409519	0.0310038	0.101578	-0.000438062	-0.0451722	0.00133921	-0.0176403	0.100538	-0.0315986	-0.0479678	-0.0816761	-0.0431354	0.00179676	-0.0792379	0.00442971	-0.0157378	-7.45733e-05	-0.000370231	6.67085e-05	0.0430785	0.0133329	-0.047697	-0.000125234	0.0530322	-0.0219246	0.0998962	-9.37738e-05	0.00144132	0.000284215	-0.157566	-0.0725499	-0.00304414	0.0135257	-0.0226338	0.00114616	0.02867	-0.00567925	0.000500835	0.00222383	-0.00157745	-0.0349467
CB3	0.00124345	0.0894166	-0.00455649	-0.0712323	-2.64999e-05	-0.0301895	0.0657769	0.0191414	0.00281792	0.0114027	-0.0408417	-0.0135905	-0.0414787	0.0146289	-0.00106829	0.0935344	-0.00841868	0.00955138	-0.0816761	-0.101926	-0.0214099	-0.00560674	0.0064737	-0.0283039	-0.0003039	0.00559623	-0.123217	-0.00172586	0.0156345	-0.012221	0.00362914	-0.010743	-0.0111756	0.078861	-0.0472313	-0.000508445	0.00782658	0.0432732	-0.00210061	0.00330122	0.00476698	-0.0462088	0.00065424	-0.024425	-0.00150918	-0.0332956	0.00323505	-0.00382552	-0.129478
CB4	0.000763565	-0.0757243	-0.00622625	-0.0390339	0.000980172	-0.0308521	0.0603351	0.00889543	0.00692119	0.0324881	0.384211	-0.0463969	0.0174938	-0.00264362	-0.0213719	0.0976049	-0.0200944	-0.039194	-0.0816761	-0.0710047	0.0290901	-0.0234822	0.00491986	-0.00323374	-0.000306031	0.0178938	-0.0519168	0.00196616	-0.00718056	-0.000403435	0.0225846	0.0452681	-0.0146476	0.089032	0.00210343	-0.00100963	0.00608919	0.0544332	0.0213298	0.000338176	0.0129779	-0.0540446	-0.000273288	-0.0413501	-0.00188188	0.00574613	0.00882658	0.00258228	-0.0538356
CB5	-8.06189e-05	-0.0636835	-0.0156171	-0.00139565	0.000259777	-0.0310568	0.0575082	0.0276077	-0.00401201	0.00052431	-0.0289654	-0.0217807	-0.0172186	0.0143628	-0.0156313	0.076211	-0.0427214	0.0417314	-0.0810079	-0.0579001	-0.0186261	-0.0110371	0.00629937	-0.0146148	-0.000277039	0.0268146	-0.149645	-0.0289792	0.000472591	-0.00645871	-0.0530584	0.0107332	-0.0172621	0.0840377	-0.0670831	-0.000596713	-0.00106838	0.0405803	0.016263	-0.0170005	0.0118317	-0.00954749	0.000164538	-0.0310197	0.00281657	-0.0188259	0.00777024	-0.0144542	-0.176446
CB6	0.000494477	0.0357666	0.00812231	-0.0379263	-0.00080696	-0.0323413	0.0311307	0.00931274	0.00530446	-0.00799944	0.0780604	-0.112831	-0.184318	-0.0124027	0.00359879	0.0890613	-0.0438161	-0.00707662	-0.0808622	-0.101882	0.022088	0.0155298	-0.000617059	-0.0592892	-8.17907e-05	0.0176344	-0.0779488	0.0295503	-0.0215267	-0.032022	0.0130245	0.0866469	-0.0185529	-0.00466148	-0.0360658	0.000267052	-0.00393431	0.0400154	0.02626	-0.00654185	0.0126975	0.058498	-0.000320707	-0.00152103	-0.00154066	-0.016592	0.00140063	0.00649966	-0.0169528
CB7	0.000389657	-0.0697376	-0.00160195	0.0140384	0.000448251	-0.0308026	0.0652381	-0.00117477	-0.0222937	0.030448	0.00120679	-0.00104077	-0.0675814	0.0141152	-0.0106587	0.105232	-0.0389996	0.0208357	-0.0816761	-0.0163174	-0.0040646	-0.0737949	0.00775224	0.00663565	-0.000252077	0.0268273	-0.102164	0.00233835	0.0288971	0.0422837	-0.000820059	0.00361203	-0.0130427	0.103774	-0.070229	-0.00123192	0.000145021	0.0230023	-0.00600926	-0.00496233	0.011514	-0.0426353	0.000685958	-0.0352964	0.000252707	-0.0160602	0.00295685	-0.0180897	-0.227426
CB8	0.000461554	0.0462856	0.0460682	-0.0926566	0.000746409	-0.0278483	0.0556499	0.0163855	0.0117602	-0.000174802	-0.141465	-0.0122079	-0.0160938	0.0059682	-0.00631279	0.0829098	-0.0594081	0.0236935	-0.0816761	-0.0916813	-0.0771514	-0.0491535	0.00528998	0.00689222	-0.000303996	4.21697e-05	-0.133717	0.0543716	0.0362479	-0.0156152	0.0284013	-0.0350159	-0.0162114	0.0245532	-0.0578412	-0.000511382	0.0087006	0.0345387	-0.0188117	0.00672235	0.00180754	-0.022697	-9.22699e-05	-0.0402342	-0.00296287	-0.00411641	0.0108433	-0.0322089	-0.0900472
CB9	0.000664419	0.0711274	-0.0117339	-0.00486954	-0.00224009	-0.0318813	0.0593724	-0.00127395	-0.00279167	0.0126705	-0.0774467	-0.0107673	-0.0144612	-0.00550892	0.0092518	0.0822014	-0.0296209	0.0411605	-0.081152	-0.063993	0.0015516	-0.0132156	0.0065768	-0.0171262	-0.00024506	0.0177868	-0.176822	0.0113963	0.0285601	-0.0192093	-0.00588533	0.038504	-0.0184218	0.0714267	-0.0334169	-0.000920224	0.00827378	0.0343947	-0.000995114	-0.00189632	0.0124108	-0.045965	0.000201188	-0.0337237	-0.00202607	-0.0138998	0.000972955	-0.015733	-0.224989
CB10	0.00129705	0.0119073	-0.0277231	0.0216535	-3.42932e-05	-0.0321448	0.0630528	0.00763184	0.0117465	0.02754	0.139258	-0.00636281	-0.0626189	0.00255945	-0.0303633	0.0744852	-0.0181507	0.054858	-0.0816761	-0.0752463	-0.0260422	-0.0322882	0.00654119	-0.0419	-0.000233376	0.0255738	-0.0844302	0.00821644	-0.00874671	-0.042626	-0.0502185	0.0404433	-0.0109137	0.020652	-0.0188749	-0.000955535	0.000492158	0.00249463	0.0282527	-0.00560686	0.0135797	-0.0449201	0.000277865	-0.0320602	0.00829754	-0.0302055	-0.000107658	-0.0104899	-0.154952
CB11	-0.000110428	0.0426325	0.00157472	-0.0466059	0.000679176	-0.0302846	0.0469143	0.00345252	0.03223	0.0275509	-0.0125729	-0.116182	0.0304894	0.00664709	0.0323916	0.0619512	-0.0179096	-0.0428777	0.0988733	0.11073	0.0331602	0.0685685	0.00603295	0.0925649	-0.000198861	0.00760983	0.0269705	0.0506948	0.0134091	-0.0771961	0.0220994	0.0910689	-0.0222843	0.0385625	0.0383303	0.000385858	-0.00297367	0.0182314	0.0084261	0.000228779	0.0121191	-0.00924702	0.000425563	-0.0386596	-0.00635357	-0.00238793	0.00393877	0.00515745	-0.117751
CB12	0.000546632	-0.0128861	-0.00590198	0.00267121	0.000540102	-0.0325996	0.0568692	-0.00238994	0.0182209	0.00646656	-0.0608152	-0.0291549	0.0115944	-0.0141283	0.00510509	0.0905185	-0.00647917	-0.0155952	0.141649	0.0839716	0.0280206	0.0979804	0.00526529	0.0928694	-0.000207527	0.0220441	0.0134739	0.00877204	0.00406319	-0.00890009	0.0291709	0.050345	-0.0210534	0.00793903	-0.0232971	0.000196864	-0.00225445	0.0641466	0.0415466	-0.0215425	0.0141849	-0.0423908	1.84275e-05	-0.0155951	-0.00510382	0.00413592	-0.000924071	0.0035671	-0.0209884
CB13	0.000314266	0.141392	0.0134953	-0.150109	0.000824041	-0.0317477	0.0362936	0.0308666	0.00667837	0.00608911	-0.0976294	-0.071811	-0.0222404	-0.00214349	0.00702212	0.0613485	-0.0121728	-0.0159006	0.0299863	0.0425801	0.0439916	0.0811377	0.00376222	0.0663567	1.29018e-05	0.0207908	0.0233398	0.0416834	-0.00082749	-0.0444265	0.0279499	0.0719366	-0.0169151	0.0197176	0.0625123	0.000676364	0.00116892	0.00249324	0.0276885	-0.0135457	0.0106437	-0.0704452	-7.02068e-05	0.0780256	-0.00493477	0.0139388	-0.000395474	3.4259e-05	-0.0796991
CB14	0.000102735	0.0654144	0.0171958	-0.0302335	-0.000830971	-0.0323642	0.0489898	-0.00710834	0.0205087	-0.0176735	-0.098205	-0.0800552	0.0115298	-0.00917661	-0.00018384	0.0521528	-0.0158783	0.00779005	0.08816	0.0761469	0.0374562	0.0689245	0.0045556	0.0900191	-4.6769e-05	0.0254556	0.102139	0.0855904	0.0234788	-0.0215844	-0.00320406	0.0577624	-0.0116861	0.0378808	-0.0121597	-6.41987e-05	-0.00135196	-0.00396894	0.0210205	0.00495127	0.00689947	-0.03487	0.000322626	0.0360741	-0.00474077	-0.0100842	0.00219092	0.000111053	-0.268468
CB15	0.000342038	0.103606	-0.00558181	-0.00527685	0.000740627	-0.0322018	0.0448588	0.00982255	0.0143375	0.0114055	-0.0137818	-0.0598917	0.0341708	-0.00560637	0.000828706	0.0674784	-0.0257799	-0.0319753	0.132603	0.0674211	0.0490976	0.0448399	0.00545702	0.0853323	-5.64195e-05	0.0275478	0.0446846	0.0555523	0.00490478	-0.0323532	-0.000266132	0.0222584	-0.0185753	0.0374782	0.0150181	0.000341546	-0.00102191	0.0548076	0.0403465	0.00184036	0.0148878	-0.0358052	0.000592113	-0.012315	-0.00492962	-0.00162119	-0.00124128	-0.00118785	-0.0630618
CB16	0.00105536	0.00951539	-0.00756838	-0.0395525	9.79091e-05	-0.0326123	0.0373904	0.0124419	0.0265557	0.0355705	-0.11073	-0.0990401	0.0348224	-0.0145055	0.0365326	0.0505075	-0.0286572	-0.0547017	0.0412804	0.102613	0.0291119	0.0904372	0.00741333	0.102668	-0.000239017	0.0370075	0.0574149	0.0909476	-0.00298477	-0.0473375	0.0560435	0.0808103	-0.0226558	-0.0241315	-0.00395762	0.0012663	-0.00180726	0.0609581	0.0401901	0.00398998	0.0150925	0.0317742	-0.000535455	-0.0200629	-0.00746293	0.00149313	-0.000428928	0.00641579	-0.0150058
CB17	0.00118118	0.0135799	-0.00094936	-0.0469585	-6.02895e-05	-0.0327107	0.0339206	-0.00821773	0.0258746	0.0288892	-0.126182	-0.0998285	0.0176803	-0.000921959	0.0108715	0.0686833	-0.0290776	-0.00321422	0.0359973	0.105953	0.0325038	0.026486	0.00370924	0.102154	-0.000195842	0.0238716	0.0130382	0.0275266	0.0155908	-0.0383256	0.00848154	0.063607	-0.0209708	-0.002813	0.0129801	-3.9506e-05	-0.00345696	0.0524099	-0.00734465	0.00478752	0.0134437	0.079095	-0.000239636	-0.0232942	-0.00700788	0.00528334	-0.00108186	0.00218896	-0.0506805
CB18	0.000357633	0.0334968	0.0125561	-0.00195649	0.000293597	-0.0323685	0.0702147	0.0232213	0.0203468	0.0193436	0.0425548	-0.0863369	-0.0823668	0.0146219	0.0170366	0.056175	-0.0204144	0.000434211	0.0419135	0.0673459	0.0324529	0.116463	0.00461543	0.0838172	-3.07835e-05	0.0253473	0.0476184	0.0526532	-1.83874e-06	-0.0333682	0.0256083	0.0371563	-0.019695	0.0345869	-0.00419978	-0.000340885	0.00775717	-0.071508	0.0125153	0.00903205	0.0138672	-0.0137713	-7.12181e-05	0.0489168	-0.00356491	-0.0126175	0.00230024	-0.00242427	-0.0679519
CB19	-0.000513922	0.0653118	0.00382706	-0.0524762	-0.000144935	-0.032479	0.0448421	-0.00403999	0.00426261	0.0196352	-0.0636126	-0.0631874	-0.00327145	0.012805	-0.00151271	0.0672664	-0.03604	-0.000353559	0.0350526	0.0488367	0.0480265	0.0627992	0.0041241	0.0789622	3.42936e-05	0.0274266	0.0232203	0.0559391	-0.00451859	-0.0406548	0.0174059	0.0458991	-0.0170346	0.0354587	-0.00274814	7.47407e-05	0.000114756	0.0511347	0.00835701	-0.00860414	0.0150763	0.0021559	0.000517478	0.090467	-0.00229727	-0.00190918	-0.000677303	-0.0022344	-0.104418
CB20	-0.000678892	0.0290872	0.0457262	-0.00907832	-0.00160654	-0.0316533	0.0593799	-0.00764852	0.01502	0.00827358	-0.0801025	0.0261264	-0.0295905	-0.00446128	-0.0294936	0.0807213	-0.0427604	0.0213374	-0.0816761	-0.0119326	-0.0131329	-0.0201261	0.00303248	-0.0131459	-0.000216292	0.0339495	-0.120328	-0.0140184	0.0156689	0.0494128	-0.0104592	0.0164238	-0.0163482	-0.0254401	-0.0196751	-0.00133107	-9.79273e-05	0.0125034	-0.0163659	-0.0175255	0.0138406	-0.025314	0.000230376	-0.0167132	-0.00166595	-0.0071928	0.00512981	-0.00956614	-0.231512
CB21	-4.24549e-05	0.00143095	0.022955	-0.00549227	-0.00252602	-0.0320131	0.0629068	-0.0201778	0.0202894	0.0207255	0.125603	-0.0842738	0.0315607	0.0181453	0.023001	0.111022	-0.00865216	-0.0360079	-0.0816761	-0.0397557	0.0102255	0.0547364	0.00846828	0.0129077	-0.000215008	0.0194805	-0.0107195	0.0474048	-0.00550354	-0.042616	0.0427226	0.0350555	-0.024557	0.01359	-0.0959203	-0.00137362	0.000794954	0.0570018	0.00850332	-0.00486882	0.0158999	0.0699193	-0.000460705	-0.0205614	-0.00599916	-0.000658595	0.00127151	-0.00133369	-0.0302385
CB22	0.000872684	-0.00812565	-0.00410582	-0.0565516	-0.00229648	-0.0325505	0.0305447	0.0161601	0.01968	0.0250949	-0.0289045	-0.101613	0.018572	0.0182164	0.00796147	0.0941606	-0.0174231	-0.00031231	0.0867327	0.0673498	0.0481334	0.113304	0.00455291	0.0948437	-5.39338e-05	0.0156322	0.0332392	0.0517016	0.000148874	-0.0425874	0.0354237	0.0553203	-0.0219598	0.0285459	0.0270723	0.00174567	-0.00212623	-0.0640976	0.0088878	0.00398809	0.0155336	0.00944148	0.000328312	0.0522575	-0.0059428	0.0106337	-0.000181297	0.000589796	-0.14186
CB23	0.000781879	0.152391	-0.0107821	-0.100858	0.000639797	-0.0326851	0.0388521	0.035113	0.0241959	0.00905621	-0.0578548	-0.110145	0.0331566	-0.00170545	0.0388887	0.0557621	-0.0214113	0.0156138	0.073711	0.0859389	0.0306684	0.0667776	0.00653061	0.0921582	-0.000114584	0.0183174	0.100929	0.0672744	-0.00250766	-0.058922	0.045723	0.0722426	-0.0178002	0.000812617	0.0263425	0.00166128	-0.00227829	0.0529913	0.0213037	-0.0048624	0.0166326	-0.0391091	-0.000533057	0.025134	-0.00747454	-0.0053223	0.000382383	0.00493143	-0.115628
CB24	0.00147502	0.0499843	0.00755703	-0.0869157	-0.00245572	-0.0325428	0.0627794	0.00262052	0.0113738	0.0291849	-0.0165723	-0.030008	0.0136287	-0.00764539	0.0173134	0.075503	0.0141131	-0.0218483	0.0481366	0.0956821	0.00486635	0.0743054	0.00412723	0.102167	-0.000229279	-0.0107535	0.0532693	0.00607551	0.0184494	-0.0345233	0.0293006	0.059308	-0.0172626	0.00901158	0.0343537	-0.00038038	0.00314206	0.0507536	-0.00853938	-0.0060115	0.00802636	-0.0586234	-0.000440588	-0.0214757	-0.00602968	0.00641729	0.000615915	-0.000939234	-0.0856651
CB25	0.000563179	0.183436	0.00111754	-0.121923	-0.00259008	-0.0322194	0.040852	-0.00616207	0.0120028	-0.000531735	-0.0673784	-0.0867962	0.0110214	-0.00672233	0.0124879	0.0705648	-0.0435077	-0.0168711	0.0467391	0.074286	0.0274291	0.0438213	0.00312295	0.0629286	-0.000148361	0.00619667	0.038506	0.0280215	0.0164128	-0.0564149	0.0376036	0.0733934	-0.0217216	0.0489366	0.0670967	0.0023557	-0.00126698	-0.00277644	-0.00892036	0.0328913	0.0122298	-0.0418524	-1.93045e-05	0.0126053	-0.00485753	0.0104518	0.00384379	-0.000666337	-0.0783449
CB26	-7.7442e-06	-0.00370914	0.0270356	-0.119898	0.000653715	-0.0326661	0.0772306	0.0297207	0.0261754	0.0267111	-0.0390852	-0.142538	-0.00560396	-0.00472318	0.0478181	0.0721038	-0.0513875	-0.0199304	-0.0808352	-0.0980316	0.0289261	0.0327249	0.00801794	0.0350247	-0.000188319	0.000740086	0.0250461	0.0759091	0.00159138	-0.0694045	0.0677363	0.0937491	-0.0215806	-0.0587085	0.0147596	-0.000783089	-0.00291741	0.0475931	0.03588	0.0163321	0.0133165	-0.0133623	-0.000475286	0.0151708	-0.0082047	0.00304525	-0.00224051	0.0030122	-0.0681443
CB27	0.000527692	0.131202	0.0270348	-0.131923	0.000507742	-0.032292	0.0720009	-0.0262976	0.00908118	0.0236879	0.0204521	-0.0519075	-0.00153793	-0.00340691	-0.00396692	0.0799302	-0.0511697	-0.0143229	0.0543817	0.0702734	0.0418509	0.0479859	0.00570818	0.0823179	-0.000117312	0.0175909	-0.0663445	0.0702832	-0.000974343	-0.0298104	0.0160093	-0.000605872	-0.0128517	0.0398338	0.0590108	0.000768978	0.00618447	-0.0061447	0.00126134	0.0142082	0.0137828	-0.0330366	0.00121218	0.00844044	-0.00564804	-0.0124541	0.00324296	-0.00581202	-0.0908827
CB28	0.00172125	-0.0074393	-0.0051159	-0.0267854	0.000773868	-0.0303464	0.0917094	0.00831829	0.0129689	0.0324361	0.0095788	-0.0679973	-0.0513782	-0.0052689	0.0235883	0.0595124	-0.0553578	0.0045947	-0.0816761	-0.0210292	-0.0123196	-0.00278197	0.0064983	0.0278941	-0.000258484	0.0221671	-0.0778895	0.00938733	-0.00698874	-0.0431775	0.0317846	0.0285956	-0.014213	0.0531116	-0.0687379	-0.000338901	2.14897e-05	0.0467401	-0.0180183	-0.0304806	0.012495	0.0132557	5.99245e-05	-0.0156114	-0.00121165	-0.00462533	0.00201686	-0.00890173	-0.151878
CB29	-1.13964e-05	0.199193	0.0545378	-0.171915	-0.000739186	-0.0306982	0.0219425	0.0136386	0.0151399	0.00308507	-0.0958205	-0.0698102	-0.105273	-0.0131005	-0.00258018	0.0898304	-0.0239397	0.00592316	-0.081121	-0.164608	-0.000472272	-0.0241614	0.000815439	-0.0507298	0.00020777	0.00140566	-0.00515861	0.069678	0.0186793	-0.0629806	0.044865	-0.0154739	-0.0140858	-0.0406753	-0.0365376	0.00411093	0.0979761	-0.348943	-0.0212001	0.029776	0.00965817	-0.0385825	0.00134987	0.0932573	-0.00545606	0.0111255	-0.00205328	-0.0015591	-0.0429579
CB30	0.00128456	0.107319	-0.000442107	-0.0150331	0.000550586	-0.0319017	0.0441911	0.0333701	0.0104822	0.0203462	-0.125612	-0.0495318	-0.0384797	-0.00914453	0.0132008	0.0838039	-0.0257242	0.0264904	0.0429207	0.079034	0.0438101	0.0620292	0.00186494	0.0814197	-2.4743e-05	0.0130734	0.0391915	0.0410094	0.0202698	-0.0440645	-0.0344486	0.0621654	-0.0146289	-0.0297805	0.0348327	0.00127659	-0.000889239	0.0345398	0.0321668	0.00669087	0.00667914	-0.00337075	0.000208345	0.0216143	-0.00139325	2.36565e-05	0.00277984	-0.010346	-0.140808
CB31	0.0011723	0.0956998	0.0140118	-0.0986428	0.000318916	-0.0284143	0.0371473	-0.000634927	0.0214898	0.0226946	-0.0905837	-0.0684866	-0.0930599	-0.00726762	0.0264423	0.0779893	-0.0272128	-0.033408	0.138978	0.083242	0.021081	0.0334163	0.00558188	0.0879436	-5.53487e-05	0.0138033	0.0756117	0.0260575	-0.00959236	-0.0460188	0.015386	0.0634425	-0.015747	-0.00557918	0.0526935	0.00054871	0.00662151	-0.0910683	0.0357228	0.00384269	0.013441	0.0123552	-0.000138842	0.0474291	-0.00582413	0.00425071	-0.00264331	0.00404478	-0.0427429
CB32	0.000881525	-0.00527624	0.00157164	-0.0543429	0.000542662	-0.0316774	0.0468887	0.0208527	0.0135549	0.0096974	-0.0770702	-0.0704626	0.000465556	-0.0111313	0.00652941	0.0728423	-0.0407375	-0.026004	-0.0816761	-0.145149	0.0122865	-0.00338216	0.00639707	-0.0180519	-0.000238916	0.0021119	-0.0146673	0.0629513	-0.00640658	-0.0230618	0.0277409	0.0324513	-0.0174552	-0.0383171	-0.0421867	0.000477705	0.0172001	0.053697	-0.0227786	0.000619924	0.0114657	-0.0273896	-1.69916e-05	-0.0178522	-0.00579319	-0.00586667	-0.00421536	0.00124985	-0.156504
CB33	0.000620959	0.0515648	-0.000698282	-0.0369733	-0.00061922	-0.0285116	0.051995	-0.00650646	0.0104824	0.00812222	-0.0768759	-0.0223627	-0.0170238	-0.00418218	-0.0139629	0.0499969	-0.0227506	0.0233085	0.143765	0.0742932	0.0253591	0.0637827	0.00591017	0.0669344	-3.04476e-05	0.0362031	-0.0698071	0.0197014	0.0113634	-0.0391437	-0.023292	0.0429289	-0.0160556	-0.0521436	0.0455247	0.00162931	-0.000917093	-0.061426	0.0238419	0.00482027	0.008355	-0.00122047	0.000868849	0.0321818	-0.00017897	-0.0134467	0.00381442	-0.00709168	-0.0845032
CB34	0.00193825	0.0457768	-0.00558614	-0.140863	-0.000371617	-0.0325345	0.0461193	0.0142652	0.0312681	0.0133447	-0.108482	-0.132093	-0.0177243	-0.0122847	0.0353301	0.0917824	-0.0552198	-0.0472025	0.0388187	0.0685153	0.0305215	0.100705	0.00288251	0.0838769	-0.00012118	0.0357152	0.0795682	0.0650227	-0.0292359	-0.0684202	0.0624207	0.0942545	-0.0191054	-0.0635858	0.0532697	0.000248677	-0.00183832	0.0633616	0.0196677	-0.0121039	0.0117926	0.0181278	-0.000390825	0.0185022	-0.00752658	0.0174845	0.00338509	0.00705853	0.054914
CB35	0.000182242	0.0729059	0.00371548	-0.0983121	-0.00204371	-0.0321063	0.0596683	0.0219979	0.00889291	-0.00277591	0.0148546	-0.0443322	0.00419361	0.00774064	0.0179641	0.0213977	0.0117039	0.0146492	0.0415454	0.0482045	0.0611565	0.0392635	0.00493282	0.0679431	0.000208932	0.0199051	-0.0499931	0.0478689	0.0293735	-0.0513937	-0.00869823	0.083298	-0.0152642	0.0633362	0.0584599	0.00204318	-0.0033213	-0.00194827	0.0198674	-0.00113471	0.0113745	-0.0138186	0.00045268	0.0907962	-0.00403213	-0.00213456	-0.00175601	0.00202753	-0.156565
CB36	0.00101279	0.031734	0.00923838	-0.0152046	0.000770293	-0.0298338	0.0590279	0.0138872	0.0155004	0.0450212	-0.0812561	-0.0766766	0.00625243	-0.00969496	0.00462709	0.094383	-0.0285273	-0.0194926	0.180517	0.105015	0.053832	0.0765738	0.00425263	0.112158	-4.10362e-05	0.0288222	0.0367282	0.0824933	0.0338181	-0.06216	0.0333606	0.0213272	-0.0235113	0.0432607	0.0610274	-4.7772e-05	0.00258103	-0.123227	-0.0129603	0.0422759	0.0114491	-0.0367123	-0.0007336	0.0536534	-0.00539239	-0.000183697	-0.000743626	-0.00707984	-0.0926321
CB37	0.000457662	-0.0268233	0.0272574	-0.0300458	-0.0010267	-0.028015	0.0586878	0.0118972	0.0065084	0.023204	0.140949	-0.0234256	-0.0573698	-0.00132679	0.00917084	0.0321061	-0.0613767	-0.0103046	-0.0816761	-0.0576935	-0.00926569	-0.00259438	0.00477209	-0.0160501	-0.000217711	0.021331	-0.0102609	0.0611204	-0.00856896	-0.0236098	0.0130447	-0.0317748	-0.0106064	0.0108135	-0.0458034	0.00168023	0.00317726	-0.0613202	-0.0159232	0.00564907	0.00972355	-0.0812907	-0.000101185	-0.0128758	0.000196888	-0.0230043	0.00428399	0.00178831	-0.0962688
CB38	0.000764847	0.181556	-0.0264399	-0.0929417	-0.00371422	-0.0325261	0.0447579	0.0120693	0.0164309	0.0290442	-0.111405	-0.106219	-0.0145971	-0.011624	0.0400467	0.0560653	-0.0227219	-0.00679128	0.0239457	0.0890217	0.0579887	0.0823026	0.00485551	0.100799	7.24902e-05	0.00949374	0.0597642	0.0215047	0.014524	-0.0532161	-0.000592427	0.0699919	-0.0189172	-0.0252362	-0.027013	-0.000704079	-0.000774105	-0.0711763	-0.00189012	-0.00673734	0.0123361	-0.00404275	-0.000241613	0.0499291	-0.0052121	-0.011093	-0.00122323	-0.00330271	-0.256568
CB39	0.00121411	0.245975	0.0357243	-0.183231	0.000605947	-0.032599	0.044996	0.00574437	0.0274461	0.0206298	-0.121188	-0.0914711	-0.0244689	-0.00962281	0.0175915	0.081331	-0.0177311	-0.00788476	0.0527264	0.0921392	0.0168171	-0.00124025	-0.000777077	0.11975	-0.000109249	0.00484649	0.0448889	0.0778189	0.040677	-0.0646162	0.0278813	0.0626648	-0.026373	0.0111003	0.114299	0.00284999	-0.000841003	-0.0182154	0.00105601	0.0226191	0.0130819	-0.0174865	0.000753626	0.0184026	-0.00616654	-0.00322804	0.0072058	-0.00977696	-0.0796316
CB40	0.00176808	0.298338	0.0274003	-0.0909719	0.000323251	-0.0315419	0.00644748	-0.0328724	0.00713288	0.02856	-0.0349255	-0.0316499	-0.0766412	-0.00364639	-0.00981564	0.0668353	-0.0100599	-0.0496757	0.0268684	0.052682	0.0360522	0.0268516	0.0046279	0.0754933	1.75161e-06	0.0286618	0.0326131	0.0386505	0.0533772	-0.0611297	0.00543341	0.0345194	-0.0128018	-0.00908041	0.0716118	0.00413159	0.00455129	-0.158561	0.00559222	0.0163466	0.0128139	-0.0553619	0.00116737	0.0453582	-0.00428093	0.000937073	0.000688388	-0.00302117	-0.109162
CB41	0.00118556	0.259115	0.0155408	-0.120785	0.000616563	-0.0310943	0.0555247	0.0157639	0.0273072	0.0196872	-0.0421561	-0.113384	0.00718467	-0.0132315	0.0328863	0.091603	-0.00182328	-0.0439225	0.109239	0.0481322	0.0449588	0.0584056	0.00733064	0.135341	-0.000185508	0.0014814	0.0595982	0.0808165	0.014498	-0.0371288	0.0427883	0.0946743	-0.021533	-0.0367839	0.0578143	0.00038735	-0.00141153	-0.0134953	0.00995581	0.0122354	0.0140754	-0.00406143	-8.91209e-05	-0.00149445	-0.00561559	0.0078367	-0.00240255	-0.00354404	-0.0544011
CB42	0.000376608	-0.00680999	0.0170781	0.00200004	-0.00108253	-0.031184	0.0497072	-0.00852302	-0.0163232	0.0131488	-0.0776524	0.0557756	-0.0593611	-0.00619145	-0.0166567	0.0575444	0.00463246	0.0550742	-0.0808529	-0.0890722	-0.0210154	-0.01863	0.00388598	-0.0585282	-0.000135066	0.0185106	-0.219849	-0.0145909	0.0329839	0.0201834	-0.0272937	-0.0166374	-0.00429393	0.100768	-0.021525	-0.000608717	-0.000467483	-0.00186948	-0.0149247	0.00518435	0.00688211	-0.066323	0.000208023	0.00952076	-0.000388519	-0.0260186	-0.000753876	-0.0233716	-0.239842
CB43	0.00040388	0.264255	-0.0209022	-0.0978299	0.0006299	-0.0322197	0.0176611	0.0122496	0.0119379	0.0225209	-0.0542536	-0.0883343	-0.0488031	-0.011504	0.0168676	0.0894102	-0.0345797	-0.0235407	0.0557556	0.0265872	0.0306372	0.0956303	-0.00139096	0.0889243	8.22026e-05	0.0216877	0.00734745	0.0560186	-0.0140407	-0.0642439	-0.0165467	0.0642098	-0.0183021	0.0304237	-0.00776145	0.0038115	0.000951315	-0.0643424	0.0197285	0.0283676	0.0126268	0.0137438	0.000792338	0.046896	-0.00474846	0.000200222	0.00160113	0.00325593	-0.0431161
CB44	-0.00138763	0.357306	0.0111377	-0.092677	0.000224835	-0.032227	0.0379482	0.000259912	0.0148696	0.0330386	-0.0981329	-0.0659276	-0.190669	0.000629322	0.0256827	0.0585243	0.018755	-0.0393315	0.024942	0.0831095	0.0395325	0.0015418	0.000842328	0.0975663	0.000183135	0.0074633	-0.0312794	0.0588328	0.0124281	-0.0687531	0.00328736	0.0815801	-0.0239652	0.0635493	0.0143896	0.00226147	-0.000448182	-0.279414	0.00484331	0.0101551	-0.00373483	-0.0108153	0.00268926	0.0869577	-0.00196657	0.00663285	-2.33479e-05	-6.16556e-06	-0.0156982
CB45	0.00031306	0.260222	0.026904	-0.147068	-0.00248497	-0.0326139	0.0119588	0.0115311	0.0162343	0.0230802	-0.091849	-0.0907023	-0.00301268	-0.00188959	0.00951105	0.0598315	-0.0378451	-0.0526148	0.0232864	0.0314387	0.0458892	0.0901423	0.00409981	0.076642	0.000157503	0.0316508	0.00400057	0.0278455	-0.0157211	-0.0447192	0.0428753	0.0580748	-0.0158695	-0.0524002	0.0120634	0.00444193	0.00761227	-0.075323	0.0159288	0.00406913	0.010887	0.0348649	0.000933194	0.115395	-0.00470381	0.0145847	-0.000952029	0.0043465	0.0406477
CB46	0.00134989	0.0668655	0.00199362	-0.0543226	-0.00112169	-0.0319981	0.0336548	0.0151132	0.021081	-0.000264377	-0.0562182	-0.0880344	-0.0146219	-0.00893894	0.015136	0.0608409	-0.00597413	-0.0156872	0.086503	0.0854104	0.0270524	0.0901416	0.00672605	0.086945	3.40808e-05	0.0292069	-0.0166839	0.0474407	0.00549542	-0.0513398	-0.0102172	0.0474614	-0.0172775	-0.00494287	0.0555551	0.00138825	-0.000337289	0.0393388	0.0123198	-0.00679784	0.0128009	0.0282897	0.000176434	0.0377265	-0.00423113	0.00125753	0.0032619	-0.00150176	-0.0100369
CB47	0.00077398	0.304951	0.0145091	-0.104473	-0.000223434	-0.0323491	0.0456934	0.0109856	0.0163182	0.027554	-0.0275639	-0.00469551	-0.00456465	-0.015612	0.0292457	0.0731678	0.0234518	-0.0399041	0.108858	0.0886066	0.0204915	0.0084882	-0.00273801	0.0784359	-1.16428e-05	-0.00361603	0.0810479	0.0337817	0.0358487	-0.0378167	0.0528581	0.0411249	-0.0165259	-0.0466808	0.0165381	0.00043979	0.0226547	-0.0980368	0.017309	0.0478183	0.008157	0.0147176	0.00143753	0.0781911	-0.00686019	0.00630418	0.00357648	-0.00384444	-0.137993
CB48	0.00131969	0.336075	0.0062783	-0.0986544	0.000315794	-0.0320156	0.0477815	0.0225366	0.0131348	0.0280129	-0.0682386	-0.0794434	0.0164562	-0.0175591	0.00427967	0.0589307	-0.0249851	-0.0554327	0.0753294	0.0498979	0.0445962	0.0456994	0.00413433	0.0979	-0.000146403	-0.0132309	0.0396926	0.0628844	0.0434383	-0.0320023	0.00681411	0.0574141	-0.0245753	-0.00321915	0.0290139	0.00124479	0.0259716	-0.100724	-0.0151979	0.0503749	0.0122412	-0.0677748	0.000433963	0.0303392	-0.00519496	0.0111735	-0.00122658	-0.00813539	-0.107161
CB49	0.000757692	0.235229	0.023799	-0.123367	-0.00751669	-0.0319313	0.0285163	-0.0355029	0.0172931	0.0257258	0.192054	-0.0668161	0.0151358	0.00829498	0.012877	0.0308399	-0.00135967	-0.0491865	0.0563928	0.0472586	0.0380915	-7.04769e-05	0.00341357	0.0607598	-2.44876e-05	-0.0130747	0.0655507	0.0673659	0.0305122	-0.0716785	0.0057009	0.0297377	-0.0125025	-0.00375233	0.0757608	0.00263595	0.00043816	-0.0851251	-0.0921137	0.0894745	0.009686	-0.035056	0.000165177	0.0253311	-0.00452051	0.0115073	-0.00239749	-0.00583882	-0.0826156
CB50	-0.000428753	0.0870278	-0.0112095	0.0181203	-0.0003016	-0.0317385	0.0273743	0.00971042	-0.0162397	0.0112917	-0.0211546	0.0496931	-0.150327	0.0174084	-0.00924014	0.082032	0.00813757	0.020784	-0.0816761	-0.0861152	-0.0107336	-0.0755441	0.00481421	-0.0812051	-8.26175e-05	0.0148211	-0.207471	-0.00524937	0.00815866	-0.00745778	-0.052198	0.0181584	-0.0128458	0.153843	-0.039164	0.000605247	0.00342074	0.00132707	-0.0344559	0.00820961	0.00508811	-0.079535	0.000485429	-0.00202929	0.00275746	-0.030421	0.00621945	-0.00758752	-0.206314
CB51	0.000721213	0.14864	0.0324039	-0.0430707	-0.00576005	-0.0316481	0.0456388	-0.0132151	0.0170247	0.014243	-0.0242623	-0.102927	0.0452995	-0.0130686	0.0111229	0.0672324	-0.0210965	-0.0359819	0.0141543	0.030298	0.043507	0.0279452	0.00471593	0.105674	-0.000170754	-0.000630745	0.0390819	0.0126372	0.0161042	-0.0489348	0.0265292	0.0346549	-0.0219874	0.0132123	0.0240981	0.0021818	-0.00290034	0.0192901	0.00727208	0.0561173	0.0173742	-0.0614293	0.000226443	0.0247764	-0.00635018	0.013063	0.00173734	-0.00172498	-0.199553
CB52	0.0012326	0.11444	0.0195773	-0.0806903	-0.00360298	-0.031874	0.0432732	0.00810187	0.0211806	0.0254222	-0.0553993	-0.0736762	-0.0181329	-0.0116692	0.0188266	0.0651954	-0.00557353	-0.00296932	0.157076	0.0218944	0.0374863	0.0980513	0.00321581	0.071859	-0.000126841	0.0176289	0.011419	0.0365949	0.0125575	-0.0446398	0.0342073	0.0696137	-0.0194186	-0.00610532	-0.0195734	0.00165488	-0.00237852	-0.0745441	0.0117701	-0.0153029	0.0124863	0.0307414	-0.000187504	0.0193438	-0.00475209	-0.00401051	-0.00251478	0.000284214	-0.0485235
CB53	0.000660387	0.147907	0.00832799	-0.158872	0.00040569	-0.0325805	0.0532975	-0.00416753	0.0191699	0.0303347	-0.108041	-0.0826927	-0.0276354	-0.00616604	0.0268306	0.0607903	-0.0290066	-0.0464835	0.0479455	0.110376	0.0272263	0.105291	0.00553888	0.111963	-0.000156979	0.0218854	0.040971	0.0597959	0.000539637	-0.0584427	0.0310622	0.0752515	-0.0199532	-0.0640508	0.039315	-0.000354713	-0.00173961	0.0512635	0.0307125	0.0348558	0.0138839	0.00679364	0.000283581	0.00627494	-0.00642569	0.00647681	0.000997829	0.0030014	-0.0255521
CB54	0.00139528	0.166113	0.0119146	-0.168462	-0.00576474	-0.0322232	0.056311	0.0208282	0.0284837	0.0331757	-0.0507616	-0.0943372	-0.00353519	-0.00977447	0.0335474	0.0669746	0.0112668	-0.035774	0.0413667	0.0678817	0.000408958	0.0308433	0.00479743	0.0955185	-0.000243221	-0.0219761	0.0798509	0.0438831	0.0397978	-0.0616917	0.0289759	0.0851249	-0.0225678	-0.0420083	0.0243326	0.00145653	0.000514501	0.02709	0.0238913	0.0804305	0.0123898	0.0894349	0.000276779	-0.00628415	-0.00589136	0.0100439	0.000612313	-0.00291011	-0.152972
CB55	0.000684855	0.136422	0.030539	-0.194998	-0.000500671	-0.0296793	0.0794618	0.0261799	0.0235254	0.0265808	-0.146646	-0.079767	-0.0294414	-0.00296691	0.0315909	0.0632666	-0.0607545	-0.00173145	0.111976	0.0698444	0.0068018	0.106073	0.0078488	0.106553	-0.000195873	0.00645944	0.109751	0.0616547	-0.00841267	-0.0540141	0.0652864	0.0592241	-0.0171761	-0.0388525	-0.0568214	0.000334135	0.00265386	-0.0247663	0.0429566	-0.0106626	0.0118321	-0.0124282	0.000581309	0.0155498	-0.00497334	0.0101701	0.000777147	-0.0072361	-0.0310759
CB56	0.00146562	0.428588	0.0638537	-0.242258	-0.00374856	-0.0318539	0.0354369	-0.0408259	0.0199911	0.0271852	-0.0093055	-0.0216504	-0.0133025	-0.00725403	0.000430013	0.0669279	0.0131792	0.0039939	0.0121864	0.0517314	-0.0213189	0.047787	-0.00027803	0.0633132	-6.21119e-05	-0.0132309	0.00361637	0.0314797	0.0707726	-0.0430431	-0.0130271	0.0477376	-0.0191561	0.0243713	0.0325093	0.0041516	0.0077188	-0.0353443	-0.00733433	0.0368433	0.00599119	-0.0145521	0.00161606	0.063099	-0.00551503	0.000702092	0.00426657	-0.0275521	-0.220814
CB57	0.000891568	0.267117	0.0352942	-0.17548	8.3591e-05	-0.0276558	0.0401297	0.0202564	0.0235127	0.012437	-0.0352827	-0.0925044	-0.021938	-0.00209391	0.00801891	0.0585733	0.0246382	-0.0298055	0.134523	0.0464859	0.038563	-0.00768949	-0.00140205	0.0792894	-4.45998e-05	-0.00727677	0.0518128	0.0859175	0.00620096	-0.0498202	0.025844	0.0331363	-0.0191949	-0.0399078	0.0232564	0.0038422	-0.00183958	0.00789803	-0.00551606	0.0895605	0.00805983	0.00901385	0.000366463	0.015494	-0.00644382	-0.00227307	-0.00245937	0.00169417	-0.103484
CB58	0.000339272	0.0537865	0.0194374	-0.157329	-0.00029816	-0.0324705	0.052031	0.00237464	0.0179898	0.0432221	0.0229585	-0.0824014	0.0325264	0.00944124	0.0279413	0.0869476	0.0160795	-0.019386	0.0539651	0.0905187	0.0200984	0.0518598	0.0057882	0.101592	-0.000200791	-0.0184128	0.0260594	0.0451758	0.0119191	-0.0186717	0.0300133	0.0583317	-0.022646	-0.0658171	-0.0339422	0.000865815	0.000289528	-0.0313381	0.012501	0.0145775	0.015978	-0.0134468	-1.48617e-05	-0.0132998	-0.00570851	0.00694802	0.000424159	-0.000499349	-0.108756
CB59	0.000816888	0.356301	-0.00736233	-0.0912836	-0.00331478	-0.0324083	0.0452215	0.00509326	0.0265273	0.0354763	-0.0818818	0.021218	-0.0229794	-0.00346721	0.0410994	0.0839124	-0.0217575	0.00294917	0.0357706	0.0971312	0.0365745	-0.0131266	0.00429412	0.132477	-0.00018013	-0.0302182	0.0550041	0.0890956	0.0525649	-0.059897	0.00749454	0.0777062	-0.0272518	-0.0195965	0.0306025	0.000478705	0.000825626	-0.192428	-0.0597249	0.0438087	0.0114341	-0.0258081	0.00148719	-0.0146945	-0.00430679	0.000578932	-0.00188442	-0.00882089	-0.286851
CB60	0.000581197	0.0850767	-0.0111373	-0.119888	0.000698392	-0.0320247	0.0650165	0.0457932	0.0142198	0.0336186	-0.157763	-0.0822763	-0.0748638	-0.0138787	0.0296148	0.0710256	-0.0309369	-0.00549242	0.127351	0.0472441	0.0321914	0.0985238	0.00509671	0.107467	2.41584e-05	0.0225542	0.0645018	0.0441991	-0.0141497	-0.0654777	0.0205986	0.0634126	-0.0219069	-0.0502779	0.0127052	0.000351414	0.00249592	0.000292597	0.0308954	-0.00107166	0.011153	0.00500395	0.000845388	0.100272	-0.00115951	0.00424071	-0.00310575	0.00254807	-0.0329771
CB61	0.00162744	0.178215	0.0160633	-0.152433	0.000266783	-0.031931	0.0529858	0.0297769	0.0259744	0.0309256	-0.124455	-0.0724593	0.0209649	0.00880671	0.0172752	0.0645279	0.0018505	-0.0339036	0.164842	0.0650712	0.0418016	0.0564064	0.00490761	0.0805903	-0.000103898	0.0127851	0.0431699	0.0571322	0.00989351	-0.0443774	0.0320205	0.043572	-0.0158854	-0.0238322	0.0322527	0.00118867	-0.00305693	0.0223112	0.0186621	-0.00196744	0.0128297	0.0340104	-8.99197e-05	0.00560856	-0.00318806	0.00308075	0.000673568	-0.00447885	-0.111358
CB62	0.00111589	0.205722	-0.0172331	-0.155938	-0.00580807	-0.03247	0.070708	0.0341841	0.0143498	0.030195	-0.0709882	-0.0829044	-0.0445309	0.000120189	0.0233839	0.0611581	-0.0166086	-0.0133395	0.0421199	0.0948429	0.044515	0.0664063	0.00333265	0.106357	-3.41723e-05	-0.00295649	0.0354704	0.0900899	0.0233008	-0.0557263	0.0455163	0.0770646	-0.0226815	-0.0450057	-0.050128	0.000848167	0.0132669	-0.191223	-0.0053185	-0.00209459	0.013904	0.0170529	0.000597917	0.0445147	-0.00670401	-0.00360248	0.000479167	0.00269545	-0.0724432
CB63	0.00172832	0.03533	0.0165931	-0.0537687	-0.000975026	-0.0314891	0.0551482	0.0084231	0.00914802	-0.00984266	0.0998897	-0.0289437	-0.0599563	-0.00557947	0.0111976	0.0936913	-0.0257069	0.0282686	-0.0816761	-0.121678	-0.00801234	-0.0722573	0.00343146	-0.0371081	-0.000180729	0.03069	-0.185559	0.0255551	0.00227432	-0.0187989	0.0201583	0.0378688	-0.0134312	-0.0066088	-0.0426442	0.000806511	-0.000775788	0.0316331	0.0192974	0.0261779	0.0143523	-0.049434	-0.00010912	-0.0205674	-0.000788857	-0.0165531	-0.00208888	-0.00917438	-0.102059
CB64	0.000740475	-0.00469714	0.00913704	-0.0649778	0.000847116	-0.0320079	0.0717858	-0.0065419	0.00852555	0.0240173	0.322748	0.0152691	0.000936648	0.00522112	0.0185283	0.0870704	-0.0347266	-0.00763907	-0.081202	-0.0267975	-0.0234231	-0.0224382	0.00638077	0.0219059	-0.000271787	-0.00515609	-0.107424	0.0160428	0.0129993	-0.022345	0.00455615	0.00123928	-0.017831	0.0573391	-0.00257552	0.000386683	0.00155585	0.0362443	-0.00441004	0.024573	0.0155587	-0.0481822	0.000238461	-0.0342243	-0.00443479	-0.0151277	0.00573648	-0.0125401	-0.18706
CB65	0.00147658	-0.112194	-0.0091953	-0.0127484	0.00104647	-0.0326532	0.065778	0.0123994	0.0176094	0.00990276	0.12205	-0.0880724	0.00945029	-0.0119466	0.022261	0.0628251	-0.0474659	-0.0179176	-0.0816761	-0.0517849	-0.0300182	-0.0226609	0.00573018	-0.0393122	-0.000265178	0.0271048	-0.0148578	0.0706257	-0.00995437	-0.0204306	0.0190342	0.0610596	-0.0210373	0.015626	0.021173	-0.0011718	-0.00352071	0.0797604	0.0116016	0.0163858	0.0140583	-0.0269227	-0.000140816	-0.0439373	-0.00527571	-0.00207015	0.00069546	0.00553553	-0.107739
CB66	0.0010014	0.0155229	0.00443752	0.0563984	0.000567958	-0.0320756	0.064389	-0.0179161	0.00709324	0.0265474	0.177234	0.0124209	-0.0427957	0.00988832	0.00052092	0.0964444	-0.0176589	-0.0353613	-0.0816761	-0.038851	0.0193433	0.00374338	0.00494854	-0.000250766	-0.000202173	0.0231345	-0.0556279	0.0688843	-0.00762622	-0.0305911	0.024614	0.0338267	-0.0211812	0.0958782	0.00922676	-6.46155e-05	0.00432482	0.0392565	0.00825456	0.0105816	0.0119471	-0.0797353	7.71188e-05	-0.0255683	-0.00313015	-0.00372086	0.00263523	-0.00410044	-0.0552033
CB67	0.00122875	0.122969	-0.0057804	-0.0542422	-0.000239147	-0.0318995	0.0607402	-0.0147508	0.0188973	0.0123423	-0.123302	-0.0381372	0.00929646	-0.00819845	0.0385131	0.0700392	-0.0599125	-0.00414258	-0.0816761	-0.0906191	-0.0133056	-0.0778051	0.00543907	0.000628483	-0.000258502	0.00886367	-0.101989	0.051714	0.0162574	-0.0410081	0.0204521	0.0546069	-0.0229731	0.0393444	0.0263471	-0.000166473	-0.00262188	0.00903781	-0.0413438	-0.0106917	0.0138523	-0.041991	0.000147673	-0.0337586	-0.00213906	-0.00383495	0.000546391	-0.0105175	-0.149124
CB68	0.000217546	0.139212	-0.00412191	-0.0408373	0.000391422	-0.0326324	0.0538668	0.0258143	0.0224988	0.00939047	0.0650443	-0.0720742	-0.0110915	-0.00868331	0.026845	0.0787461	-0.0535867	-0.0414718	-0.0816761	-0.125554	-0.00964661	-0.0224962	0.00403531	0.000286326	-0.000184912	0.0245996	0.00607785	-0.00814062	-0.00429904	-0.0674102	0.0180012	0.0617382	-0.022188	0.0170269	-0.047087	-0.000235281	-0.00251578	0.0428761	0.0135443	0.000585174	0.0166059	-0.0300995	0.000168629	-0.0218285	-0.00583004	-0.00831425	-0.00325006	0.00920698	-0.0343737
CB69	0.000147917	0.0766226	-0.0159829	-0.0311905	0.000444954	-0.032542	0.0718334	0.0004408	0.015194	0.0247092	-0.133107	-0.0566053	-0.00988786	-0.00943415	0.0139703	0.0861099	-0.0427249	-0.0237279	-0.0816761	-0.0202949	0.0308591	0.00844683	0.00803083	-0.00592136	-0.000244717	0.0206304	0.0459533	0.0412256	-0.00335238	-0.0487904	0.0329274	0.0243062	-0.0174261	-0.0204439	-0.0605426	-0.000663823	-0.00153278	0.0333088	-0.0132415	0.0214459	0.0143234	-0.0246271	0.000253212	-0.0236053	-0.00590644	-0.00470877	0.00361583	0.00110875	-0.140533
CB70	-0.000544319	0.190164	-0.0271691	-0.010148	-0.00294201	-0.0321784	0.0660525	0.0269891	0.0123065	0.0166842	0.320818	-0.0414281	-0.0160308	0.010987	0.0213235	0.095372	-0.0163122	-0.00509389	-0.0816761	-0.126819	0.0248539	-0.0263518	0.00354668	0.00148235	-0.000213801	0.00840484	-0.0813049	0.0426107	-0.00771171	-0.0395171	0.017631	0.0595558	-0.0195767	0.0535674	0.0126366	-0.00107832	0.000602227	0.0144031	-0.0145659	-0.0180489	0.0136949	-0.0756581	0.000417641	-0.0181525	-0.00195325	-0.00152394	0.0065688	-0.00212619	-0.0827485
CB71	0.000546507	0.000258826	0.000223713	-0.083191	0.000887456	-0.0305188	0.0619005	0.0444912	0.00838285	0.00416371	-0.0769397	-0.0546993	-0.00841754	0.0120746	0.0370691	0.0292712	-0.056472	0.00206544	-0.0816761	-0.122221	-0.0417554	-0.024994	0.00433401	-0.0187896	-0.000246277	0.0177406	-0.0133189	0.0796367	0.00807918	-0.032074	0.0378305	0.0158579	-0.0150873	-0.025702	-0.0741787	8.06599e-05	0.00249405	0.0582162	0.00564453	0.00384608	0.00984452	0.0295107	-2.41411e-05	-0.021491	-0.00501659	-0.0026574	0.00117737	-0.00957481	-0.155051
CB72	0.00190931	0.00876589	0.0352336	-0.061568	-0.000236243	-0.0273779	0.0492513	-0.00638321	0.00149309	0.00504884	-0.0248597	-0.0441754	0.00548382	-0.00350884	-0.00600995	0.0961924	-0.0517558	0.0168155	-0.0816761	-0.0313538	-0.0154951	-0.0434472	0.00734022	-0.0362436	-0.000275978	0.0255547	-0.0856541	0.0402367	0.0180797	-0.00994679	0.0377901	0.0183349	-0.0159356	0.00111208	-0.0577103	-0.0013451	0.00612025	0.0227675	-0.0263486	-0.00152241	0.0127742	-0.00940612	-0.000390628	-0.0329976	-0.00306946	-0.00993459	0.00948521	-0.012548	-0.202326
CB73	0.00221057	0.0478182	0.0295851	-0.0734886	0.000810767	-0.0319056	0.0726766	0.0223291	0.0240656	0.0309848	0.00429151	-0.0787943	0.0199175	0.00213524	0.0280739	0.0927725	-0.036223	-0.027435	-0.0816761	-0.0786816	0.00292873	-0.0154316	0.00555244	0.0246839	-0.000209937	0.0133041	0.00307471	0.0837013	-0.00331403	-0.0509488	0.0577002	0.0190022	-0.0219391	-0.0259753	-0.0775476	-2.46398e-05	0.00320389	0.0594758	-0.00518709	0.00407886	0.0125154	0.013671	6.6955e-05	-0.0175789	-0.00577467	0.00515879	-0.00142486	-0.00167032	-0.111046
CB74	0.000855336	0.134971	-0.00363753	-0.0144729	5.22903e-05	-0.0317518	0.0328833	-0.0036498	-0.00286429	0.014083	0.0163118	-0.016682	0.00479017	-0.0020621	0.007288	0.0935827	-0.0567912	0.012231	-0.0812635	-0.0468658	0.0170935	-0.0184226	0.00187254	-0.0322721	-0.000218609	0.00907243	-0.131426	0.0178781	0.0402032	-0.0359268	0.0030399	0.0110624	-0.010168	0.0119407	-0.0122394	-0.00105853	0.00650687	0.0249894	-0.0034626	0.0123429	0.0133471	-0.0638062	0.000811995	-0.0281816	-0.00132738	-0.00567129	0.00452518	-0.00428832	-0.183689
CB75	-0.000294824	0.0531399	-0.0125016	-0.0342741	-0.00247375	-0.0322183	0.0719739	0.0063142	0.0125497	0.0154016	-0.132151	-0.0707627	-0.12762	-0.00175076	0.0119513	0.104047	-0.00743854	-0.00117088	-0.0816761	-0.0189202	0.02502	-0.00675009	0.000414654	0.0190966	-0.00012423	0.0176104	-0.0500186	0.0412463	0.00532877	-0.0357924	-0.0366361	0.0427759	-0.0188648	0.0849399	-0.0406662	-0.00128367	0.00218523	-0.047373	-0.0471073	0.00378878	0.0118314	0.0319584	0.000202	0.0192973	-0.00144029	8.33112e-05	-0.000570726	-0.00704098	-0.0884655
CB76	0.00148422	-0.0767078	-0.00158413	-0.00107122	-0.000601014	-0.0303894	0.073067	0.0119815	0.00301744	0.028881	0.13905	-0.0319882	-0.104116	0.0379045	0.0194162	0.0950909	-0.00133659	0.0199304	-0.0816761	-0.0126352	-0.016987	0.0082084	0.00565889	0.00797646	-0.00026257	0.0127506	-0.0405481	0.0703093	0.0212716	-0.0119424	0.0304048	0.012199	-0.0153802	0.00589127	-0.0450252	0.000451038	0.00434161	-0.000683793	-0.0230948	0.0463587	0.0125891	-0.0588817	0.000295976	-0.0121288	-0.00415883	-0.00961644	0.00249233	-0.00954953	-0.149475
CB77	0.00122272	0.0589655	0.012385	-0.0360348	1.53437e-05	-0.0304224	0.0245735	-0.00508009	0.0126372	0.006426	0.123658	-0.0347126	-0.00888994	0.0166251	0.0102414	0.0417618	-0.0528209	0.00936568	-0.0816761	-0.0587163	-0.00493906	-0.0820785	0.00687296	-0.080077	-0.000282565	0.0197705	-0.0728205	0.0449339	0.0224096	-0.000836208	0.016136	-0.0162194	-0.0110601	0.0917965	-0.0185482	0.00242028	-0.00163367	0.0237272	0.0117873	0.0159791	0.00773963	-0.0485193	0.000752895	-0.042527	-0.00186612	-0.0157575	0.00390372	-0.0161596	-0.192349
CB78	0.00145853	-0.0631691	0.0152806	-0.0429938	0.000121711	-0.0324929	0.0676614	0.0227389	0.000223393	0.0323556	-0.0785383	-0.0894926	-0.0331053	-0.000831932	0.0353476	0.101979	-0.0477811	-0.0207783	-0.0816761	-0.065384	0.00816863	-0.0103013	0.00485693	0.00440203	-0.000197321	0.00452629	-0.0146552	0.0833561	-0.00622202	-0.0439186	0.057962	0.0402871	-0.0191352	-0.0617089	0.00430283	-0.000145959	0.00052923	0.0424346	0.0107846	0.008707	0.0102237	-0.0608275	-0.000304101	0.00843268	-0.00327766	-0.0141438	0.00315091	-0.00324192	-0.13235
CB79	0.00127448	-0.0405144	0.0100584	-0.00898678	-0.00112351	-0.0319055	0.0475859	0.0034178	0.0162059	0.0138593	-0.0174613	-0.0159834	-0.0380616	-0.00877848	0.0286521	0.0697954	-0.0199187	0.0282976	-0.0816761	0.00568261	-0.030276	-0.0395629	0.0048178	-0.0232812	-0.000173114	0.0246867	-0.0892557	0.0601335	0.00877921	-0.0113145	-0.0218811	0.00262842	-0.015214	0.121119	-0.0811968	-0.0004266	0.0165365	-0.0510596	0.0183117	0.012726	0.0095057	-0.0545909	8.94999e-05	0.021687	-0.00179737	-0.0146413	0.000119763	-0.00867167	-0.258664
CB80	4.22953e-05	-0.0677339	0.00860416	0.00383296	0.000435922	-0.031484	0.0668808	0.00639399	0.0131165	0.0266817	0.215856	-0.0380882	0.00641963	0.00746409	-0.00456916	0.0898762	0.0162365	-0.0259776	-0.0816761	-0.0231909	-0.00958188	-0.0377133	0.00386777	-0.0197642	-0.00028877	-0.000225636	-0.118305	0.0376878	0.00892528	-0.00487412	0.0197736	0.0511867	-0.0187368	0.182444	-0.0187009	-0.000431643	0.0144582	0.0568764	-0.00883567	0.0106709	0.0137028	-0.0151254	-2.65361e-05	-0.0367436	-0.00161163	0.00447777	0.0110451	-0.010722	-0.112204
CB81	-0.00129012	0.117673	0.0220409	-0.00357134	-0.000710258	-0.031849	0.0621926	-0.0377579	0.0227599	-0.00780614	-0.0347199	-0.0581739	-0.00757045	0.0106886	0.00983845	0.087227	-0.0591468	-0.060816	-0.0816761	-0.0633589	0.00751485	-0.0136344	0.00490481	-0.00776976	-0.000255635	0.0137816	-0.112857	0.0653021	-0.0180666	-0.0414413	0.0172391	0.0400788	-0.0221215	0.0562826	-0.0546447	-0.000168388	0.0114249	0.00926549	-0.011587	0.0150455	0.0098959	-0.0531483	0.000385064	-0.0379401	-0.00350772	0.00339389	0.00410997	0.00260784	-0.071079
CB82	-0.00269273	0.0390532	-0.00170088	-0.0212831	-0.00282002	-0.0313512	0.0554787	-0.0494503	0.0139421	0.00126837	0.0406387	-0.0183421	-0.0423715	0.00607171	-0.0324991	0.0733107	-0.0252225	-0.0140754	-0.0816761	-0.0345748	-0.0300206	-0.154402	0.00284043	-0.0486399	-0.000230684	0.00977783	-0.202586	0.0546017	0.0038209	-0.0219514	0.0138522	0.0194407	-0.0199773	0.0535014	0.00699459	-5.93176e-05	-0.00094976	0.0444066	-0.0365235	0.0255645	0.00472516	-0.0390274	0.000687928	-0.0368456	-0.000101763	-0.00994718	0.00500036	-0.0123734	-0.148644
CB83	0.000640955	0.00240337	0.0281297	-0.00877909	-6.59484e-05	-0.0310555	0.0753924	-0.0167497	-0.0334563	0.0316478	0.0371372	-0.0594104	-0.0436244	-0.00137356	-0.00468385	0.0731431	-0.0544786	0.0238634	-0.0816761	-0.0469745	-0.0237778	-0.0487649	0.00349676	-0.0184049	-9.26092e-05	0.0144631	-0.125737	0.0529666	0.000686021	-0.0186936	0.00783694	0.0441724	-0.0186398	-0.0239385	-0.0271011	-0.000424545	-0.00288698	0.00130885	0.0174498	0.00175213	0.0118051	-0.0253994	0.00053728	0.00196881	-0.00463265	-0.0129462	0.000661807	-0.0104114	-0.119166
CB84	0.0017711	0.157432	0.00595485	-0.0960632	0.000216201	-0.0296622	0.0622677	0.00288087	0.0146148	0.0154737	-0.0549221	-0.117168	-0.108569	-0.00593716	0.0495799	0.0211928	-0.0401619	-0.056834	-0.0816761	-0.0732064	0.0298165	0.0204292	0.000340159	-0.00391808	-0.000204259	0.0159001	-0.000972916	0.0863665	0.00917457	-0.0671522	0.0488554	0.065313	-0.0225967	-0.0417624	0.0388452	0.00115127	-0.00181951	0.0148792	-0.0057245	-0.0188726	0.0117183	-0.0613972	-0.000270617	-0.000164564	-0.00550967	0.00617458	-0.00209577	0.00168261	0.0119312
CB85	0.000614324	0.0463897	-0.00348726	-0.0614919	-0.00818806	-0.0319594	0.0489498	0.0176571	0.015664	0.0109738	-0.0666994	-0.102311	-0.0241076	-0.0114768	0.0330246	0.0921953	-0.0411392	-0.060726	-0.0816761	-0.0709108	0.0207428	-0.0163183	0.00078729	-0.00412794	-7.45189e-05	0.0177908	-0.0211123	0.0911536	-0.0199578	-0.0591319	0.0310878	0.0811129	-0.0235609	-0.0296538	-0.0576972	-0.00117782	-0.00144844	-0.0502712	0.00799769	-0.00392827	0.0103231	-0.0073152	-2.0304e-05	0.0303261	-0.00318475	0.00221791	-0.00106454	0.00633417	-0.0149361
CB86	0.000745693	0.0920918	-0.0175195	-0.0721475	0.000178811	-0.0313561	0.0652861	0.0146794	-0.00608658	0.0163913	-0.0573248	-0.0664804	0.00275278	-0.0137538	0.033767	0.0402315	-0.045417	-0.00608229	-0.0816761	-0.0840187	-0.0104661	0.0213597	0.00153184	-0.0393283	-2.35614e-05	0.0178096	0.0194016	0.0688295	0.000980236	-0.0356312	0.0277026	0.0331593	-0.0210464	-0.0665198	-0.00583948	-5.27958e-05	-0.000935502	0.000520598	0.0299316	0.0283215	0.00706157	-0.0595857	-0.00025812	0.0806596	-0.00442114	-0.00516855	-0.00172926	-0.00690207	-0.139164
CB87	0.00188999	0.00626428	-0.023776	-0.106132	-0.00376828	-0.0325096	0.0705307	0.00969576	0.0135528	0.034207	-0.0391442	-0.088868	-0.0738151	-0.0107199	0.0448373	0.0472933	-0.0623921	-0.029009	-0.0811411	-0.0175044	-0.0164429	0.0242972	0.00283418	0.0301732	-0.0001716	0.00664256	0.0691079	0.053101	-0.00230315	-0.0477491	0.0487714	0.0696482	-0.0249606	-0.0803569	0.0166647	-0.000475347	-0.00351674	-0.0639397	0.0133939	0.00265646	0.0115904	0.00971653	-0.000189161	0.0485891	-0.00417681	0.00548991	-0.00489251	-0.00755711	-0.108987
CB88	0.00181802	0.171762	0.0311476	0.0014648	-0.00655795	-0.0311062	0.0419171	-0.00310909	-0.0389965	0.00168236	-0.0236866	0.0301471	-0.0219464	0.0067306	0.00403927	0.070022	0.00658126	-0.0255581	-0.0816761	-0.0806413	0.0112371	-0.0674853	-0.000530587	-0.0642615	2.73633e-05	0.00738863	0.0295616	0.0539059	0.0205151	-0.00678098	-0.0120604	-0.0276825	-0.0133004	0.0155137	-0.0463955	0.000911466	0.0140304	-0.282621	0.000225989	0.042138	0.00372329	-0.0182853	0.0010183	0.0990973	-0.000373138	-0.00814017	0.00170539	-0.0114587	-0.152203
CB89	0.00150462	0.259497	0.0222435	-0.0195595	-0.000727568	-0.032241	0.0611964	0.00175438	0.0176638	0.0254116	-0.0566864	-0.0917662	-0.0496005	-0.00988039	0.0379749	0.0523585	-0.0225369	-0.0354022	-0.0816761	-0.0684598	0.0328216	-0.0617621	0.00241507	-0.035575	-2.6566e-05	0.00561347	0.0385963	0.0767173	-0.0186994	-0.0436524	0.00455837	0.0520276	-0.0245498	-0.0217248	0.026241	0.000247196	0.00406236	-0.000851516	-0.0377756	0.00994668	0.0118764	-0.0378131	0.00099905	0.0523241	-0.00577642	-0.00406333	-0.0025676	0.00458114	-0.169041
CB90	0.00137306	0.0263377	0.0076356	-0.0611913	-0.000182362	-0.0319491	0.0893291	-0.0252663	0.0107339	0.0185563	-0.063468	-0.0211517	-0.0439219	-0.00738516	0.0414742	0.0337641	-0.0526821	-0.0281067	-0.0816761	-0.0939756	0.0185833	-0.0227837	0.000751542	0.0233299	-0.000202051	0.0136891	-0.0539793	0.0691076	0.0198221	-0.0160287	0.0190835	0.0378783	-0.0202418	0.076688	-0.0162504	0.000587404	-0.00167136	0.0439253	-0.0261735	0.0220254	0.0112107	-0.0265969	-3.85883e-06	0.00325009	-0.00193298	-0.0195638	0.00136645	-0.00912025	-0.181024
CB91	0.00101623	-0.0463981	0.022543	-0.0366406	0.000378	-0.0313006	0.0501123	-0.000307152	0.0150541	0.0165269	0.00643079	-0.0407995	-0.0169194	0.0204253	0.0225188	0.071865	-0.0107999	-0.0147796	-0.0816761	-0.109452	0.0141775	-0.0205445	0.00230303	-0.0246761	-0.000147116	-0.00323372	0.000142594	0.0711306	-0.00798678	-0.026435	0.0391211	-0.0118818	-0.0122025	-0.0343339	-0.0570303	0.000862457	0.0577933	-0.0679067	-0.0433658	0.0355532	0.0133354	-0.0564276	-0.000194354	0.0208126	-0.00557337	-0.00299889	0.000102666	-0.00735442	-0.153316
CB92	0.00228881	-0.000373543	-0.0177203	-0.0264861	-0.000744764	-0.0325419	0.0404747	-0.0392647	0.00757156	0.017354	-0.00650411	-0.0529477	-0.0195108	-0.00816531	0.0353373	0.0526228	-0.0372609	0.00548895	0.10039	0.0987692	0.0113437	0.0488446	0.00476235	0.0773523	2.16041e-05	0.03167	-0.0611777	0.0504145	-0.00542609	-0.0471026	-0.0157666	0.0603025	-0.0177847	0.0117972	0.00975671	0.000975814	-0.00217906	-0.0386607	-0.0260971	-0.000753331	0.0114978	0.0343417	-0.000328035	0.0149781	-0.000838594	-0.0140939	0.00398948	-0.00597812	-0.276704
CB93	0.00115775	0.00839837	-0.00449948	-0.0345599	-0.00149327	-0.0310247	0.074995	-0.00741219	0.0165146	0.0318002	-0.0376186	-0.145412	-0.00836408	0.00325134	0.0626046	0.0544001	-0.0126992	-0.0587972	0.0344469	0.0892766	0.0590268	0.120784	-0.000152657	0.0945858	-0.000244896	0.0300628	0.0715531	0.104482	-0.00501651	-0.0694126	0.0833188	0.0520725	-0.0265259	-0.0333741	0.0431863	0.00105706	-0.00250497	0.0350959	-0.0222773	-0.0158683	0.0117968	-0.0222765	-0.00084776	-0.000106008	-0.00507146	0.00725736	-0.000982524	0.00559232	-0.0267088
CB94	0.00136787	0.0587402	0.000460396	-0.0754052	-0.000468842	-0.0324216	0.0610371	0.022828	0.0194528	0.030734	-0.0285617	-0.0891219	0.00630843	-0.00481793	0.0350758	0.0711091	-0.0314241	-0.0532474	-0.0816761	-0.0733153	-0.0327672	0.00923499	0.00476171	0.0173353	-0.000205362	0.00952301	0.0403402	0.0903293	0.0112976	-0.0420369	0.0449821	0.0487514	-0.0261767	0.0182718	-0.0344954	-0.000618183	0.0053963	0.0664349	-0.0394185	0.0190798	0.0110034	0.0329881	-0.000150332	-0.0184113	-0.00694792	0.00748626	-0.00217142	0.000942581	-0.0969269
CB95	0.00162015	-0.0506441	0.0132114	-0.0715668	0.000164084	-0.0306026	0.0559451	-0.00484505	0.0166697	0.0296267	0.088532	-0.117247	-0.0135621	-0.0154889	0.0664305	0.0657734	-0.0398814	-0.0842827	-0.0816761	-0.092987	0.0180315	0.0453241	0.00314911	-0.0170367	-8.37934e-05	0.00938018	0.00158539	0.0751521	-0.0214497	-0.0738256	0.0564382	0.0510133	-0.0227927	0.00538149	-0.0481726	-0.00090622	-0.000413717	0.0401632	-0.046764	-0.00465299	0.0152183	-0.044384	-0.000661567	0.0367083	-0.00430935	0.0150629	0.000791085	0.0102328	0.0655126
CB96	0.00175114	0.0720028	0.0392817	-0.0391409	-0.00328569	-0.031871	0.0567733	0.0153511	-0.000247038	0.0350681	0.00926881	-0.0935673	-0.0423154	0.00148333	0.0284923	0.0368758	-0.0535553	-0.0356502	-0.0816761	-0.0123728	0.0314998	-0.00377898	-0.00119658	-0.0448175	-0.00016114	0.00843024	0.0254107	0.0681118	-0.000323237	-0.0416998	0.0183281	0.0637289	-0.0198012	0.00394401	-0.059728	0.00033318	0.0102257	-0.0128658	-0.00580553	0.000110354	0.0137812	0.0405058	1.31065e-05	-0.00886682	-0.00633757	0.00188159	-0.0028479	-0.00594748	-0.101597
CB97	0.00101372	0.0536471	0.0108613	0.00417418	-0.000687909	-0.0304486	0.0388226	-0.000249849	0.00454931	0.0165222	0.000270048	0.0315486	-0.0663264	0.00664144	-0.031117	0.0481599	-0.0268309	0.0123121	-0.0811965	-0.0159432	-0.00668836	-0.031662	0.000693313	-0.0528971	-0.000208918	0.0203076	-0.140224	-0.0185348	-0.00213	0.0159043	0.00104658	0.039092	-0.00537567	-0.00039325	-0.031408	-0.000566348	0.00016265	-0.0557458	-0.0212404	0.0370063	0.00985739	-0.059769	0.00102643	-0.0308436	0.00433378	-0.0241246	0.00157048	-0.0126798	-0.25116
CB98	0.000610318	0.187975	0.0160718	-0.0730237	-0.00101471	-0.0312752	0.0196152	-0.00722376	0.00861072	0.0191482	0.331546	-0.0889161	-0.155153	0.0177364	0.0435808	0.0828324	-0.00706564	-0.0393516	-0.0816761	-0.141504	0.0435927	-0.0432641	0.00318912	-0.0422095	-2.15441e-05	0.0077562	0.0251487	0.0757097	0.0120587	-0.0598106	0.0379202	0.0411889	-0.0222304	-0.0231351	0.0500121	0.000781029	0.000761777	-0.0195517	-0.135077	0.0145317	0.0121902	-0.0269742	0.000726104	0.147794	-0.00780424	0.00662336	0.00472722	0.00442306	-0.00104192
CB99	0.00111425	-0.0433524	0.0053258	-0.0481921	-0.000123287	-0.028297	0.0704142	0.00258786	0.00872815	-0.00393573	-0.0133331	-0.0951447	-0.0481599	0.00128619	0.0192261	0.0625361	-0.0480901	-0.0379822	-0.0816761	-0.0965173	-0.025979	0.00111051	0.00419091	-0.0692813	-0.000158474	0.0011027	0.000592563	0.0601946	0.0122399	-0.0344466	0.0371184	0.00766579	-0.0108262	-0.038244	0.0198177	0.000346425	0.0151387	-0.0435218	0.0243856	0.0067664	0.0039141	-0.0702907	-0.000171325	0.0260268	-0.00535685	-0.00268827	8.57083e-05	-0.0118135	-0.0966663
CB100	0.00180064	-0.00208287	0.0257663	-0.0632391	-0.000275034	-0.0320989	0.0469792	0.0159621	-0.0125081	0.0316652	0.116406	-0.0338833	-0.0585884	-0.00914194	0.0042613	0.0882189	-0.033041	-0.0189293	-0.0811782	-0.0537307	-0.0182585	-0.00577119	0.00548262	-0.0888038	0.000163121	0.00953931	-0.0738905	0.0769572	-0.000740539	-0.035154	0.00446132	0.0434074	-0.0165664	0.0478228	-0.0413713	0.000415308	0.008492	-0.17863	-0.00726109	0.00177939	0.0118658	-0.0197883	0.00120838	0.135805	-0.00489097	-0.00384924	0.000877934	-0.00587504	-0.0844513
CB101	0.00104344	-0.0762339	-0.00172838	-0.0401256	-0.000909119	-0.0276805	0.0581957	0.0169264	0.00267519	0.0155857	-0.0763115	-0.0774392	-0.192056	-0.00874865	0.0273555	0.0892583	-0.0640712	-0.0210945	-0.080431	-0.0780359	0.035748	-0.00112232	0.000308852	-0.0145442	-0.000101745	0.0345234	-0.0263601	0.0351667	-0.0195943	-0.0521331	0.0125574	0.0322543	-0.0169623	-0.0114824	-0.0213904	-0.000306398	-0.00215158	0.0295547	0.0269652	-0.00527542	0.0135676	0.035704	0.000616263	0.0612341	-0.00411182	-0.00441325	-0.003812	0.00780171	-0.0191194
CB102	0.00109767	0.00229589	0.0136942	0.00529006	-0.00037412	-0.0316207	0.0698246	-0.00816363	0.00319256	0.0297126	-0.0430352	-0.00790288	-0.0194304	-0.0127746	0.0450923	0.0941006	-0.0182085	-0.00825952	-0.0816761	-0.0258678	-0.0304476	-0.0180067	0.00475394	0.0330228	-0.00028342	0.0147977	-0.0114911	0.0633204	0.00626172	-0.00173942	0.0126248	0.0575855	-0.0221408	-0.039583	-0.0107075	-0.000486565	0.00558681	0.0139743	-0.00375816	0.0136039	0.0136816	-0.0233602	-0.000447932	-0.0193831	-0.00535804	-0.00440884	0.00570948	-0.00677603	-0.135659
CB103	-0.000428235	0.181012	0.0379019	-0.0036591	0.000211134	-0.0322496	0.0545211	-0.0151732	0.00255509	0.0228227	0.020847	-0.00798649	-0.024868	-0.00276049	0.017685	0.0931915	-0.033928	-0.0171968	-0.0816761	-0.05491	-0.0296332	-0.0216663	0.00190105	-0.00417313	-7.67309e-06	0.0188297	-0.0289799	0.0288512	0.0149044	-0.00978465	-0.0159488	0.0371336	-0.0174969	0.0800853	-0.0369808	-0.0016031	-0.00307612	-0.113907	-0.0410423	0.021712	0.0123581	0.00438629	0.000187922	-0.00898955	-0.00598608	-0.00808408	0.00277659	-0.00868151	-0.160612
CB104	0.000656653	0.135515	-0.00426424	0.000158412	-0.00432062	-0.0318728	0.0544741	0.0235657	-0.0109956	0.00416622	-0.0515107	0.0415279	-0.0940252	0.00255092	-0.00486703	0.0882396	-0.0455703	-0.0206192	-0.0816761	-0.0756324	0.0159791	-0.058962	0.00247251	-0.0458402	0.000132167	0.00695002	-0.00251373	0.0231806	-0.00233962	-0.0391373	-9.61882e-05	0.0511119	-0.0163233	0.0537676	-0.0448632	-9.6929e-05	0.00755531	-0.0776747	-0.0197961	0.0456843	0.0122589	-0.0403963	0.000512664	0.0853688	-0.00447397	-0.00667601	-0.00382406	-0.0032917	-0.0822661
CB105	0.000766764	0.169465	-0.00357386	-0.0218198	-0.00240591	-0.0323514	0.0451055	0.0135859	-0.00887068	0.0347749	-0.0579606	-0.052182	-0.116219	-0.00678832	0.0103273	0.0734553	-0.0295708	-0.00952171	-0.0816761	-0.0204986	0.0250674	-0.073267	-0.00074874	-0.0749077	0.000114061	-0.013778	-0.0239198	0.0549453	0.0509545	-0.0149522	0.00363895	0.0347041	-0.0187203	0.0472209	-0.0415191	0.000286035	-0.000195569	-0.0459153	-0.0874158	0.0121848	0.0107071	-0.0349398	0.000904401	0.0835083	-0.00482014	-0.00571927	0.00122642	-0.0119747	-0.120452
CB106	0.00146413	0.0732799	0.00819058	-0.0207331	0.000907808	-0.0318074	0.0482109	-0.0466849	0.00907733	-0.00738436	-0.0797557	-0.0504318	0.0398086	0.00150657	0.00696554	0.0789182	-0.0260675	-0.0114752	-0.0812306	-0.0516732	-0.0436406	-0.0165413	0.00757863	-0.059026	-0.000257963	0.0185616	-0.118616	0.0475514	0.031141	0.00514326	0.0385268	-0.00270759	-0.0166871	0.010147	-0.0268936	0.00141226	-0.00257685	-0.00526936	-0.0106496	0.00739537	0.0101601	-0.0777129	6.15681e-05	-0.0356116	0.000171273	-0.00772397	-0.00226226	-0.00919262	-0.221084
CB107	0.000303511	0.0227807	0.0153471	-0.0184792	-0.000570426	-0.0315416	0.0559443	0.00760868	-0.00378989	0.0102904	-0.113661	-0.0160347	-0.155107	-0.00834755	0.00531965	0.0679458	-0.061835	-0.0064123	-0.0816761	-0.0312501	-0.0247906	0.0425867	0.00248409	-0.0418166	-1.04392e-05	0.0118422	-0.0700233	0.0512496	0.0154282	-0.0419945	-0.018217	-0.0230228	-0.0175448	0.0181648	-0.0381997	-0.00074332	0.00617312	-0.0343389	-0.0373082	-0.024391	-0.00104602	-0.0490176	-4.56929e-05	0.0505277	0.00142918	6.24757e-06	0.00328719	-0.0147711	-0.132635
CB108	0.00162176	0.0278914	-0.0246448	-0.0920503	-0.000969874	-0.0322691	0.0766754	0.0239137	0.00458551	0.0125675	-0.0905695	-0.0945326	-0.0566385	-0.000128593	0.0571026	0.0268354	-0.0567993	0.00376504	-0.0816761	-0.0653712	-0.0447778	-0.00245842	0.00193149	0.00055631	-2.70497e-05	0.0227421	0.0302706	0.0623094	0.0166483	-0.0589277	0.0097739	0.0619458	-0.0178908	0.00393895	-0.103509	-0.00085749	-0.00167315	-0.0958105	0.0198449	-0.0242516	0.0157009	0.0858174	-0.000548668	0.0488656	-0.00251549	1.32829e-05	-0.00251786	-0.00550025	-0.0752144
CB109	0.000574598	0.0581931	0.0168773	-0.0781645	-0.000141798	-0.0273369	0.0554978	0.00318916	0.00876925	0.0239343	-0.054256	-0.0410667	-0.0146903	-0.00371642	0.0098445	0.0938869	-0.0327462	-0.00274602	-0.0816761	-0.0408688	-0.0158396	-0.0650126	0.00489501	-0.0305286	-0.000126417	0.0141191	-0.0505097	0.0119033	0.0233375	-0.009676	0.00961891	0.00412509	-0.0146716	0.0730357	-0.0698376	-0.00172902	0.0237232	-0.0748421	-0.0132852	0.0112796	0.0100427	-0.0273127	0.000161852	0.00918878	-0.00283746	-0.0074125	0.000277555	-0.012783	-0.141959
CB110	0.00113939	0.00313015	-0.0173835	-0.0382603	-0.000633585	-0.0326777	0.0636204	0.0141468	0.0181937	0.0212852	-0.111168	-0.141042	0.00557699	-0.0144544	0.0416464	0.0881643	-0.0736109	-0.0360985	-0.0816761	-0.0118668	0.0347368	0.000220983	0.00710477	0.0400791	-0.000219616	0.0167701	0.0254923	0.0529622	0.0330861	-0.0466121	0.0494377	0.0884024	-0.0243928	-0.0155518	-0.0276856	-0.000885298	-0.00310192	0.0313262	0.0121293	0.0127041	0.016092	-0.0201073	-0.000756794	-0.0269919	-0.00503513	0.00576893	-0.0011883	0.00163479	-0.228238
CB111	0.00164362	0.0642344	0.0260146	-0.0633845	-0.000253693	-0.0316433	0.00504275	-0.0307506	-0.0112551	0.028758	-0.0485665	0.110518	-0.0305955	0.00626333	-0.0253729	0.0696828	-0.00414032	-0.0363109	-0.0816761	-0.106078	-0.0598523	-0.0584546	0.00531728	-0.100725	-0.000146742	0.00771496	-0.0504586	-0.024349	0.0569753	-0.00608348	0.00970096	-0.259033	0.00777498	-0.031768	-0.0382386	0.00278833	0.0173703	-0.219782	-0.0463625	0.016137	0.00706699	-0.0713719	0.000234391	0.0965225	-0.00267577	0.0145344	0.00178998	-0.0161302	-0.0747061
[truncated: 1 more columns]
