# Supplementary material for: Deciphering the Gene Expression and Alternative Splicing Basis of Muscle Development Through Interpretable Machine Learning Models
Source: Biology (Basel). 2025 Aug 15;14(8):1059. doi: 10.3390/biology14081059 (PMC12383657; doi:10.3390/biology14081059)
Supplement: Supplementary file 1 [file biology-14-01059-s001.zip › Table S11.xlsx]

## Sheet: Sheet1
Table S11. Shapley values for feature DSTs in Glmnet model.
ID	DIS3-204	B3GALNT1-201	MYOM2-204	P4HA3-202	P4HA3-203	COLQ-201	TAPBP-202	FAM110B-204	PHF14-201	AKAP8L-202	VIPAS39-203	PPIL4-202	SEC24D-201	CRYL1-202	UPF2-201	CFAP97-201	CFAP97-202	ANAPC10-203	NAT-206	NXNL2-203	EIF3K-202	EIF3K-204	TNFAIP8-203	HS3ST1-207	NAMPTP1-202	SOCS1L-208	TOR1AIP2-201	TOR1AIP2-202	MTERF2-202	ENSGALT00010026485	TMTC2-203	MTX3-202	C1orf21-204	C1orf21-205	PIGN-209	MICAL3-204	ENSGALT00010030452	ENSGALT00010030453	TGFBI-204	KIAA0825-209	KIAA0825-210	IL1R1-205	ENSGALT00010034241	FHL3-204	LIMS1-207	DCX-202	DCX-201	COL4A5-205	ENSGALT00010038487
XJ1	0.0368553	0.00688239	0.00689833	-0.0143691	-0.0113217	0.0152576	-0.00303239	0.00110663	0.010128	0.00642215	-0.00144289	-0.0107923	0.0266395	0.00556508	0.00659008	-0.00152591	-0.00152591	0.010702	0.003415	-0.018301	-0.0211882	-0.0124088	-0.0205883	-0.00579091	-0.0367561	-0.0167171	-0.0136924	-0.0136924	-0.0840842	0.0025561	0.0130605	0.00748554	-0.020346	-0.018531	0.0109744	0.00338626	-0.0146212	-0.0146212	-0.00162544	-0.00817099	-0.00839651	0.00562528	-0.00194516	0.00851447	0.041545	0.0263589	0.014886	-0.0360899	0.0119746
XJ2	0.0387471	0.00696492	0.00689795	-0.00768648	0.0204174	-0.01134	-0.00303239	0.00110663	-0.0214187	0.00633054	0.0116681	0.0111901	-0.00905941	-0.0164944	0.00816388	0.00578253	0.00578253	0.010702	0.0116876	-0.0165655	-0.0252542	-0.0124088	-0.0208777	0.00971008	-0.0289608	-0.0167171	0.0173576	0.0173576	0.00968501	0.0025561	-0.0132018	0.00805841	-0.00937937	-0.00889487	-0.0107944	-0.00764007	-0.028516	-0.028516	-0.00526234	0.0440948	-0.024685	0.000633073	-0.00194516	-0.00443457	-0.0241664	-0.00749225	-0.00960846	-0.0737365	-0.021124
XJ3	-0.0344226	0.00696492	0.00689833	-0.0162048	-0.0125132	0.0152576	-0.00303239	0.00110663	0.0101317	0.0158492	-0.00353807	0.0184639	-0.00802034	-0.010546	0.00648222	-0.0019216	-0.0019216	-0.0287743	0.0113393	-0.00375732	-0.0157537	-0.0124088	0.000420478	0.0117855	0.0146153	-0.0110389	-0.0136924	-0.0136924	0.00968501	0.0025561	-0.0132018	0.00805841	0.0214481	0.0214759	0.0112166	0.00532624	0.00798843	0.00798843	0.00861128	0.0447332	-0.00994876	-0.00156933	-0.00194516	-0.00436485	0.03822	0.0260436	0.0146578	0.0399094	0.0113487
XJ4	-0.0136682	0.00696492	0.00689833	-0.0100687	-0.0085304	0.0152576	-0.00303239	0.00110663	0.00156519	0.00314617	-0.00353807	-0.0231505	0.0254642	-0.012227	0.00144867	0.00943434	0.00943434	0.0105992	0.0043964	0.0405237	-0.0160076	-0.0124088	0.0327976	-0.00641251	0.0152253	0.0749006	0.0095394	0.0095394	0.00968501	0.0025561	-0.0132018	0.00510411	-0.0010226	0.00193844	0.0112166	0.00385556	0.00798843	0.00798843	0.00154173	0.0205264	0.00379891	-0.00798075	-0.00194516	-0.00785985	-0.022721	-0.0129257	-0.0135401	0.00758133	0.0194081
XJ5	0.0383527	0.00696492	0.00689833	0.01531	0.0079421	-0.0209714	-0.00303239	0.00110663	0.0117676	0.0158492	-0.00353807	0.0266779	-0.00905941	0.00519219	0.00614291	0.000322729	0.000322729	0.0105799	-0.00296688	-0.0112589	-0.00317024	-0.0124088	0.0289892	0.0152326	0.0125123	-0.0167171	-0.0107616	-0.0107616	0.00968501	0.0025561	0.0326334	0.00805841	0.00740155	0.00193822	-0.00624082	-0.00856081	-0.0101429	-0.0101429	-0.00470878	-0.0223618	-0.024685	-0.0141226	-0.00194516	-0.0069937	-0.00526911	-0.0129257	0.0387989	0.0399094	-0.00109407
XJ6	0.00993403	-0.0136221	0.00689833	-0.000699824	0.017203	0.0152576	-0.00303239	0.00110663	0.00156712	0.0115196	0.00158597	0.0158724	-0.00905941	-0.0063305	-0.00224081	-0.0130817	-0.0130817	0.010702	0.0080274	0.0290883	-0.0174078	-0.0124088	-0.020396	-0.00870773	-0.0129698	-0.0167171	0.00148476	0.00148476	-0.0840842	0.0025561	-0.0132018	0.00805841	-0.0225569	-0.016941	0.000494284	0.000834142	-0.012186	-0.012186	0.000792442	0.0196188	0.000101326	0.0242189	-0.00194516	-0.000729073	-0.0120574	-0.0129257	-0.0135401	-0.0084765	0.00887804
XJ7	0.0212172	0.00696492	0.00689833	-0.011365	-0.00937183	0.0152576	-0.00303239	0.00110663	-0.0100158	0.00835465	-0.00353807	0.0122944	0.0237802	-0.0158253	-0.00353671	-0.0130817	-0.0130817	0.010702	-0.00900199	0.00515172	-0.0134808	-0.0124088	-0.0225058	-0.00795128	0.0114528	-0.0157167	-0.0136924	-0.0136924	0.00968501	0.0025561	-0.0132018	-0.0177607	-0.00849424	-0.00491466	0.000882068	-0.00805403	-0.00321814	-0.00321814	-0.00176613	-0.0223618	-0.024685	0.0194626	0.00988431	-0.00719935	-0.0206741	-0.0129257	-0.0135401	0.0380689	0.0125604
XJ8	-0.0508568	0.00696492	0.00689345	-0.00485137	-0.00514402	0.0152576	-0.0030016	0.00110663	-0.0272936	0.0024862	-0.00220414	-0.0100539	-0.00905941	-0.0146376	0.0103559	0.00828707	0.00828707	0.010702	0.0112825	-0.00603441	-0.00562009	-0.0124088	-0.0203842	-0.0147972	0.0149383	-0.0167171	0.00392272	0.00392272	0.00968501	0.0025561	-0.0132018	0.00550808	0.00741179	0.00815332	-0.0698251	-0.00114957	-0.0177936	-0.0177936	-0.00199457	0.00647159	-0.024685	-0.0229471	-0.00194516	-0.0085846	-0.0199481	-0.0129257	-0.0135401	-0.0383503	0.00100821
XJ9	0.00981466	0.00696492	0.00689833	-0.014771	-0.0115826	0.0101128	-0.00303239	0.00110663	-0.0116803	0.00592878	-0.00353807	0.0117489	-0.00905941	-0.0146588	0.00186275	-0.0130817	-0.0130817	0.010702	0.0128121	0.0282143	-0.0183542	-0.0124088	-0.0229865	-0.00172765	0.0154829	0.0138333	0.0108525	0.0108525	0.00968501	0.0025561	-0.0132018	0.00805841	-0.00828262	-0.00502555	0.0112166	-0.00914936	-0.000411202	-0.000411202	-0.00559957	-0.0223618	0.0274715	-0.0229471	-0.00194516	-0.00573853	-0.0102926	-0.0129257	0.0387989	0.0363198	0.00997686
XJ10	-0.0330377	0.00696492	0.00689833	-0.0130055	-0.0104366	-0.0167378	-0.00303239	0.00110663	-0.0325089	0.0158492	-0.00353807	-0.0245698	-0.00905941	-0.0124299	-0.00176108	0.00284368	0.00284368	-0.00709762	0.00860238	-0.0115532	-0.0114176	-0.0124088	-0.0179875	0.0060217	0.0153742	0.0439994	-0.0136924	-0.0136924	0.00968501	0.0025561	-0.0132018	-0.0197374	0.0045882	0.00204856	-0.00844006	0.0135775	0.00798843	0.00798843	-0.00212448	-0.0223618	-0.024685	0.017435	-0.00194516	-0.00969012	-0.0207734	-0.0129257	-0.0135401	0.0399094	-0.0166312
XJ11	0.0386821	0.00696492	0.00689833	-0.007815	-0.00706762	0.010051	-0.00303239	0.00110663	-0.0015534	0.000519973	-0.000211889	-0.0278829	-0.00734817	-0.016548	0.00703876	0.00473748	0.00473748	0.010702	0.0111123	-0.016954	-0.015947	-0.0124088	0.000676638	-0.0013508	0.0141047	-0.0154522	0.0071569	0.0071569	0.00968501	0.0025561	0.0576177	0.0080584	0.00527448	-0.000512053	-0.00922251	-0.00805827	0.00798843	0.00798843	0.00679261	-0.00280588	-0.00511038	-0.0117451	-0.00194516	-0.00163053	0.0326885	-0.0129257	-0.0135401	-0.0314215	0.00771637
XJ12	0.0283385	0.00696492	0.00689833	0.0286421	0.0165956	0.0152576	-0.00303239	0.00110663	0.00402139	0.00989527	-0.00353807	0.0269469	0.0266174	-0.01335	0.000948228	-0.0130817	-0.0130817	0.0100179	0.0104605	0.0152341	-0.0132242	-0.0124088	-0.0139745	0.00156184	0.0153723	-0.0164237	-0.0135279	-0.0135279	0.00968501	0.0025561	-0.0132018	0.00805841	0.0119372	0.00622625	0.0101718	0.00836684	-0.0152962	-0.0152962	-0.00559957	-0.0223618	0.0241604	-0.00732121	-0.00194516	-0.000924498	-0.0106513	-0.0129257	-0.0135401	0.0382666	-0.0275693
XJ13	0.0405811	0.00696492	0.00689833	0.0121319	0.00587931	0.00136306	-0.00303239	0.00110663	-0.00193628	-0.0206648	-0.00353807	0.0431628	0.0184273	-0.0126699	0.00505413	0.00911236	0.00911236	-0.0296397	0.00715122	-0.00897313	-0.0141268	-0.0124088	-0.0195565	0.000506651	0.0110196	-0.0142273	0.00121635	0.00121635	0.00968501	0.0025561	-0.0132018	-0.00092496	-0.0118554	-0.0105949	-0.0166105	-0.00884231	0.00798843	0.00798843	-0.00447278	-0.0223618	-0.00116016	0.0242189	-0.00194516	-0.00337268	-0.0237659	-0.0129257	-0.0135401	-0.0380284	-0.00133259
XJ14	-0.0188362	0.00664226	0.00689833	-0.0162048	-0.0125132	0.0152576	-0.00303239	0.00110663	0.0185032	0.00342595	-0.00353807	-0.0307195	0.0381831	0.00645224	0.000187171	0.00441003	0.00441003	0.010702	-0.0225448	0.00613606	0.0108173	-0.0124088	-0.000886675	-0.0135902	-0.0311087	0.0699216	0.0091855	0.0091855	0.00968501	0.0025561	-0.0132018	-0.0141339	-0.000299739	0.00227562	0.0112166	-0.00323488	0.00798843	0.00798843	-0.000466559	0.0676025	-0.024685	0.0200058	-0.00194516	0.00931267	-0.0108882	-0.0129257	0.0387989	-0.0299299	-0.0205227
XJ15	-0.023675	0.00696492	0.00689833	0.00986415	0.00440738	-0.0315614	-0.00303239	0.00110663	-0.0234473	0.0107676	-0.000839692	0.0431628	-0.00905941	0.0121425	0.00360231	0.00837119	0.00837119	0.010702	0.00922305	-0.00821882	-0.00997684	-0.0124088	-0.0180016	-0.00267878	-0.0257436	-0.0167171	-0.0136924	-0.0136924	0.00968501	0.0025561	-0.0132018	0.00805841	-0.00107759	-0.00258661	0.0112166	-0.00143573	0.00589626	0.00589626	-0.00330617	-0.0100758	0.011571	0.00691707	-0.00194516	-0.0116171	-0.0228931	-0.0129257	-0.0135401	-0.015433	0.00110937
XJ16	-0.0357362	-0.0111599	0.00689833	-0.0138634	-0.0109935	-0.00719666	-0.00303239	0.00110663	0.0180774	0.0157435	-0.00353807	0.0190146	0.0265679	-0.0130705	0.000231721	-0.0130817	-0.0130817	0.0086143	0.00906542	0.0263106	-0.000871705	-0.0124088	-0.00526836	0.00552444	0.015399	0.00602081	-0.0136924	-0.0136924	0.00968501	0.0025561	-0.0132018	0.00805841	-0.0256373	-0.0199453	0.00530543	-0.00343166	0.00282323	0.00282323	0.000507307	0.00173032	-0.00613799	0.00328022	-0.00194516	0.00946509	-0.0187595	-0.0129257	-0.0135401	0.0399094	-0.00787415
XJ17	0.0329605	0.00696492	0.00689833	-0.00442457	-0.00486699	0.0152576	-0.00303239	0.00110663	0.00159717	0.0158492	-0.00353807	0.0221875	-0.00905941	0.0212801	0.00310616	0.00374097	0.00374097	-0.00799455	-0.0268443	-0.00700277	-0.022321	-0.0124088	0.0287694	-0.00489985	0.015352	-0.0137603	-0.0136924	-0.0136924	0.00968501	0.0025561	-0.0132018	-0.00176488	-0.0159245	-0.0127182	0.0112166	0.00947933	0.00798843	0.00798843	-0.0055323	-0.0223618	0.0131752	-0.0229471	-0.00194516	-0.000974849	0.0159759	-0.0129257	-0.0135401	0.0149407	0.009801
XJ18	0.0400542	0.00665293	0.00689737	-0.00312837	-0.00402567	-0.0068161	-0.00303239	0.00110663	-0.000153155	-0.0154848	0.0018545	0.000647177	-0.00905941	-0.0153778	0.00215337	0.00166658	0.00166658	0.010702	-0.00723064	0.00677421	-0.0191623	-0.0124088	-0.0229865	-0.0132325	0.0138317	0.0415616	-0.000188042	-0.000188042	0.00968501	0.0025561	-0.0132018	0.00556706	0.00113017	0.00231808	0.0112166	-0.0045612	-0.0226325	-0.0226325	0.00454798	0.0365993	-0.024685	-0.000774529	-0.00194516	0.00933166	-0.00831214	-0.0129257	-0.0135401	0.0399094	0.0121805
XJ19	0.0315393	0.00696492	0.00689587	-0.00524033	-0.00539648	-0.0321076	-0.00303239	0.00110663	0.0102916	0.00910818	-0.00353807	-0.0255308	-0.00522337	-0.0124111	0.00203636	0.0147838	0.0147838	0.0104472	0.00646581	0.00602392	0.0108173	-0.0124088	-0.0205744	-0.000573729	-0.0199634	-0.00445164	0.00529432	0.00529432	0.00968501	0.0025561	-0.0132018	0.00805841	0.00295073	-0.000314864	-0.0442444	0.0102331	0.00798843	0.00798843	0.00355076	-0.0223618	-0.00107854	-0.00221755	-0.00194516	0.0094728	-0.0184886	-0.0129257	-0.0135401	0.0354137	-0.00303707
XJ20	0.011767	0.00696492	0.00689833	-0.000933654	0.0151685	0.0152576	-0.00303239	0.00110663	-0.00711789	0.0131426	-0.00353807	0.00702636	-0.00902514	0.0190621	0.00204467	0.000554155	0.000554155	0.010702	0.00197543	0.0116038	-0.0237325	-0.0124088	-0.00451441	-0.00539404	0.0157235	-0.0167171	-0.0082984	-0.0082984	0.00968501	0.0025561	-0.0132018	-0.0322932	0.0116449	0.00552779	0.0112166	-0.0233398	0.000341086	0.000341086	0.0080016	-0.0223618	-0.000261875	0.0018626	-0.00194516	-0.000855226	-0.00047814	-0.0129257	-0.0135401	-0.0374971	0.000765784
XJ21	-0.0260594	0.00696492	-0.0756211	-0.0146793	-0.011523	0.0033816	-0.00303239	0.00110663	-0.0367068	0.00278197	-0.00353807	-0.0248029	0.00830497	-0.0136676	-0.0163057	-0.00180627	-0.00180627	0.010702	0.0132756	-0.00816623	-0.020469	-0.0124088	-0.0229865	-0.000882149	-0.0174144	-0.0167171	-0.0038982	-0.0038982	-0.0840842	0.0025561	-0.0132018	0.00254525	0.00960936	0.00494084	0.0112166	-0.000961404	-0.0117918	-0.0117918	0.0113011	-0.0223618	-0.00102236	0.0122846	-0.00194516	0.00966767	-0.0345443	-0.0129257	-0.0135401	0.0200426	-0.0278333
XJ22	0.0448684	0.00696492	-0.075788	-0.0162048	0.00135291	-0.0461971	-0.00303239	-0.0327552	-0.00855089	0.00908184	0.000614289	-0.0141893	-0.0076223	-0.0153196	0.00407751	-0.00169576	-0.00169576	-0.0343691	0.012714	-0.000260878	-0.0139864	-0.0124088	-0.0185808	-0.013179	-0.0349767	-0.0167171	-0.00976321	-0.00976321	0.00968501	0.0025561	-0.0131112	0.00805841	0.00444667	0.00145585	0.0112166	-0.00419062	-0.00859173	-0.00859173	0.0081027	-0.0223618	-0.00549772	-0.0229471	-0.00194516	-0.0060034	0.0195395	-0.0129257	-0.0135401	0.0205021	0.0130227
XJ23	0.0288596	0.00696492	0.00689833	-0.00582553	-0.00577631	0.0152576	-0.00303239	0.00110663	0.00825079	0.00130164	-0.00264904	0.0431628	-0.00905941	0.0140005	-0.00284431	0.0039429	0.0039429	0.010702	0.016179	0.00236598	0.0108173	-0.0124088	-0.0113566	-0.00213091	-0.0260245	-0.0167171	-0.0136924	-0.0136924	0.00968501	0.0025561	-0.0132018	0.00805841	0.0117145	0.00707785	0.0112166	-0.022772	-0.0027415	-0.0027415	0.010283	0.0144514	-0.024685	0.00208945	-0.00194516	-0.00638103	0.0133963	-0.0129257	-0.0135401	0.0061643	0.0188026
XJ24	0.0464925	0.00696492	0.00686703	-0.0162048	-0.0125132	0.0112947	-0.00303239	0.00110663	-0.0173923	0.00801786	-0.00353807	0.0431628	-0.00905941	-0.00428854	-0.0194174	-0.0130817	-0.0130817	0.010702	0.00429651	-0.00998394	0.00929133	-0.0124088	0.00172777	-0.00432289	-0.0139364	-0.0128576	-0.00517303	-0.00517303	0.00968501	0.0025561	-0.0132018	0.00805841	-0.0239129	-0.0192604	0.0112166	-0.00299622	0.00798843	0.00798843	0.0182383	-0.0223618	-0.0173344	-0.0099361	-0.00194516	-0.00230535	-0.0318096	-0.0129257	-0.0135401	-0.051041	-0.00375773
XJ25	-0.019984	0.00696492	0.00689833	0.000327099	-0.00178283	0.0152576	-0.00303239	0.00110663	-0.00487425	0.00463854	-0.00353807	-0.0197284	-0.00795446	0.0101634	-0.000543513	-0.000977852	-0.000977852	0.010702	0.00506828	-0.00840762	-0.0143913	-0.0124088	-0.0193974	-0.0133865	-0.00200071	-0.0129977	0.00374015	0.00374015	0.00968501	0.0025561	-0.0130755	0.00805841	0.00544234	0.00590699	0.0112166	0.00340231	0.00342512	0.00342512	-0.00559957	-0.0223618	0.0073865	-0.0229471	-0.00194516	0.00983569	-0.0047499	-0.0129257	-0.0135401	0.0399094	-0.00624615
XJ26	-0.0403982	0.00696492	0.00689833	-0.00968507	-0.00828142	-0.0282149	-0.00303239	0.00110663	-0.018225	0.0122913	0.00700137	-0.0237638	0.0235303	0.0117469	0.000411728	-0.00366357	-0.00366357	-0.0135382	0.00210014	0.00451802	-0.0258822	-0.0124088	-0.0087612	-0.00848297	0.0148751	-0.0114839	-0.00230569	-0.00230569	0.00968501	0.0025561	-0.0132018	-0.0057693	-0.00144542	0.000906589	0.00976111	-0.00955864	0.00373961	0.00373961	-0.0027248	-0.0223618	0.0141787	0.0118564	-0.00194516	-0.0118795	0.0216214	-0.0129257	-0.0135401	0.00720011	0.0219938
XJ27	-0.0195228	0.00696492	0.00689833	-0.00289433	-0.00387376	-0.0438121	-0.00303239	0.00110663	-0.00708469	-0.018267	-0.00353807	0.0198868	-0.00652902	-0.00472506	0.00193634	-0.0130817	-0.0130817	0.010702	0.00920101	-0.00584937	0.0108173	-0.0124088	-0.00301368	-0.00413953	-0.0154155	-0.0167171	0.025689	0.025689	-0.0840842	0.0025561	-0.0132018	-0.00334759	-0.00133372	0.0012706	0.0112166	0.000727844	0.00597641	0.00597641	-0.0037865	-0.0223618	0.0201961	-0.0229471	-0.00194516	0.00888531	0.0146502	0.0310239	0.0182615	-0.0264685	-0.0106277
XJ28	-0.0238021	0.00696492	0.00689833	-0.00560063	-0.00563034	0.0118537	-0.00303239	0.00110663	-0.00719845	0.00112177	-0.00353807	0.0431628	-0.00905941	-0.0154147	-0.000222163	-0.0130817	-0.0130817	0.010702	0.0113054	0.0268722	-0.0220038	-0.0124088	-0.0199104	0.00251915	-0.0068367	-0.0167171	-0.000123338	-0.000123338	0.00968501	0.0025561	-0.0132018	-0.00499402	-0.0201445	-0.0149182	0.0112166	-0.000813615	0.00798843	0.00798843	0.00339348	-0.0148096	0.0343439	0.0102296	-0.00194516	0.00983569	0.0267435	-0.0129257	-0.0135401	-0.0213328	0.021103
XJ29	0.0399078	0.00654264	-0.0748982	-0.0162048	-0.0125132	-0.00794242	-0.00303239	0.00110663	-0.000394927	0.0158492	-0.00353807	-0.0198332	-0.00768058	-0.0104249	0.00338049	0.00435665	0.00435665	0.0106649	-0.00771881	-0.007552	-0.0070998	-0.0124088	-0.0196182	0.000998715	0.0155271	-0.0167171	-0.0136924	-0.0136924	0.00968501	0.0025561	-0.0132018	0.00805841	-0.0184626	-0.0147687	-0.00401786	-0.00933458	0.00798843	0.00798843	0.00361884	-0.0223618	0.0367819	0.0103667	-0.00194516	-0.00541129	-0.00304386	-0.0129257	-0.0135401	-0.0229417	-0.0455349
XJ30	0.0246792	0.00696492	0.00689833	-0.015942	0.00316718	0.0111356	-0.00303239	0.00110663	0.0158855	-0.0218191	-0.00353807	0.0151625	0.0323723	-0.0136156	-0.000484865	0.0131926	0.0131926	0.010702	-0.0109805	0.0053359	0.00191742	-0.0124088	-0.0195033	-0.000514757	-0.0117902	-0.0141025	-0.0112765	-0.0112765	0.00677979	0.0025561	-0.0132018	0.00251236	0.00539466	0.000431463	0.0112166	0.00511499	0.00798843	0.00798843	-0.0005363	-0.0223618	0.00240025	0.000323506	-0.00194516	-0.00378143	-0.0148344	-0.0129257	0.0387989	-0.0745903	0.00454521
XJ31	-0.0389835	0.00696492	0.00688523	-0.0162048	-0.0125132	0.0068078	-0.00303239	0.00110663	0.00931093	0.0158492	-0.00353807	0.0431628	-0.00905941	0.00478162	0.00349136	0.00760074	0.00760074	0.010702	0.0107718	0.00499425	0.0108173	-0.0124088	-0.0229865	-0.0106422	-0.0185464	-0.00587434	-0.0136924	-0.0136924	0.00968501	0.0025561	-0.0132018	0.0028086	-0.0141612	-0.0100806	0.0112166	-0.00276822	0.00798843	0.00798843	0.0120363	-0.0223618	0.00110873	-0.00354885	-0.00194516	-0.00205305	0.00866902	-0.0129257	-0.0135401	-0.0226491	-0.0254102
XJ32	-0.00448755	0.00696492	0.00689833	-0.0162048	-0.0125132	-0.00315216	-0.00303239	0.00110663	-0.0254759	-0.00127263	-0.00353807	-0.0294119	-0.00905941	-6.93482e-05	0.000776137	0.00667056	0.00667056	0.010702	0.00690182	-0.014747	0.0108173	-0.0124088	0.0539338	0.000110919	-0.0211115	0.0247516	0.00443982	0.00443982	0.00968501	0.0025561	-0.0132018	-0.0327635	0.00646595	9.57377e-05	0.0112166	0.00343736	-0.00741013	-0.00741013	-0.00559957	0.000985309	0.0175777	-0.0229471	-0.00194516	-0.0165642	-0.00318904	-0.0129257	-0.0135401	-0.0233188	-0.00150978
XJ33	0.0366515	0.00696492	0.00689833	0.00645248	0.0112586	0.0107168	-0.00303239	0.00110663	-0.0121303	0.00862833	-0.00231382	0.01601	0.0263988	-0.00217706	0.00263879	0.000200765	0.000200765	-0.034754	-0.00325106	0.00417314	0.0108173	-0.0124088	-0.0217805	-0.00273556	0.014557	0.0215626	0.00510347	0.00510347	0.00968501	0.00150916	0.0226743	0.00805841	-0.021417	-0.0159117	0.0112166	0.00719786	-0.00832061	-0.00832061	-0.00559957	-0.0223618	0.0208757	0.00460965	-0.00194516	0.00864784	-0.00667039	-0.0129257	-0.0135401	0.00473462	0.0162798
XJ34	0.0417841	0.00695402	0.00689833	0.00844453	0.00348595	0.0130009	-0.00303239	0.00110663	-0.0112847	0.012529	0.00579923	-0.022181	-0.00905941	-0.0105383	0.012146	-0.0130817	-0.0130817	0.010702	0.00812979	-0.00686748	0.0108173	-0.0124088	-0.0229865	0.015635	0.015537	-0.0139641	-0.000296657	-0.000296657	0.00968501	0.0025561	0.0575484	-0.0292432	0.00817568	0.0039982	-0.0151438	0.0102648	-0.0109905	-0.0109905	-0.00487914	-0.0223618	-0.0100766	-0.00138244	-0.00194516	-0.00594186	-0.0271338	-0.0129257	0.0387989	-0.0416042	-0.020447
XJ35	0.0258869	0.00696492	0.00689833	-0.0162048	-0.0125132	0.000637534	-0.00303239	0.00110663	-0.0105798	0.0158492	-0.00123778	-0.00976772	-0.00905941	-0.00810082	0.00120098	-0.0130817	-0.0130817	0.010702	0.00696761	-0.00540043	-0.0232839	-0.0124088	-0.00396751	0.0111184	-0.045017	0.0764234	-0.00149756	-0.00149756	0.00968501	0.0025561	-0.0132018	-0.0145762	-0.0101987	-0.00696968	0.0112166	-0.000784117	-0.00571271	-0.00571271	0.0111242	-0.0223618	0.00844604	-0.0229471	-0.00194516	-0.00514725	0.0154624	-0.0129257	-0.0135401	-0.0377989	-0.0682016
XJ36	0.0407296	0.00696492	0.00689833	-0.0162048	-0.0125132	0.0152576	-0.00303239	0.00110663	-0.00592204	0.00231659	-0.00253634	-0.0194561	-0.00905941	-0.00526347	-0.0199659	-0.0130817	-0.0130817	0.010702	-0.040556	0.00345639	-0.00756327	-0.0124088	-0.0229865	-0.00919251	0.0145357	-0.016484	-0.0136924	-0.0136924	-0.0840842	0.0025561	-0.0132018	0.004471	0.00982131	0.00864972	0.0112166	0.0107886	0.00604197	0.00604197	-0.00559957	-0.0223618	-0.024685	-0.000121001	-0.00194516	-0.00493291	0.0267843	-0.0129257	-0.0135401	0.0309747	-0.0104921
XJ37	0.0327954	0.00696492	0.00687699	0.0211458	0.01173	-0.0127415	-0.00303239	0.00110663	-0.0313435	0.0154758	-0.00227684	-0.023062	0.0327575	-0.0147795	0.00375255	0.0130693	0.0130693	0.0105924	0.00153242	-0.00168011	-0.0031158	-0.0124088	-0.00518448	0.00468682	-0.0460815	-0.0167171	-0.00646836	-0.00646836	-0.0840842	0.0025561	-0.0132018	0.00805841	-0.00338017	-0.000132749	-0.000758369	0.00279394	-0.0204318	-0.0204318	-0.00503166	-0.0223618	-0.00555986	-0.0229471	-0.00194516	-0.00594172	0.0305366	-0.0129257	-0.0135401	0.0357085	0.0213819
XJ38	0.0344339	0.00696492	0.00689833	0.0104775	0.00991519	0.0104818	-0.00303239	0.00110663	0.00162845	0.0158492	-0.00353807	0.00891967	-0.00806265	-0.00170324	-0.015797	-0.00233739	-0.00233739	-0.0272182	-0.00662689	-0.000198494	-0.00674232	-0.0124088	-0.0196881	-0.006582	0.0153132	-0.0167171	0.0195958	0.0195958	0.00968501	0.0025561	0.0465842	0.00805841	-0.00152626	-0.000584334	-0.00437327	0.00396605	-0.000674899	-0.000674899	-0.00105397	-0.0223618	0.0107497	0.000187648	-0.00194516	-0.00422639	-0.00863364	-0.0129257	-0.0135401	0.0236638	-0.0095876
XJ39	-0.0139411	0.00695969	0.00689833	0.00486242	0.00116091	-0.00891088	-0.00303239	0.00110663	-0.00186224	0.0109505	-0.00353807	0.02315	-0.00905941	-0.00835761	-0.00711041	0.0142886	0.0142886	-0.0132224	-0.00613151	0.00621342	0.0108173	-0.0124088	0.0169563	-0.00963208	0.0145541	0.00625161	-0.000776491	-0.000776491	0.00968501	0.0025561	-0.0132018	-0.00504593	0.00848492	0.00926237	0.0112166	0.0063637	0.00420764	0.00420764	-0.00559957	-0.0214796	0.0208981	0.0218135	-0.00194516	0.00336904	-0.0416565	-0.0129257	0.0387989	0.0368594	-0.0261603
XJ40	0.0151112	0.00696492	0.00689833	-0.00534644	-0.00546535	0.0152576	-0.00303239	0.00110663	0.00292732	0.0158492	0.00191626	0.00697005	-0.00905941	-0.0154127	0.00325332	-0.0130817	-0.0130817	0.010702	0.0140164	-0.00570449	-0.00441061	-0.0124088	0.0179107	3.62907e-05	0.0114662	-0.0167171	-0.00623014	-0.00623014	0.00968501	0.0025561	0.0167136	0.00805841	0.00240105	-0.000734626	0.0112166	-0.000382021	0.00630008	0.00630008	-0.00371758	-0.0223618	-0.00200781	-0.0229471	-0.00194516	0.00101083	0.0228098	-0.0129257	-0.0135401	0.0399094	-0.0305206
XJ41	0.00835667	0.00696492	0.00689833	-0.0162048	-0.0125132	0.00786196	-0.00303239	0.00110663	-0.0145693	0.0155376	-0.00201544	-0.0251362	-0.00905941	-0.0129611	0.0032821	0.0135362	0.0135362	-0.0296332	0.0132667	-0.0104804	-0.0159321	-0.0124088	-0.0223222	-0.000555936	-0.0227053	-0.0167171	-0.0136924	-0.0136924	-0.0840842	0.0025561	-0.0132018	0.00805841	-0.0122694	-0.00945532	0.0112166	0.00270462	8.75235e-05	8.75235e-05	-0.00559957	-0.0223618	0.0273571	0.00374896	-0.00194516	-0.0139357	-0.02959	-0.0129257	-0.0135401	0.00206395	0.0193533
XJ42	0.0376061	0.00696492	0.00689833	-0.0162048	0.012639	0.0152576	-0.00303239	0.00110663	-0.00935666	0.011838	-0.00353807	0.0179174	0.0281339	-0.000270881	0.00725413	0.008935	0.008935	0.010217	0.00750231	-0.00750703	-0.00695024	-0.0124088	-0.0105795	-0.00886199	-0.0419928	-0.0167171	-0.0136924	-0.0136924	0.00968501	0.0025561	-0.0132018	0.00247922	0.00227632	-0.000638064	-0.0443843	0.00209094	-0.00312769	-0.00312769	-0.00536129	-0.0223618	-0.024685	0.00590039	-0.00194516	0.00930832	-0.00669528	-0.0129257	0.0387989	-0.028737	0.00752349
XJ43	-0.000602774	0.00670822	0.00689748	-0.0162048	0.0177766	0.0152576	-0.00303239	0.00110663	-0.0340061	-0.00476848	-0.00353807	0.00605601	-0.00905941	0.00499909	0.00609296	0.00361547	0.00361547	-0.0431904	0.0108754	0.00240919	0.00877068	-0.0124088	-0.0208344	-0.0140645	0.0144282	-0.0167171	-0.0136924	-0.0136924	-0.0840842	0.0025561	-0.0132018	0.00805841	-0.0187101	-0.0158575	0.0112166	0.0016452	0.00130679	0.00130679	-0.00559957	-0.0223618	-0.024685	0.00860086	-0.00194516	0.00928866	0.0302095	-0.0129257	0.0387989	0.0399094	-0.0220122
XJ44	-0.0337606	0.00696492	-0.0742434	0.0157263	0.00821232	-0.0160143	-0.00303239	0.00110663	-0.00450403	0.0158492	-0.00353807	0.0164044	-0.00905941	-0.0154155	0.0033696	-0.0130817	-0.0130817	-0.0123852	0.0138188	0.0189736	0.0108173	-0.0124088	-0.019318	0.000724269	0.0155562	-0.0167171	0.0248292	0.0248292	0.00968501	0.0025561	-0.0132018	0.00250994	-0.0147557	-0.0134636	0.0112166	0.00428955	-0.00392605	-0.00392605	0.00812913	0.0113577	0.036078	0.00923342	-0.00194516	0.00893149	-0.0184626	0.0386603	0.0237872	0.0399094	-0.0672865
XJ45	0.0275558	0.00696492	0.00689833	0.0234553	0.013229	0.00368156	-0.00303239	0.00110663	0.0109253	0.0152651	0.00116691	0.0148977	-0.00905941	-0.0142452	0.00394086	0.00509041	0.00509041	0.010702	0.00562397	-0.00622414	-0.0205527	-0.0124088	-0.0151695	0.00612455	0.0141149	-0.00727811	0.00546246	0.00546246	0.00968501	0.0025561	-0.0132018	-0.0362225	0.00157081	0.000435218	0.0112166	-0.00203057	0.00798843	0.00798843	-0.00404403	0.0548751	-0.024685	0.0242189	-0.00194516	-0.00521744	-0.0405488	-0.0129257	-0.0135401	0.0399094	-0.00174542
XJ46	-0.00849755	-0.0438843	0.00689721	-0.0116619	-0.00956455	0.0152576	-0.00303239	0.00110663	-0.0212898	0.0118737	-0.00353807	0.0431628	-0.00905941	-0.00902383	0.00989884	-0.00241208	-0.00241208	-0.0164959	0.0080128	-0.00359845	-0.0241959	-0.0124088	-0.0178554	-0.00858465	-0.0097514	0.0407257	-0.0136924	-0.0136924	0.00968501	0.0025561	-0.0132018	0.00805841	0.00215075	-0.00183043	-0.0108745	0.0058935	-0.0140522	-0.0140522	-2.71694e-05	-0.0223618	0.0122955	-0.0229471	-0.00194516	-0.00745533	0.0258237	-0.0129257	-0.0135401	0.0119268	0.00702541
XJ47	0.0360602	0.00696492	0.00689833	-0.0155787	-0.0121068	0.0152576	-0.00303239	0.00110663	-0.0285597	-0.00364544	-0.00011651	0.00564934	0.0231702	-0.016548	0.0132704	-0.0130817	-0.0130817	0.010702	-0.0372938	-0.0255988	-0.0244915	-0.0124088	-0.0187242	-0.00676409	0.0124457	0.020855	0.0105275	0.0105275	0.00968501	0.0025561	-0.0132018	-0.0115688	0.0182266	0.00884513	0.0112166	0.00239121	0.00798843	0.00798843	-0.00559957	0.00667608	0.0210555	0.000879789	-0.00194516	-0.0157946	-0.0317179	-0.0129257	-0.0135401	0.0399094	-0.0136043
XJ48	0.00116986	0.00696492	-0.0733491	-0.0162048	-0.0125132	0.0152576	-0.00303239	0.00110663	0.00132264	-0.00318848	-0.00154637	-0.0211579	-0.00905941	-0.016548	0.0030418	0.00473754	0.00473754	0.010702	-0.000661208	0.0235621	-0.0271116	-0.0124088	-0.0229865	0.00644412	-0.0222358	0.0764234	0.000398633	0.000398633	-0.0840842	0.0025561	-0.0132018	0.00805841	-0.00294076	-0.00721402	-0.020023	0.00315424	-0.00688261	-0.00688261	-0.00491514	-0.0223618	0.0124089	-0.00728762	-0.00194516	-0.00958996	0.0237477	-0.0129257	-0.0135401	-0.0270395	0.001156
XJ49	0.0343813	0.00696492	0.00689833	-0.0162048	-0.0125132	0.0105283	-0.00303239	0.00110663	-0.016279	0.011303	-0.00353807	0.0238448	-0.00905941	-0.0158109	0.00409936	-0.0130817	-0.0130817	-0.0245375	0.00794667	0.00874078	-0.00846258	-0.0124088	-0.0229865	-0.0013716	-0.0172953	0.060877	-0.0136924	-0.0136924	0.00968501	0.0025561	-0.0132018	0.00677325	0.016732	0.0111585	0.0112166	0.0135545	0.00798843	0.00798843	0.00356903	-0.0223618	0.0043435	0.00251579	-0.00194516	-0.00751694	0.00915681	-0.0129257	0.0387989	0.0196855	-0.0374822
XJ50	-0.0391461	0.00696492	0.00689833	-0.0108248	-0.00902116	0.0106418	-0.00303239	0.000600381	-0.0107999	-0.0147672	-0.00353807	0.0190671	-0.00905941	0.0194357	-0.00213247	0.00251398	0.00251398	0.010702	-0.011959	-0.0123609	-0.00158975	-0.0124088	0.00500213	-0.0120143	0.015005	-0.0167171	0.0193538	0.0193538	0.00968501	0.0025561	-0.0120662	-0.010657	0.00939238	0.00245085	0.0112166	-0.0228374	0.00384785	0.00384785	-0.00259496	0.0241404	0.0222684	-0.0229471	-0.00194516	-0.00723941	-0.0320955	0.0176189	0.0085618	0.0399094	0.0175924
XJ51	0.0392476	0.000172385	0.00689833	-0.0127358	-0.0102616	-0.0015573	-0.00303239	0.00110663	-0.00214627	0.0117019	-0.00168952	-0.00525476	-0.00406292	-0.0138308	-0.02997	-0.0130817	-0.0130817	-0.0345822	0.00321761	-0.00702213	0.0108173	-0.0124088	-0.00213175	0.00411041	0.0153401	-0.0167171	0.00635452	0.00635452	0.00968501	0.0025561	-0.0132018	-0.00627015	0.00258676	0.00449998	-0.0680402	-0.00534805	-0.0149939	-0.0149939	0.00705339	-0.0223618	0.00967199	0.01275	-0.00194516	-0.00497921	-0.00788935	-0.0129257	-0.0135401	-0.0225718	0.00865235
XJ52	-0.0341239	0.00696492	0.00689833	-0.0133667	-0.0106711	-0.0114988	-0.00303239	0.00110663	0.0134467	0.0111209	0.000126736	-0.0242856	-0.00905941	-0.00584821	0.00515899	-0.00144367	-0.00144367	0.010702	-0.00941068	0.00766308	-0.0203285	-0.0124088	0.0148006	-0.000542448	0.0155178	-0.0167171	-0.0127645	-0.0127645	0.00968501	0.0025561	-0.0132018	0.00805841	0.00727795	0.0072273	0.0112166	0.0108812	0.00569132	0.00569132	-0.00419869	0.0352318	0.010286	0.0137533	-0.00194516	0.00951354	-0.0295869	-0.0129257	-0.0135401	-0.0150902	0.0132883
XJ53	-0.0226912	0.00696492	0.00689833	-0.0162048	-0.0125132	0.0152576	-0.00303239	0.00110663	0.0131957	0.0158492	-0.00282587	0.000232648	-0.00905941	-0.00822557	-0.0224273	-0.0130817	-0.0130817	0.0105773	0.00578634	-0.00562093	0.0108173	-0.0124088	-0.0216476	-0.0100963	0.0144635	-0.0167171	-0.0136924	-0.0136924	-0.0840842	0.0025561	0.0401939	0.00805841	-0.000391546	0.000303072	0.0112166	0.00424435	0.00554969	0.00554969	-0.000128611	-0.0223618	-0.0147064	0.0242189	-0.00194516	-0.00533624	-0.00477957	-0.0129257	0.0387989	0.0259622	-0.0682016
XJ54	-0.0192647	0.00696492	0.00689833	-0.0162048	-0.0125132	0.0152576	-0.00281018	0.00110663	0.00721076	0.00157177	-0.000599915	-0.00849836	-0.00905941	-0.00153974	0.00321255	0.00484822	0.00484822	0.010702	0.00775047	-0.00170638	-0.00334545	-0.0124088	-0.0192951	-0.00697218	0.014872	0.0190992	7.21919e-05	7.21919e-05	0.00968501	0.0025561	-0.0132018	0.00805841	0.0133253	0.00631143	0.0112166	0.00473232	0.00705933	0.00705933	0.0130636	-0.0223618	0.00668016	-0.0130061	0.0499715	-0.00600335	-0.029232	-0.0129257	-0.0135401	0.0399094	-0.0389454
XJ55	0.0153073	0.00696492	0.00689833	0.00845789	0.00349462	0.0108483	-0.00303239	0.00110663	0.00513602	0.0063087	0.00124541	-0.0266929	0.029859	-0.00790586	-0.0211131	-0.0130817	-0.0130817	0.010702	0.00782651	-0.0130292	-0.00515745	-0.0124088	0.010025	-0.00728081	0.0124412	-0.0167171	-0.00317362	-0.00317362	0.00968501	0.0025561	-0.0132018	-0.00235584	-0.0191439	-0.0167859	-0.0358188	-0.00266437	0.000734943	0.000734943	-0.00559957	-0.0223618	0.0191389	-0.0229471	-0.00194516	0.00120978	-0.01142	-0.0129257	-0.0135401	0.0399094	-0.0137867
XJ56	0.0034609	0.00696492	0.00689833	0.00138096	-0.0010988	0.0152576	-0.00303239	-0.00654611	-0.0174768	0.00268164	-0.00130594	0.00498967	-0.00905941	-0.00550672	0.00576731	0.0061656	0.0061656	0.010702	-0.0101226	-0.00102128	-0.00610268	-0.0124088	-0.0201635	-0.00354696	-0.0252363	0.0110944	-0.0114778	-0.0114778	0.00968501	0.0025561	-0.0132018	-0.0160443	-0.0018137	-0.000537074	0.0112166	-0.00162884	0.00798843	0.00798843	0.0112282	0.0509046	-0.00664583	0.000984289	-0.00194516	-0.0145042	-0.022807	-0.0129257	0.0387989	-0.0417463	0.00776149
XJ57	0.0362164	0.00696492	0.00689833	0.0142233	0.00723675	0.0152576	-0.00303239	0.00110663	0.0080677	0.0120215	0.0081097	-0.00674952	-0.00905941	0.0109932	-0.000307216	0.0317372	0.0317372	0.0105557	0.00038577	-0.00888325	-0.0228866	-0.0124088	-0.0164684	0.010274	-0.00666013	-0.0167171	-0.0136924	-0.0136924	0.00866084	0.0025561	-0.0132018	0.00805841	-0.00125338	0.00159512	0.0112166	0.00661202	-0.00663128	-0.00663128	0.00402212	-0.0143339	0.0297337	0.0108672	-0.00194516	-0.0125071	-0.017188	-0.0129257	-0.0135401	-0.00622099	0.0219938
XJ58	0.0387306	0.00696492	0.00683692	-0.00936407	-0.00807307	0.0123641	-0.00303239	0.00110663	-0.00617408	0.0157118	-0.00353807	0.0154281	-0.000991701	-0.00980672	0.000839087	0.000988735	0.000988735	-0.0342718	0.00948874	-0.00388479	-0.00950326	-0.0124088	-0.0207609	-0.00748015	0.0141952	-0.0166602	0.0207261	0.0207261	0.00968501	0.0025561	0.0376129	0.00526833	-0.0174666	-0.0147735	0.00994395	-0.00353077	-0.012757	-0.012757	-0.00439734	-0.0223618	-0.00683287	0.0193455	-0.00194516	-0.00428476	-0.00211483	-0.0129257	-0.0135401	0.0399094	0.0136997
XJ59	-0.0402662	0.00696492	0.00689833	-0.00378566	-0.0044523	0.0152576	-0.00303239	0.00110663	-0.0266903	0.00478232	-0.00353807	-0.0219965	-0.00905941	-0.0156018	0.0043344	0.0199833	0.0199833	-0.0337058	0.00445766	0.000401927	-0.012295	-0.0124088	-0.0229865	0.0107963	0.00685926	0.039671	0.00171711	0.00171711	0.00968501	0.0025561	-0.0132018	0.00191679	-0.0317175	-0.0247498	0.0112166	-0.00177898	-0.00205894	-0.00205894	0.0114317	0.0575598	-0.024685	0.0158792	-0.00194516	0.00937963	0.0341862	-0.0129257	0.0387989	0.0399094	-0.0160616
XJ60	-0.00828043	0.00696492	0.00689782	-0.0132071	-0.0105675	0.0152576	-0.00303239	0.00110663	-0.0159676	0.00697818	-0.00353807	-0.038269	-0.00905941	-0.015081	-0.00046123	0.00977129	0.00977129	0.010702	-0.0117341	0.000896078	0.0108173	-0.0124088	0.0533678	0.00654422	-0.0218379	-0.0167171	0.0165998	0.0165998	0.00968501	0.0025561	-0.0132018	0.00805841	0.0044049	0.00192418	0.0112166	0.0132431	3.75783e-05	3.75783e-05	0.0216851	0.0519463	-0.00777122	0.011731	-0.00194516	-0.00707555	0.0198816	-0.0129257	0.0387989	-0.0402353	-0.0109937
XJ61	0.0334443	0.00696492	0.00689833	-0.0156284	-0.0121391	0.00489234	-0.00303239	0.00110663	-0.01017	-0.0165041	-0.00353807	-0.0145992	-0.00905941	0.00352271	0.000718304	0.00255171	0.00255171	-0.0208906	0.00540625	-0.00341042	-0.0172299	-0.0124088	0.00420767	0.00268695	-0.0298543	0.0269735	0.0117436	0.0117436	0.00968501	-0.00365211	-0.0132018	0.00805841	-0.0103164	-0.00810439	-0.0492139	-0.00322929	0.00798843	0.00798843	0.000110423	0.0184005	0.0242057	0.0157986	-0.00194516	-0.00509982	-0.0164087	-0.0129257	-0.0135401	0.027186	-0.051085
XJ62	0.00375846	-0.0273868	0.00689833	0.0197648	0.0108336	0.0152576	0.056455	0.00110663	-0.0174846	0.00874262	-0.00353807	0.0260697	-0.00652374	-0.0107072	-0.0161467	0.00611412	0.00611412	-0.00095426	0.0145335	-0.0293574	0.0108173	0.0618559	0.0228473	-0.00332127	0.015386	0.0129346	-0.0136924	-0.0136924	0.00516943	0.0025561	-0.0132018	0.00805841	0.0115728	0.00531107	-0.00423998	-0.00969702	-0.0154494	-0.0154494	-0.00320515	-0.0193783	0.0143625	0.00972785	-0.00194516	-0.0106883	0.0293088	-0.00581236	-0.0083929	0.0399094	-0.0101259
XJ63	-0.0511208	-0.0117678	0.00689833	0.0293838	0.017077	0.0152576	-0.00303239	0.00110663	-0.00520413	0.0081664	-0.00353807	0.025341	-0.00905941	-0.000754223	-0.0046905	0.00222225	0.00222225	0.010702	-0.0163942	-0.0101952	0.0108173	-0.0124088	-0.022535	-0.00872626	0.0152441	-0.0167171	0.00157737	0.00157737	0.00968501	0.0025561	-0.0132018	-0.0285665	0.0151394	0.0100033	-0.00832583	0.00519359	0.00798843	0.00798843	-0.00381383	-0.0141117	0.022055	0.0164123	-0.00194516	-0.00773063	0.0158075	-0.0129257	-0.0135401	0.0399094	0.0219938
XJ64	0.0038086	0.00696492	0.00689833	-0.0162048	-0.0125132	-0.0334524	-0.00303239	0.00110663	-0.0229362	0.0157219	-0.00353807	-0.0196808	-0.00905941	-0.00697736	-0.00456356	-0.0130817	-0.0130817	0.010702	0.0095846	-0.0050326	0.00377568	-0.0124088	-0.0229865	0.009738	-0.00215542	-0.0164485	-0.0136924	-0.0136924	0.00968501	0.0025561	-0.0132018	0.00323419	-0.00770512	-0.00556181	0.0104267	-0.00682475	-0.000742237	-0.000742237	-0.00559957	-0.0223618	0.00588243	-0.0229471	-0.00194516	-0.0087619	-0.00453559	-0.0129257	0.0387989	0.0181809	0.00922269
XJ65	-0.027087	0.00696492	0.00689833	-0.00723042	-0.00668818	0.0152576	-0.00303239	0.00110663	-0.0168654	0.00563075	-0.00251947	-0.0204963	-0.00400435	-0.0156329	0.00974908	-0.0130817	-0.0130817	-0.0101477	-0.0133952	0.0048799	-0.00108418	-0.0124088	-0.00378474	-0.00294497	0.00507117	-0.0167171	-0.0136924	-0.0136924	0.00968501	0.0025561	-0.0132018	0.00189308	-0.0259673	-0.0198486	0.00355488	0.0049159	-0.0059578	-0.0059578	-0.00108766	-0.0223618	-0.024685	-0.00454077	-0.00194516	-0.00698504	-0.00413535	-0.0129257	-0.0135401	0.0375602	-0.0682016
XJ66	0.0166627	0.00696492	0.00689833	-0.00229023	-0.00348166	-0.0222121	-0.00303239	0.00110663	0.00728782	0.00995749	-0.00353807	-0.0301676	-0.00905941	-0.0165073	0.00227376	-0.0130817	-0.0130817	0.010702	-0.0110174	-0.00675565	-0.0195704	-0.0124088	0.0159232	-0.00755345	-0.0271952	-0.0167171	-0.00536387	-0.00536387	0.00448839	0.0025561	-0.0132018	-0.00191335	0.0185127	0.0116426	-0.0397267	-0.00304417	-0.0275497	-0.0275497	-0.000485026	-0.0223618	-0.024685	-0.0229471	-0.00194516	-0.02787	0.0228281	-0.0129257	-0.0135401	-0.0182849	-0.00895975
XJ67	0.025028	0.00696492	-0.0117007	-0.00768055	-0.00698035	-0.0662409	-0.00303239	0.00110663	-0.00421744	0.00527967	-0.00353807	0.0156008	-0.00905941	0.00174417	0.00737596	-0.000641633	-0.000641633	0.010702	-0.00206662	0.000712708	-0.0104586	-0.0124088	0.0160016	0.0158372	0.015412	0.010453	0.00358211	0.00358211	0.00968501	0.0025561	-0.0132018	0.0010727	0.0116325	0.00769456	0.0112166	0.00339946	0.00798843	0.00798843	-0.00532014	0.0510235	-0.0067742	-0.00681509	-0.00194516	-0.00483978	0.00785644	-0.0129257	-0.0135401	-0.00371498	-0.0106282
XJ68	-0.0359351	0.00150138	0.00689833	-0.0162048	-0.0125132	0.0152576	-0.00303239	0.00110663	0.0133371	0.00974579	0.00252377	-0.0248396	-0.00828817	-0.0165191	-0.0218103	-0.00281365	-0.00281365	0.010702	0.00771704	0.000956561	-0.0197159	-0.0124088	-0.0214692	-0.00222069	0.0154346	-0.0161127	0.0216286	0.0216286	0.00968501	0.0025561	-0.0132018	-0.0012075	-0.0135402	-0.0106846	-0.0679736	0.00293744	-0.012513	-0.012513	0.00311757	-0.0223618	0.0257681	0.0151589	-0.00194516	0.0094605	-0.017579	-0.0129257	0.0387989	0.0399094	-0.0190236
XJ69	0.036164	0.00696492	0.00689833	-0.00127279	-0.00282127	-0.00992985	-0.00303239	0.00110663	-0.0337778	-0.0115994	0.00178687	-0.00837915	-0.00905941	-0.0149467	-0.000608171	-0.0130817	-0.0130817	-0.00615144	0.0128576	-0.00970886	-0.00812399	-0.0124088	-0.00598381	0.00665871	0.0149071	-0.0162041	-0.00280296	-0.00280296	0.00968501	0.0025561	0.0354052	0.00478521	0.00126219	0.00336837	0.0112166	0.00557096	-0.00317687	-0.00317687	0.00860314	-0.0174144	-0.0137267	0.00602719	-0.00194516	-0.00488081	-0.0217995	-0.0129257	0.0387989	-0.022406	0.012489
XJ70	0.00832977	0.00696492	-0.0534999	-0.0162048	-0.0125132	-0.0130373	-0.00303239	0.00110663	0.000157675	0.0144178	-0.00353807	0.00126548	-0.00905941	-0.0104201	0.00577345	0.00742831	0.00742831	0.0104419	0.0126119	0.00424933	-0.00917005	-0.0124088	-0.0229865	0.00175248	0.0154195	0.00277943	0.0058248	0.0058248	0.00968501	0.0025561	-0.0132018	0.00805841	0.0153095	0.0129328	0.0112166	0.000168954	-0.0115384	-0.0115384	-0.00559957	0.00330046	-0.00553765	-0.00957439	-0.00194516	0.00350044	0.00236218	-0.0129257	0.0387989	-0.0757584	-0.0396691
XJ71	-0.0511208	0.00696492	0.00689833	0.042683	0.0257091	0.0152576	-0.00303239	0.00110663	-0.020757	-0.0184337	-0.000370726	-0.0211868	-0.00905941	-0.0154286	-0.00127851	-0.0130817	-0.0130817	0.010702	-0.00830303	-0.000718513	-0.0143075	-0.0124088	0.00963028	0.00153532	-0.00780231	-0.0167171	-0.00631151	-0.00631151	0.00968501	0.0025561	-0.0132018	-0.0147128	0.00473097	0.0019486	-0.0698251	-0.00030218	-0.00867037	-0.00867037	-0.00461464	-0.0223618	-0.024685	-0.0229471	-0.00194516	-0.000469128	-0.0178173	-0.0129257	-0.0135401	-0.0722408	-0.013719
XJ72	-0.0102751	0.00696492	-0.0608637	0.0301422	0.0175693	0.0152576	-0.00303239	0.00110663	-0.0163041	0.0098711	-0.000274909	0.0243526	0.0264462	-0.0142707	-0.00442409	-0.0130817	-0.0130817	0.010702	-0.0113064	-0.0296933	-0.0186003	-0.0124088	0.0531837	-0.00424318	-0.0256913	-0.0148596	-0.0114112	-0.0114112	0.00968501	0.0025561	-0.0132018	0.00805841	0.00324195	0.000276573	0.0112166	0.00551501	-0.0102495	-0.0102495	-0.00559957	-0.0223618	0.0133856	0.0202951	-0.00194516	-0.000768213	-0.00464565	-0.0129257	-0.0135401	-0.0763798	-0.0227082
XJ73	-0.018364	0.00696492	0.00689833	-0.0162048	-0.0125132	-0.0208665	-0.00303239	0.00110663	-0.0178012	0.0107651	0.00103503	-0.0212739	0.00197275	-0.0140155	0.0119754	-0.0130817	-0.0130817	0.010702	-0.00335477	-0.0156886	-0.0178455	-0.0124088	-0.000461525	-0.00892198	0.0116885	-0.0159522	0.0241475	0.0241475	-0.0487679	0.00129718	-0.0132018	0.00805841	0.00109277	9.86922e-05	-0.0487119	0.00656765	0.00260757	0.00260757	-0.000818091	-0.0223618	0.000967437	0.0195804	-0.00194516	0.009517	-0.00468616	-0.0129257	0.0387989	-0.0111474	0.00348848
XJ74	0.00629527	0.00696492	0.00689833	-0.0162048	-0.0125132	0.0152576	-0.00303239	0.00110663	-0.0137847	0.0117853	0.0103064	-0.0238896	-0.00905941	-0.0140778	0.00618762	0.0107716	0.0107716	0.010702	0.00985831	0.0115144	-0.00389008	-0.0124088	0.0186274	-0.00683112	-0.0415828	0.00280871	-0.0136924	-0.0136924	0.00968501	0.00139894	-0.0132018	-0.0164269	0.00585447	0.00617919	-0.0698251	0.00600601	0.00470585	0.00470585	-0.00559957	0.0304845	0.0119574	0.000593954	0.00565955	-0.0109872	-0.0308348	-0.0129257	-0.0135401	-0.0460804	0.0177043
XJ75	0.00873493	0.00696492	0.00689833	0.016666	0.0109533	0.0152576	-0.00229671	-0.000195398	0.00591564	-0.0087057	-0.00205208	-0.0143999	-0.00811996	-0.00785351	-0.01931	-0.00320247	-0.00320247	-0.0109639	0.00472678	-0.00280195	-0.0120967	-0.0124088	0.0158192	5.0805e-05	-0.0167048	-0.010565	0.0158779	0.0158779	0.00968501	0.0025561	0.0363071	0.00502697	-0.030091	-0.0251934	0.0112166	-0.0102454	-0.00571907	-0.00571907	0.00201908	0.0462937	-0.024685	0.00867394	-0.00194516	0.00120935	0.0329796	-0.012384	-0.0131481	-0.00641327	0.0136274
XJ76	0.0245482	0.00696492	0.00689833	-0.00681249	-0.00641692	0.0152576	-0.00303239	0.00110663	-0.0178187	0.0158492	-0.00205662	0.00724003	-0.00888973	-0.0126806	0.00565375	0.0115906	0.0115906	0.010702	0.00194642	-0.00987128	-0.0222119	-0.0124088	-0.0159115	-0.00206711	-0.0230914	-0.0164937	0.0213693	0.0213693	-0.0840842	0.0025561	-0.0132018	-0.00502916	-0.0197342	-0.0171933	0.0112166	0.00551424	-0.0171193	-0.0171193	-0.00559957	-0.00339603	-0.00487747	0.0203071	-0.00194516	0.000669929	-0.029571	-0.0129257	-0.0135401	-0.0131845	-0.0513504
XJ77	0.0294284	0.00696492	0.00689833	-0.0162048	-0.0125132	0.0152576	-0.00303239	0.00110663	-0.000748322	0.0103875	-0.00353807	-0.00913404	-0.00486575	0.0109553	-0.0213262	-0.00196507	-0.00196507	0.010702	0.0128503	0.0133319	-0.0143114	-0.0124088	-0.021396	-0.0110116	-0.0319235	-0.0167171	0.0149487	0.0149487	-0.0840842	0.0025561	-0.0132018	0.00805841	0.0117387	0.00962127	0.0112166	0.00950833	0.00582345	0.00582345	-0.00529273	-0.0223618	-0.00892816	-0.0103974	-0.00194516	-0.0101421	-0.0108435	-0.0129257	-0.0135401	-0.0239387	0.0140439
XJ78	-0.0286582	0.00696492	0.00689833	-0.0162048	-0.0125132	-0.0199146	-0.00303239	0.00110663	-0.0295734	-0.00477264	0.00402605	0.0102348	0.0238513	-0.0154139	-0.0012026	-0.0130817	-0.0130817	0.010702	0.0123543	-0.00746358	0.00868849	-0.0124088	0.0354476	-0.00608597	-0.0117351	-0.0166793	-0.0136924	-0.0136924	-0.0840842	0.0025561	-0.0132018	-0.00142483	-0.0272302	-0.0222213	-0.0151474	-0.00353628	-0.00312319	-0.00312319	-0.00502669	-0.0145717	-0.00876479	0.0071528	-0.00194516	-0.027011	-0.0333691	-0.0082547	-0.0101602	-0.0567038	-0.00624842
XJ79	-0.0424168	0.00696492	-0.075305	-0.0162048	-0.0125132	0.0152576	-0.00303239	0.00110663	-0.00859776	0.00133236	0.00039905	-0.00538214	-0.00905941	-0.00326156	-0.0172684	-0.0045155	-0.0045155	0.010702	9.66658e-05	-0.00249673	0.0108173	-0.0124088	-0.0229865	-0.000660014	-0.0311744	0.0764234	-0.0136924	-0.0136924	0.00968501	0.0025561	-0.0132018	-0.000808513	0.00887724	0.00423098	0.0112166	0.01153	-0.00500808	-0.00500808	0.00201129	-0.0133985	-0.0140096	0.00542265	-0.00194516	-0.021555	6.05266e-05	-0.0129257	-0.0135401	-0.0293512	0.00250528
XJ80	0.0277396	0.00696492	0.00689833	-0.0101797	-0.0086025	0.0152576	-0.00302755	0.00110663	-0.00588717	0.0109392	-0.00264881	-0.0156028	-0.00646999	-0.0136991	0.0049971	0.00847972	0.00847972	0.010702	0.0106085	0.0119383	0.00805918	0.043241	0.01097	0.00706085	0.0134115	-0.0167171	0.02651	0.02651	0.00968501	0.0025561	-0.0132018	-0.00728114	0.0116745	0.00643192	0.0112166	-0.00633128	-0.0043575	-0.0043575	-0.00280569	0.0181976	0.00802566	0.00835305	-0.00194516	-0.00121693	0.0251818	0.00702695	0.000897524	0.0399094	-0.0290151
XJ81	0.0318056	0.00696492	0.00689833	-0.0128061	-0.0103072	0.00240559	-0.00303239	0.00110663	-0.00495275	0.00471701	0.0027307	0.0196473	-0.00905941	-0.009158	0.00571373	-0.00223747	-0.00223747	0.010702	0.0166588	0.00948444	-0.0177229	-0.0124088	-0.0229865	-0.0122866	-0.0167817	-0.0167171	-0.00962221	-0.00962221	0.00968501	0.0025561	-0.0132018	0.000373402	0.0108547	0.00599049	0.0112166	0.0108393	0.00318249	0.00318249	0.00979686	-0.0223618	-0.024685	-0.0229471	-0.00194516	-0.00620865	-0.0354891	-0.0129257	-0.0135401	0.0399094	-0.0242737
XJ82	-0.0448872	0.00696492	0.00689833	-0.00596842	-0.00586905	-0.0155279	-0.00303239	0.00110663	-0.0249306	0.0158492	-0.00353807	0.0431628	-0.00905941	0.00521964	0.00422347	-0.0130817	-0.0130817	-0.0314609	0.0144563	-0.0159099	0.000100128	-0.0124088	-0.0133043	0.00658621	-0.00432295	-2.10632e-05	0.0130045	0.0130045	0.00707903	0.0025561	-0.0132018	0.00805841	0.0169576	0.0104976	0.00753969	-0.000774413	-0.00999396	-0.00999396	-0.00559957	-0.0107675	-0.00608305	-0.0229471	-0.00194516	0.00786708	0.0191284	-0.00310545	-0.0064342	-0.00160333	-0.0321309
XJ83	-0.029523	-0.0046373	-0.0739356	-0.0162048	-0.0125132	0.00889414	-0.00303239	0.00110663	0.000938878	0.0010737	-0.00353807	-0.0197408	0.027225	-0.0135886	-0.0155313	0.00954636	0.00954636	0.010702	0.0142662	-0.00819543	-0.0179117	-0.0124088	0.0535582	0.00350729	-0.0157755	0.0244334	0.013497	0.013497	-0.0840842	0.0025561	-0.0132018	0.00805841	6.05581e-06	-0.000753377	0.0112166	0.00186085	-0.00474405	-0.00474405	-0.00391778	0.00194331	0.00138962	-0.0229471	-0.00194516	-0.00477928	0.0306578	-0.0129257	-0.0135401	0.0399094	-0.0682016
XJ84	-0.0377394	0.00696492	0.00689833	-0.0109282	-0.00908831	0.00811162	-0.00303239	0.00110663	0.0118732	0.0145757	-0.00263714	0.014981	-0.00846912	0.00728453	0.00309259	0.00436655	0.00436655	0.010702	0.00153734	-0.00528629	0.00259038	0.0138078	0.00849398	-0.00641281	-0.0243463	-0.0137459	0.00299617	0.00299617	0.00968501	0.0025561	0.0439232	0.00805841	-0.00747206	-0.00595235	0.00951712	-0.00436166	-0.00859108	-0.00859108	-0.00436355	-0.0193787	-0.024685	0.0132808	-0.00194516	-0.000645647	0.0421466	-0.0129257	-0.0135401	0.0395384	-0.00844867
XJ85	0.03261	0.00696492	0.00689833	-0.0162048	-0.000305197	0.0152576	-0.00303239	-0.00879102	-0.0268594	0.01157	-0.000840466	-0.0179463	0.021207	-0.0120565	-0.0161693	0.00640335	0.00640335	-0.0172578	-0.0289235	-0.00865032	-0.0127424	-0.0124088	-0.000533924	0.00166667	-0.04702	-0.00342775	0.0262622	0.0262622	0.00968501	0.0025561	0.00698175	0.00805841	0.013369	0.00951286	-0.0101994	0.00653998	-0.0028902	-0.0028902	-0.00559957	-0.0223618	-0.00221107	-0.0229471	-0.00194516	-0.0187018	-0.0393808	0.0594065	0.0387989	-0.0123093	-0.0506032
XJ86	0.0464925	0.00696492	0.00682162	0.022871	0.0128498	0.0152576	-0.00303239	0.00110663	0.00261466	0.00793875	0.00159322	0.019428	0.04258	-0.0147012	0.00915962	0.00114511	0.00114511	0.0103905	-0.00630181	-0.0119072	0.00526661	0.0565742	-0.0203918	-0.0072846	-0.0170859	-0.0167171	0.00029763	0.00029763	-0.0558282	0.0025561	-0.0132018	0.00805841	0.00417907	0.00347982	-0.00411126	-0.000429129	0.004211	0.004211	0.0111807	-0.0223618	-0.0144952	0.0174659	-0.00194516	0.00983569	0.0145985	-0.0129257	-0.0135401	0.0108926	-0.0158069
XJ87	-0.0497973	0.00696492	-0.0120735	-0.00665507	-0.00631474	0.0152576	-0.00303239	0.00110663	-0.0207729	0.0158492	-0.000281365	0.00669682	-0.00905941	-0.00736467	0.00863152	-0.0130817	-0.0130817	-0.0180553	0.0183239	-0.00496675	-0.00662098	-0.0124088	-0.00996469	-0.00708822	0.0154003	-0.00878857	-0.0136924	-0.0136924	0.00968501	0.0025561	-0.0132018	-0.0102012	0.00569545	0.00723388	0.0112166	0.0120012	0.00798843	0.00798843	0.0137889	-0.0223618	-0.0148189	-0.00600691	-0.00194516	-0.029895	-0.0158291	-0.0129257	-0.0135401	-0.0243205	0.00929335
XJ88	-0.0511208	0.00696492	0.00689833	-0.00559802	-0.00562864	0.0152576	-0.00303239	0.00110663	0.0116997	0.00481899	-0.00353807	-0.025407	-0.00905941	-0.010417	0.0101046	0.00288542	0.00288542	0.0106425	0.0117444	-0.0138497	0.0108173	-0.0124088	-0.0226767	0.00452492	-0.0377824	-0.0167171	-0.0116561	-0.0116561	0.00968501	0.0025561	0.0324356	0.00450071	-0.0282349	-0.0218309	0.0112166	0.00529067	-0.00696697	-0.00696697	-0.000952086	-0.0223618	-0.0064441	0.0158873	-0.00194516	0.00983569	-0.00937003	0.018167	0.00895834	0.00181067	-0.0328029
XJ89	-0.0164943	-0.0100322	0.00689833	0.0173365	0.00925748	0.0152576	0.0585083	-0.00380422	-0.00643016	0.000467639	-0.00226848	-0.0018924	0.0124719	-0.0137205	0.0021459	0.000809285	0.000809285	0.0101525	0.0145072	0.00130684	-0.0214938	-0.0124088	0.0119131	-0.00392795	-0.0114762	-0.0167171	7.89571e-05	7.89571e-05	0.00968501	0.0025561	0.0519858	0.00805841	0.00964229	0.00244117	0.0112166	-0.00188837	-0.00349242	-0.00349242	0.013408	-0.0223618	0.00647262	0.0072375	-0.00194516	0.00931163	0.0233191	-0.0129257	-0.0135401	0.0399094	0.00234211
XJ90	0.00740224	0.00696492	0.00689833	0.00212323	-0.000617014	0.0152576	-0.00303239	0.00110663	-0.0203775	-0.00512525	-0.00226311	0.0153158	-0.00653715	0.0043871	-0.0196607	-0.0130817	-0.0130817	-0.026596	0.0083767	-0.00283249	0.0108173	-0.0124088	-0.0157546	-0.00416695	-0.0313461	-0.0167171	0.0029764	0.0029764	0.00968501	0.0025561	-0.0132018	0.00805841	-0.014961	-0.0119298	0.0112166	0.00166272	-0.0133985	-0.0133985	-0.00246439	0.0476465	-0.00312592	-0.0229471	-0.00194516	-0.0024328	-0.0312308	0.00399587	-0.00129574	0.0399094	-0.0316933
XJ91	-0.040763	0.00696492	0.00689833	-0.0121334	-0.00987055	-0.0120812	-0.00303239	0.00110663	-0.00197926	0.00751719	-0.00353807	-0.0158247	-0.00905941	-0.00975244	0.00670143	-0.00462259	-0.00462259	0.010702	0.0153334	-0.0126627	0.00356834	-0.0124088	0.0151047	0.00585622	-0.0152822	-0.0167171	-0.010323	-0.010323	0.00968501	0.0025561	0.0583462	-0.0207624	0.012395	0.012534	-0.0503515	0.00403843	-0.0193139	-0.0193139	-0.00143369	-0.0101742	-0.00335279	-0.00495746	-0.00194516	-0.00383152	0.0298329	-0.0129257	-0.0135401	-0.0347185	-0.0175477
XJ92	-0.0344327	0.00696492	0.00689718	0.0129452	0.00640719	0.0152576	0.0585083	0.00110663	0.0130035	0.0119865	-0.00353807	-0.00945041	-0.00765418	-0.00700286	0.0117329	-0.000679368	-0.000679368	-0.0285397	0.00605353	-0.0100742	-0.0050745	-0.0124088	-0.00156472	0.000194334	-0.0424366	-0.014795	-0.0136924	-0.0136924	0.00968501	0.0025561	-0.0132018	-0.0105288	-0.0177489	-0.0150564	0.0112166	0.00538563	-0.000670938	-0.000670938	-0.00420145	-0.00744503	0.00351902	0.00855775	-0.00194516	0.00818951	0.0290816	-0.0129257	-0.0135401	-0.0175624	-0.00739279
XJ93	0.0278584	0.00696492	0.00689833	-0.0162048	-0.0125132	0.0087317	-0.00303239	0.00110663	-0.0202713	0.0154526	-0.000198878	-0.0269594	-0.00905941	-0.015271	0.0060377	0.0080512	0.0080512	0.010613	0.00243795	0.00338943	-0.0208128	-0.0124088	-0.0214679	-0.00521328	-0.033437	-0.00722166	-0.0136924	-0.0136924	0.00968501	0.0025561	-0.0132018	0.00600975	0.00578235	0.00223916	-0.0373486	-0.00168494	0.00657929	0.00657929	-0.000925474	-0.0223618	0.00703098	0.00266695	-0.00194516	-0.007288	-0.0205976	-0.0129257	-0.0135401	0.0108013	-0.0257639
XJ94	0.0194023	0.00696492	0.00689833	0.0102903	0.00468397	0.0152576	-0.00303239	0.00110663	-0.021732	-0.0177545	0.000439253	0.0203428	-0.00905941	0.0120736	0.00335897	0.00846886	0.00846886	-0.0261793	-0.00267779	0.00852251	-0.0128128	-0.0124088	-0.0208369	-0.0117578	-0.0276092	-0.0164338	-0.0136924	-0.0136924	0.00968501	0.0025561	-0.0132018	0.00550402	0.0120766	0.0113984	-0.0698251	0.00281921	-0.0192025	-0.0192025	-0.00559957	-0.0223618	-0.00469062	-0.0229471	-0.00194516	0.00983569	0.0356258	-0.0129257	-0.0135401	0.00187406	-0.0133272
XJ95	-0.0119207	0.00696492	-0.0759668	-0.0162048	-0.0125132	0.0152576	-0.00303239	0.00110663	0.00873759	0.0053462	-0.00353807	-0.0274346	-0.00833403	-0.0153517	0.0121076	0.00255349	0.00255349	0.0104924	-0.0334163	0.000952326	-0.0169152	-0.0124088	-0.0229865	-0.00037066	-0.0363299	0.0764234	-0.0136924	-0.0136924	0.00968501	0.0025561	-0.0132018	0.00805841	0.0100943	0.00314427	0.0112166	0.00959768	0.00798843	0.00798843	0.00124503	-0.0167069	-0.024685	0.00895375	-0.00194516	-0.00225443	-0.0326954	-0.0129257	-0.0135401	-0.0763798	-0.0323624
XJ96	0.0304755	0.00696492	0.00689582	0.0527915	0.0322702	0.00226844	-0.00303239	0.00110663	-0.00845831	0.00771548	-0.00353807	-0.016402	-0.00349632	0.0056094	-0.0217235	-0.0130817	-0.0130817	-0.0290322	-0.00143056	-0.000730743	-0.0221101	-0.0124088	0.0111909	-0.0112804	0.0138465	-0.0167171	0.00729258	0.00729258	0.00968501	0.0025561	-0.0132018	0.00171367	0.0157872	0.0131141	-0.0397497	0.00173753	0.00639447	0.00639447	-0.00559957	-0.0223618	0.00461411	-0.00929824	-0.00194516	-0.000561308	-0.0007595	-0.0129257	-0.0135401	-0.0763798	-0.00381312
XJ97	-0.0223942	0.00696492	0.00689833	-0.0162048	-0.0125132	-0.00469442	-0.00303239	0.00110663	-0.0190453	-0.00189085	-0.000824306	-0.0309022	-0.00709471	-0.0140804	0.000223192	0.00543245	0.00543245	0.0096899	0.0145695	-0.0108967	0.0108173	-0.0124088	0.0246838	-0.0039991	-0.0244492	-0.0167171	-0.0136924	-0.0136924	0.00319404	0.0025561	-0.0132018	-0.0224146	0.00771582	0.00326034	0.0112166	0.00778278	-0.0099372	-0.0099372	-0.00531179	0.00862316	0.0117504	-0.0229471	-0.00194516	-0.00846914	0.0197293	-0.0129257	-0.0135401	-0.068121	-0.02661
XJ98	-0.0222311	0.00696492	0.00689833	-0.0162048	-0.0125132	0.0152576	-0.00303239	0.00110663	-0.0185794	0.00565253	-0.000908538	0.00177982	-0.00905941	0.00955731	0.0127505	-0.00281311	-0.00281311	-0.0176324	0.011021	-0.000132963	-0.00384644	-0.0124088	-0.0058832	0.00229748	-0.0339778	-0.0127623	-0.00335795	-0.00335795	-0.0840842	0.0025561	-0.0132018	0.00805841	0.00623344	0.00414547	0.0112166	0.0052052	-0.00346333	-0.00346333	-0.00559957	-0.0117995	-0.0112527	0.00973734	-0.00194516	0.00983569	0.0219339	-0.0129257	-0.0135401	-0.0184058	0.0161763
XJ99	0.0126415	0.00696492	0.00689833	0.0152166	0.011508	0.00284129	0.0173946	8.23047e-05	0.00527303	0.0148906	-0.0026197	-0.00594776	-0.00652684	-0.00789607	-0.012355	0.00125696	0.00125696	-0.0312373	0.00886094	-0.00547864	-0.00523825	-0.0124088	0.0158908	0.00116572	0.0152004	-0.0167171	0.0248628	0.0248628	0.00968501	0.0025561	-0.0132018	0.00559574	-0.00126027	0.000915844	0.0112166	-0.00913453	-0.000896985	-0.000896985	0.00125803	0.000665624	-0.00929178	0.00856956	-0.00194516	0.00928899	0.0354458	0.0173808	0.00838949	-0.0216258	-0.0194859
XJ100	0.0390341	0.00696492	0.00689833	0.00371803	0.000418124	0.0152576	-0.00294789	-0.0102598	0.000558277	-0.00228899	0.000651446	-0.0184138	-0.00905941	0.0151056	0.00543723	-0.00654689	-0.00654689	0.010702	0.00393053	-0.015787	0.0108173	-0.0124088	0.0297162	-0.00316573	0.0113437	-0.0128942	-0.0136924	-0.0136924	0.00968501	0.0025561	0.0388585	0.00805841	0.0107685	0.00891647	0.0112166	0.000940327	0.00166027	0.00166027	-0.00559957	-0.0223618	-0.00575872	-0.0049505	-0.00194516	-0.00185136	0.0318623	0.0249018	0.0138316	0.0399094	0.0167761
XJ101	0.0280198	0.00696492	0.00619289	0.0130776	0.0128915	0.00706863	-0.00300738	0.00110663	0.0017735	0.0121923	-0.00353807	-0.0257585	0.0285347	-0.0151778	-0.0180179	0.00831365	0.00831365	0.010702	0.0145793	-0.00803121	0.00977349	0.0129702	-0.0109637	0.0103764	-0.0158447	-0.0144868	-0.00152835	-0.00152835	0.00968501	0.0025561	-0.0132018	0.00805841	0.00888639	0.00628897	0.0112166	0.00426594	0.00404425	0.00404425	-0.00391406	0.0676025	-0.024685	0.00104424	-0.00194516	0.00912713	0.00889221	0.0365409	0.0222536	0.0254417	0.014295
XJ102	0.025437	0.00696492	0.00686084	0.026671	0.0179715	-0.0221463	0.00132374	0.00110663	0.00754163	-0.0128047	-0.002839	-0.0133819	-0.000273287	0.00521194	-0.0122776	-0.000540719	-0.000540719	-0.00358375	-0.025885	0.00141339	0.00558549	0.0147701	0.00481235	0.00843011	0.00743817	-0.0167171	0.0064412	0.0064412	0.00184309	0.0025561	-0.0132018	0.00330857	-0.0126584	-0.0101682	0.011198	-0.0127871	0.000501474	0.000501474	-0.00361047	-0.0223618	0.0350432	0.00275336	-0.00194516	0.00954035	0.0412406	0.00557276	-0.000154716	0.0399094	-0.0166544
XJ103	0.0335889	0.00696492	0.00689833	0.0107399	0.00497579	0.0152576	-0.00303239	0.00110663	-0.0188718	-0.00345294	0.00335835	-0.00366618	-0.00905941	-0.0163471	0.00275429	0.000532713	0.000532713	0.0106467	0.0153014	-0.0072363	0.00574758	-0.0124088	-0.0208004	0.0121064	0.0154467	0.0764234	-0.0136924	-0.0136924	0.00968501	0.0025561	-0.0132018	0.00805841	-0.0144038	-0.0111522	-0.0193431	-0.00753348	-0.00821572	-0.00821572	0.0173282	0.0335276	0.0121272	0.0242189	-0.00194516	-0.00971578	-0.0157992	-0.0129257	-0.0135401	0.0399094	0.0144766
XJ104	-0.0184311	0.00696492	0.00686917	0.031147	0.0182214	0.0152576	-0.00303239	0.00110663	-0.0230865	-0.016834	-0.00353807	0.0179268	-0.00905941	-0.007639	0.00434804	-0.00723772	-0.00723772	-0.0284496	0.00549323	-0.010468	-0.0147999	-0.0124088	0.00890574	0.0160532	-0.013255	0.0270319	0.00511419	0.00511419	0.00968501	0.0025561	-0.0132018	0.00056791	0.00559702	0.00360872	-0.0148297	-0.00215435	-0.0028923	-0.0028923	0.0136325	-0.00872265	-0.0143028	-0.0229471	-0.00194516	-0.000796168	0.0205914	-0.0129257	-0.0135401	-0.0223319	-0.00760504
XJ105	0.0263298	0.00696492	0.00689802	0.0193632	0.0105729	0.000176548	-0.00303239	0.00110663	-0.00907637	0.0100947	-0.0020175	-0.0131645	0.0244567	-0.00994696	0.00309529	-0.00453753	-0.00453753	0.010702	0.006463	0.000710365	0.0108173	-0.0124088	0.00488496	0.00547022	0.012114	-0.0167171	-0.0136924	-0.0136924	0.0073549	0.0025561	-0.0132018	0.00805841	-0.0117832	-0.00768575	-0.0515399	-0.0035318	0.00798843	0.00798843	-0.00223701	-0.00512165	0.00742804	-0.00696769	-0.00194516	0.00983569	0.021176	-0.0129257	-0.0135401	-0.000867102	-0.0413575
XJ106	0.0232814	-0.00738777	0.00689833	0.0136564	0.00950786	0.0051367	-0.0030187	-0.000815179	-0.0072561	0.0130652	0.000306131	-0.0174183	-0.00837741	0.0142179	0.00322094	0.000688918	0.000688918	0.010702	0.00752698	0.0160749	-0.00458285	-0.0124088	0.0382258	-0.00015387	-0.0199438	-0.0167171	0.0238417	0.0238417	0.00968501	0.0025561	-0.0132018	0.00805841	-0.0239297	-0.0186526	0.0112166	-0.00978931	-0.00931942	-0.00931942	-0.00451495	-0.0223618	0.00543201	0.00883247	-0.00194516	0.00882787	0.0205629	0.0106864	0.00354548	0.0214032	-0.000864705
XJ107	-0.0123954	0.00696492	0.0068979	-0.01379	-0.00690665	0.0152576	0.0506457	0.00110663	-0.0130605	0.00334349	0.00037494	0.00106838	-0.00555453	0.0160406	-0.0208027	0.000147991	0.000147991	0.0100818	0.0156892	-0.00141327	0.00432481	0.0489791	0.0111281	0.0306829	-0.0108261	-0.0151202	0.00324102	0.00324102	0.00968501	0.0025561	-0.0132018	0.00805841	0.00217355	0.00309444	0.0112166	-0.00576895	-0.00107258	-0.00107258	-0.00222359	0.0292795	-0.024685	0.000549217	-0.00194516	0.00881203	0.0270529	0.0135413	0.00561127	-0.000214936	-0.0025437
XJ108	-0.0311961	0.00696492	0.00689833	-0.0110194	-0.0091475	0.00772409	0.0585083	0.00110663	0.0153344	0.00215755	-0.00353807	0.0249142	-0.00802488	-0.0125367	-0.0218008	0.00265128	0.00265128	-0.0321026	0.0091003	-0.0130271	-0.0209351	-0.0124088	0.0275683	-0.00189556	0.0134019	-0.0167171	0.00860758	0.00860758	0.00968501	0.0025561	0.0227801	0.00805841	-0.00256948	-0.00106146	0.0112166	-0.00787777	0.00660857	0.00660857	0.0132973	0.0346994	0.0108613	-0.000648519	-0.00194516	0.00948721	0.000656752	-0.0129257	-0.0135401	-0.00648103	-0.0270551
XJ109	0.0363821	-0.0371665	0.00689833	-0.00612191	-0.00596868	0.0152576	-0.00285372	0.00110663	-0.00282283	0.00921808	-0.00353807	0.0140887	0.0289459	0.00787724	0.00186043	0.00589876	0.00589876	0.0106603	0.0177295	-0.00638465	0.00454322	0.0117882	-0.000924958	0.0164539	-0.0245704	-0.0163363	0.00786902	0.00786902	0.00968501	0.0025561	-0.0132018	-0.00392498	-0.0191582	-0.0140413	0.0112166	-0.00196516	0.000354328	0.000354328	-0.00163599	-0.0223618	0.00944892	-0.0229471	-0.00194516	-0.0013128	0.0107492	0.0101017	0.00312239	0.037078	0.0025743
XJ110	0.0202958	0.00696492	0.00689833	-0.0162048	-0.0125132	0.00244614	-0.00303239	0.00110663	0.0167353	0.0117769	0.00385059	0.00738506	0.0331413	-0.00434769	-0.0161044	0.0139032	0.0139032	-0.0301163	0.00157138	-0.00685692	0.0108173	-0.0124088	-0.0157357	0.00353234	-0.0271643	0.0764234	0.0184981	0.0184981	0.00968501	0.0025561	0.0209349	-0.00714841	-0.00990302	-0.00729994	0.0112166	0.00537464	-0.0123823	-0.0123823	0.0101734	-0.0183857	-0.024685	0.0205216	-0.00194516	0.00983569	0.0304058	-0.0129257	-0.0135401	0.0399094	0.0190341
XJ111	-0.0395921	-0.00225366	-0.059306	0.0249554	0.0142026	-0.0662409	-0.00303239	0.00110663	0.00188202	-0.0012761	-0.00353807	0.0191018	0.0276642	0.0177716	0.00444895	0.0141743	0.0141743	0.0106011	-0.0128083	-0.00136767	0.0108173	-0.0124088	0.00630196	0.00977702	0.014822	0.00733406	0.0167227	0.0167227	0.00968501	0.0025561	-0.0132018	0.00789514	0.00017503	-0.00150305	0.0112166	0.0045252	0.00798843	0.00798843	-0.00559957	0.0470233	-0.00245274	-0.0126296	-0.00194516	-0.00819645	-0.0438167	-0.0129257	-0.0135401	0.0399094	0.0177602
XJ112	0.0105931	0.00696492	-0.0750373	-0.0162048	-0.0125132	0.0152576	-0.00303239	0.00110663	-0.0126969	-0.00696633	-0.00353807	-0.0208046	-0.00905941	-0.00929416	0.0107385	0.00905051	0.00905051	0.010702	0.0115709	-0.00954211	0.0075038	0.0598957	0.0244378	-3.44416e-05	-0.0312662	0.0764234	0.00458655	0.00458655	0.00968501	0.0025561	-0.0132018	0.00805841	0.000828479	0.000283664	0.0112166	0.0166656	0.00798843	0.00798843	0.0125123	0.0582015	-0.024685	0.0169666	-0.00194516	-0.00823185	0.00700789	0.0420207	0.0262187	0.0399094	0.00732074
XJ113	0.0382301	0.00679747	0.00689833	0.0448948	0.0271447	0.010649	-0.00303239	0.00110663	-0.0257509	0.0121213	-0.00229725	0.0153183	0.035199	-0.00790872	0.000750009	0.0042085	0.0042085	0.0106313	0.00825055	-0.00451833	-0.0110365	-0.0124088	-0.00382494	0.00384696	-0.0260339	-0.0135042	-0.0131062	-0.0131062	0.00968501	0.0025561	-0.0132018	0.00805841	0.0107999	0.00184405	0.0112166	-0.00117284	0.000553935	0.000553935	-0.00559957	-0.0223618	-0.00634404	0.0093368	-0.00194516	0.00983569	0.0392358	-0.0129257	-0.0135401	-0.0180545	-0.0112825
XJ114	-0.0208117	0.00696492	-0.0590262	-0.0162048	-0.00273379	0.0152576	-0.00303239	0.00110663	-0.00616804	0.00762524	0.00350591	0.0431628	-0.00905941	-0.0119688	0.00237772	-0.0130817	-0.0130817	0.010702	0.00698386	-0.00118681	-0.0242897	-0.0124088	0.00646651	0.0142424	-0.0225228	-0.0166356	0.00349077	0.00349077	0.00968501	0.0025561	-0.0132018	-0.00487454	0.0134346	0.00825105	0.00918871	0.00677462	-0.0217482	-0.0217482	0.00813302	0.0102314	-0.0174926	0.0134035	-0.00194516	-0.00857494	0.0180538	-0.0129257	-0.0135401	0.0340646	0.00322467
XJ115	-0.0178427	0.00696492	0.00689833	-0.00987557	-0.00840507	-0.0457591	-0.00301832	0.00110663	-0.0140445	0.00913949	-0.000224162	0.0072564	0.0166154	-0.00996258	0.00707492	-0.0130817	-0.0130817	0.0106252	0.0119961	0.0162694	0.0108173	-0.0124088	0.00543986	-0.00398729	0.0151202	-0.0164517	0.0302935	0.0302935	-0.0840842	0.0025561	0.0386378	0.00333129	0.0066752	0.00304617	0.0112166	-0.000251371	-0.0178631	-0.0178631	-0.00531627	-0.0223618	-0.0070466	-0.0112334	-0.00194516	-0.00125328	0.022917	-0.00310867	-0.00643653	-0.0201982	0.0172482
XJ116	-0.000121199	0.00696492	-0.0567686	-0.0162048	-0.0125132	0.0102854	-0.00303239	0.00110663	-0.0351148	0.00619026	-0.00353807	-0.0106538	-0.00905941	-0.016029	-0.0192702	-0.00456767	-0.00456767	-0.0202439	-0.00131727	-0.0110856	-0.0117953	-0.0124088	0.00386747	-0.0115039	-0.0332783	-0.0167171	0.0123021	0.0123021	0.0079106	0.0025561	-0.0132018	-0.0365413	0.00064871	0.00315628	0.0112166	0.010361	-0.017612	-0.017612	0.00691336	0.00525277	-0.0200637	0.00325051	-0.00194516	-0.00626701	0.0358897	-0.0129257	-0.0135401	-0.0515737	-0.012136
XJ117	0.025265	0.00696492	0.00689833	-0.0132975	-0.0106261	0.0152576	-0.00295492	0.00110663	-0.0266606	-0.0116267	-0.000590941	0.0431628	-0.00762353	-0.0102493	0.00101085	-0.00087242	-0.00087242	0.00903597	0.00551445	0.00163636	0.00320777	0.0488825	-0.0207497	-0.00723386	-0.0218877	-0.0158612	0.0084041	0.0084041	0.00968501	0.0025561	-0.0132018	0.00805841	0.0133818	0.00380907	0.0112166	0.00845006	0.00798843	0.00798843	-0.00559957	-0.0223618	0.00845542	0.00174748	-0.00194516	-0.00371673	0.00390555	0.00587623	6.487e-05	-0.0152527	-0.0156661
XJ118	-0.00385228	0.00323901	0.00686902	0.0261257	0.0149622	-0.0078063	0.0585083	0.00110663	-0.00174708	0.0108932	7.38952e-05	0.0431628	-0.00589751	-0.0164892	0.00683097	0.0174955	0.0174955	0.010702	0.0103723	-0.00721574	0.00670201	0.0587053	-0.00463402	0.0465957	-0.00422906	0.0189287	0.0152558	0.0152558	0.00968501	0.0025561	-0.0132018	0.00322531	0.0120465	0.0062558	0.0112166	-0.000664124	-0.0123599	-0.0123599	0.0142931	-0.0223618	0.00825049	0.0158488	-0.00194516	0.00485032	0.0172825	0.00446972	-0.000952869	0.00966238	-0.0188946
XJ119	-0.0445653	0.00696492	0.00689833	-0.0136635	-0.0108637	-0.00681349	0.0585083	0.00110663	0.00457785	0.0158079	-0.00180785	-0.0219952	-0.0085729	-0.011883	-0.0135094	-0.000445158	-0.000445158	-0.0409697	0.00424	-0.0156418	0.00710599	-0.0124088	0.00842852	0.0290019	-0.02567	0.00973373	0.0268716	0.0268716	0.00968501	0.0025561	-0.0132018	0.00805841	0.0110098	0.00481827	0.0112166	-0.00177934	-0.00891512	-0.00891512	0.00590001	0.0189598	-0.00823529	0.0175086	-0.00194516	-0.00459491	0.0360981	0.0290454	0.0168299	0.0399094	0.0199193
XJ120	0.0370517	0.00696492	0.00689833	-0.0100798	-0.00853761	0.0152576	-0.00303239	0.00110663	-0.0100127	0.0126811	0.00141348	-0.0186387	-0.00905941	0.00138694	0.00622905	0.00928552	0.00928552	-0.0156562	0.000595513	0.0305407	-0.0144542	-0.0124088	-0.0224605	-0.0106957	0.00155188	-0.0167171	0.0191346	0.0191346	0.00968501	0.0025561	0.00795399	0.00805841	-0.0074139	-0.00375529	-0.00344811	0.008097	-0.0135408	-0.0135408	0.00335865	-0.0223618	0.0126191	0.00142654	-0.00194516	-0.00136837	-0.00577206	-0.0129257	-0.0135401	-0.0199537	-0.0391154
XJ121	0.00375795	0.00696492	0.00689833	-0.0144865	-0.0113979	0.0152576	-0.00303239	0.00110663	-0.0183976	0.00258962	0.000521205	0.0431628	-0.00808379	-0.0146509	0.00783926	-0.0130817	-0.0130817	0.00283932	0.0133982	-0.0108401	-0.00215679	-0.0124088	-0.00368351	-0.000264487	0.0154356	-0.0167171	-0.00419656	-0.00419656	0.00968501	0.0025561	0.0551274	0.00805841	0.00920604	0.00711708	0.0112166	-0.00122063	-0.0156595	-0.0156595	-0.00559957	0.0148945	0.0106919	0.00387319	-0.00194516	-0.012373	0.0279458	-0.0129257	-0.0135401	-0.0697465	0.00905363
XJ122	-0.0443942	0.00696492	0.00689833	0.0147268	0.00756361	0.0152576	-0.00299414	0.000910251	0.0155847	0.0158492	-0.00278039	0.0117147	-0.00765732	-0.0126461	0.00515288	-0.000994448	-0.000994448	0.00363421	0.0126837	-0.000513386	0.0108173	-0.0124088	0.0173296	0.00323597	-0.0195768	-0.0159592	0.0273752	0.0273752	0.00968501	0.0025561	-0.0132018	0.00805841	0.00583956	0.00148493	0.00976354	-0.00138623	-0.00455121	-0.00455121	0.00354614	0.0676025	-0.024685	0.00126775	-0.00194516	0.00898384	0.0409802	0.00778538	0.00144632	-0.0098267	-0.00795196
XJ123	0.0355144	-0.040526	0.00689833	-0.0162048	-0.0125132	0.00429382	-0.00303239	0.00110663	-0.0323123	0.0091074	0.00220431	-0.0258521	-0.00905941	-0.015151	0.00908049	0.00379806	0.00379806	0.010702	0.0122646	-0.0158389	-0.0193315	-0.0124088	-0.0211522	-0.00436095	0.014957	-0.0167171	0.0227133	0.0227133	0.00968501	0.0025561	-0.0132018	0.00237493	0.0108787	0.00541495	0.0112166	-0.00289289	-0.0320416	-0.0320416	-0.00479193	-0.00481248	0.00130173	0.0058778	-0.00194516	-0.00758025	0.0195197	-0.0129257	-0.0135401	0.0105199	-0.0153503
XJ124	0.00232015	-0.0187945	0.00689833	0.0210622	0.0138988	0.0152576	0.044538	0.00110663	0.0124386	-0.00353216	0.00217281	-0.00348236	-0.0087204	-0.0102703	0.00591506	-0.0014548	-0.0014548	0.00761054	0.0152325	-0.00724814	-0.019438	-0.0124088	0.0247573	0.0101711	-0.00691	0.0232596	0.0247021	0.0247021	0.00968501	0.0025561	0.0304581	0.00387733	0.0175173	0.0130766	0.0112166	0.00283074	-0.00272813	-0.00272813	0.00235398	0.0401163	0.00500919	0.00649273	-0.00194516	0.00768338	0.0261473	0.0301857	0.017655	-0.015848	-0.0038376
XJ125	-0.000413194	0.00696492	0.00689833	-0.0162048	-0.0125132	-0.0199476	-0.00303239	0.00110663	-0.0185403	-0.00155369	-0.00353807	0.0129369	-0.00905941	-0.00810874	0.000817412	0.00667217	0.00667217	0.010702	0.00453536	-0.00707593	-0.0168435	-0.0124088	-0.0229865	-0.00559674	0.0153068	0.0764234	0.0200369	0.0200369	0.00968501	0.0025561	0.0570837	-0.0145315	0.00857415	0.00965615	0.0112166	0.000934692	0.00798843	0.00798843	-0.00348063	0.0340217	-0.00560698	-0.000589347	-0.00194516	0.00983569	-0.00442614	0.000769645	-0.00363021	0.0214209	0.014755
XJ126	0.0237536	0.00696492	0.00689833	-0.00306583	-0.00398508	0.00391501	-0.00301746	0.00110663	0.00849308	-0.00229953	0.000147127	-0.0259167	0.0409162	-0.0142817	-0.0136807	0.00500675	0.00500675	0.010702	0.00756103	-0.0104575	-0.0129923	-0.0124088	0.00760313	0.0159964	-0.0136251	0.047919	-0.00683533	-0.00683533	0.00968501	0.0025561	-0.0132018	0.00805841	-0.007456	-0.00399638	0.0112166	0.00270523	-0.00456288	-0.00456288	0.0129897	-0.0223618	0.00990732	0.000234624	-0.00194516	-0.00908614	0.00574329	-0.0129257	-0.0135401	0.0236832	0.00992283
XJ127	0.0375372	0.00696492	0.00689833	-0.0162048	-0.0125132	0.00457269	-0.00303239	-0.0206175	-0.0188461	0.00862169	-0.000555649	-0.0293523	-0.00905941	-0.00301534	0.00541045	0.000837215	0.000837215	0.010702	0.0108846	-0.0062937	-0.00230561	-0.0124088	-0.0197136	0.00157461	0.0152249	0.0183186	0.00265823	0.00265823	0.00968501	0.0025561	0.0420115	0.00441721	0.0161478	0.0115988	-0.0526255	0.00185844	0.00798843	0.00798843	0.008111	0.021327	0.0075932	-0.00100268	-0.00194516	-0.00419351	0.0427795	0.0072414	0.00105269	-0.0743988	-0.0194502
XJ128	0.0152813	0.0011226	0.00689833	0.0204484	0.0112773	0.0152576	0.0525142	0.00110663	-0.00661341	0.0158492	-0.00257181	-0.0153235	-0.0043838	-0.0150961	-0.0168191	0.00359711	0.00359711	-0.0123444	0.00507663	0.0137918	0.00556768	-0.0107861	0.0244527	0.0123004	0.015114	0.00177155	0.0246813	0.0246813	0.00968501	0.0025561	0.00343659	0.00805841	0.0147663	0.00968365	0.0112166	0.00320479	-0.00375992	-0.00375992	-0.00386543	-0.0223618	-0.0159517	0.00623049	-0.00194516	-0.00147611	0.0321383	-0.0106216	-0.0118728	-0.0153684	0.0056191
XJ129	-0.029262	0.00696492	0.00689833	-0.0152199	0.0246527	0.0152576	-0.00303239	0.00110663	-0.00501098	0.00856352	-0.00353807	-0.0178215	-0.00905941	-0.0161324	0.00397823	-0.00443248	-0.00443248	0.010702	-0.0128114	-0.0137962	-0.0240217	-0.0124088	0.0357893	-0.00833862	-0.0251435	-0.0167171	1.53474e-05	1.53474e-05	0.00968501	0.0025561	-0.0132018	0.00805841	0.00968942	0.00703498	-0.0362298	0.000578207	-0.00268943	-0.00268943	-0.00559957	-0.0166431	0.00178793	-0.00217568	-0.00194516	-0.0099795	0.0194331	-0.0129257	-0.0135401	-0.0763798	0.00369591
XJ130	0.0429417	0.00696492	0.00689833	0.0222311	0.0124344	0.0152576	0.0583516	0.00110663	0.00243036	-0.00869533	-0.00353807	0.0431628	-0.00352333	-0.0117928	0.00741468	0.00778069	0.00778069	0.010702	-0.00550741	-0.00281202	-0.0204714	-0.0124088	-0.00473062	0.00728979	0.0144435	0.0120029	-0.00371647	-0.00371647	0.00968501	0.0025561	0.0583128	0.00312428	-0.0254085	-0.0196864	-0.0275384	0.0103748	0.00744228	0.00744228	0.00107499	0.0238825	0.0150088	0.00814428	-0.00194516	0.00900805	0.0289114	-0.0129257	-0.0135401	-0.0228295	0.0108542
XJ131	0.00969319	0.00696492	-0.0510886	-0.0162048	-0.0125132	0.00909284	-0.00303239	0.00110663	-0.0140402	-0.0002454	-0.00353807	-0.0295123	-0.00798523	-0.00543476	0.0145148	-0.0130817	-0.0130817	0.0106361	0.004316	-0.000947556	-0.0147276	-0.0124088	-0.0229865	-0.0025008	0.0146955	-0.0167171	-0.0136924	-0.0136924	0.00968501	0.0025561	-0.0132018	0.00271788	0.0046658	0.00233085	0.0112166	0.00142182	-0.00788494	-0.00788494	-0.00559957	-0.0223618	0.00608986	-0.0229471	-0.00194516	-0.0117835	-0.0332339	-0.0129257	-0.0135401	-0.0738074	-0.0242297
XJ132	0.0440819	0.00696492	-0.0480148	0.028321	0.0163872	0.0152576	-0.00303239	0.00110663	0.0122269	-0.0288749	-0.0028349	-0.0240161	0.0117383	0.00142251	0.0116082	0.00194251	0.00194251	-0.0407709	0.000986108	0.00579936	-0.0146118	-0.0124088	-0.0217452	-0.0100082	-0.019757	-0.0167171	-0.000318107	-0.000318107	0.00968501	0.0025561	0.047672	0.00763239	0.0112517	0.00837805	0.0112166	0.00678133	-0.0238054	-0.0238054	0.00506762	-0.0223618	-0.000604437	-0.0229471	-0.00194516	-0.02895	0.0313919	-0.0129257	-0.0135401	-0.0109451	-0.0682016
XJ133	-0.0220842	-0.0158239	0.00689833	0.00852862	0.00354053	0.0152576	-0.00303239	0.00110663	0.00152409	0.00453691	-0.00353807	-0.0327708	-0.00905941	-0.0160634	0.00316141	-0.0130817	-0.0130817	0.010702	-0.0204105	0.00206626	-0.0103982	-0.0124088	0.0179612	-0.0136366	0.0132219	-0.0167171	0.0265587	0.0265587	0.00968501	0.0025561	-0.0132018	0.00805841	0.00443458	0.00124527	0.00544989	-0.0062364	0.00798843	0.00798843	0.0170695	-0.0223618	0.0387005	0.0211954	0.00334061	-0.00351671	0.0379093	-0.0129257	-0.0135401	-0.0763798	0.0174146
XJ134	0.0141008	0.00696492	0.00689833	-0.011018	-0.00914661	-0.045394	-0.00303239	0.00110663	-0.00896433	0.0158139	0.00143596	-0.0125241	-0.00905941	0.0054004	0.0106314	-0.0130817	-0.0130817	0.010702	0.0137559	0.013235	-0.00161524	-0.0124088	-0.0217116	-0.0164779	-0.0230974	-0.0167171	0.0244441	0.0244441	0.00968501	0.0025561	-0.0132018	0.00388173	0.00850504	0.00853478	-0.00675009	0.00239687	0.00798843	0.00798843	0.000412651	0.0211623	-0.00313966	-0.0229471	-0.00194516	0.000932909	-0.00510755	0.0266815	0.0151194	0.0399094	-0.0164348
XJ135	-0.024828	-0.00692217	0.00689833	0.027543	0.0158822	0.0108356	-0.00303239	0.00110663	0.0160922	0.0145235	0.00281567	0.000125564	-0.00799798	-0.0146605	0.00530725	0.0120492	0.0120492	0.010702	-0.000181199	0.0264088	-0.00890649	-0.0124088	0.0249366	-0.000444789	0.0151921	-0.0167171	0.0251462	0.0251462	0.00968501	0.0025561	-0.0132018	-0.00136564	0.0193137	0.0150516	0.0112166	0.0125488	0.00798843	0.00798843	0.0124298	0.00466827	-0.00225467	0.00395412	-0.00194516	0.00145091	0.0405259	0.034377	0.0206878	-0.0129737	-0.0169253
XJ136	0.0353904	0.00696492	0.00683581	0.0143804	0.00733873	0.0129276	-0.00294492	0.00110663	0.00671462	0.0156908	-0.00353807	0.0143007	-0.0023343	0.0140077	0.00616114	-0.0130817	-0.0130817	-0.0362351	0.00644324	0.0129557	-0.00824387	-0.0124088	-0.0202174	-0.00650502	-0.0201178	-0.0139634	0.0208492	0.0208492	0.00968501	-0.00309402	-0.0132018	-0.0113846	0.0145064	0.00766008	0.0101847	0.00230969	0.00798843	0.00798843	-0.00559957	-0.0223618	-0.024685	0.00322602	-0.00194516	0.00983569	-0.0297969	-0.000952839	-0.00487659	0.0327646	0.00832188
XJ137	0.0199113	0.00696492	0.00689833	0.0231578	0.0130359	0.0152576	-0.00303239	0.00110663	-0.0146882	-0.0106898	-0.00219378	0.0195451	0.0249292	-0.0158104	0.00111993	0.000891719	0.000891719	0.0106596	0.0114058	-0.000943851	0.00877414	0.015129	0.0070048	-0.0123832	-0.0135696	-0.0166139	-0.000254772	-0.000254772	0.00968501	0.0025561	0.0570316	-0.0106361	0.0127521	0.012428	0.0112166	-0.000463139	0.00798843	0.00798843	7.91263e-05	-0.0067588	0.00304366	-0.0229471	-0.00194516	0.00983569	0.0155132	-0.0129257	-0.0135401	-0.0763439	0.0219938
XJ138	0.0314559	0.00696492	0.00689833	0.013432	0.00672314	0.0101661	-0.00303239	-0.000382847	-0.00919195	0.0132233	-0.00353807	0.0168774	-0.0071088	-0.0148041	0.0115687	0.0123096	0.0123096	0.010702	0.0107827	0.0177516	0.0108173	-0.0124088	-0.00361243	-0.00030957	0.0129919	-0.016631	-0.0013002	-0.0013002	0.00968501	0.0025561	0.0199419	0.00805841	0.0106824	0.00809041	0.0112166	0.00173801	0.00498952	0.00498952	0.00471365	-0.0223618	0.0144874	-0.0010828	-0.00194516	-0.00167432	0.0288951	0.0260585	0.0146686	0.00226118	0.0161912
CB1	0.0283467	0.00696492	0.00689833	0.0127166	0.0163449	0.00434847	-0.00303239	-0.0474908	0.01292	-0.0171488	0.00124911	-0.0118117	0.0237194	0.0106996	-0.0171456	-0.00298475	-0.00298475	-0.00939216	0.00308401	-0.0126701	0.00254585	-0.0124088	0.0162282	0.00033669	0.00699542	-0.0167171	0.0104934	0.0104934	0.00968501	0.0025561	0.0280131	-0.00946993	0.0132665	0.0114601	0.0104276	-0.0172101	0.00492393	0.00492393	-0.00363704	0.0295504	-0.024685	0.0101765	-0.00194516	0.00437953	0.0219312	-0.00516242	-0.00792261	0.00924893	-0.0184773
CB2	-0.0062036	-0.0403219	0.00689796	-0.0143549	-0.00406461	-0.00144633	-0.00303239	0.00110663	0.00971187	0.0158492	0.00154549	0.0341326	0.0100812	0.00910829	0.00898349	-0.00383725	-0.00383725	-0.0094508	-0.0103492	-0.0123759	0.00696597	0.0293337	0.0105737	0.000757541	0.00587484	0.0574	-0.00208441	-0.00208441	0.00646453	0.0025561	-0.0129865	0.00805841	0.0234403	0.0202585	-0.0169324	-0.00644922	0.00798843	0.00798843	-0.00191223	0.0349022	-0.024685	-0.00615308	-0.00194516	0.00546488	0.00305892	0.0175813	0.00853459	0.0149978	0.000544846
CB3	-0.0313185	0.00696492	0.00689833	0.0139515	0.0134864	-0.00691128	-0.00303239	0.00110663	0.00669485	-0.0341237	-0.00353807	0.0431628	-0.00901602	-0.0078489	0.0111978	-0.0040097	-0.0040097	-0.0150394	-0.00818403	0.0271931	0.0108173	-0.00423367	0.00641573	0.00344599	-0.00216109	-0.016528	-0.0110235	-0.0110235	0.00755044	0.0025561	-0.0132018	0.00805841	0.0123628	0.00952132	0.0112166	-0.0134834	0.00798843	0.00798843	-0.00203242	0.0139946	-0.024685	0.00450255	-0.00194516	-0.00525262	-0.0165969	0.0160186	0.00740383	-0.0250879	0.0115012
CB4	0.00419409	-0.00646103	0.00689833	0.0132983	0.0137501	-0.0309406	-0.00303239	0.00110663	0.00393398	-0.0227166	-0.00353807	0.0431628	-0.00872051	-0.0147831	0.0131891	-0.00371385	-0.00371385	0.00916426	-0.00350765	-0.00475491	0.00878182	0.00162955	0.0239617	-0.00200775	0.015264	-0.00187616	0.0196405	0.0196405	0.00968501	0.0025561	-0.0132018	0.000866554	0.00851345	-0.000283632	0.0112166	0.000165819	0.00798843	0.00798843	-0.00523804	0.00930901	0.00117099	-0.00290458	0.00165373	-0.000584934	0.00175868	0.0437584	0.0274761	-0.0171813	0.0182198
CB5	0.0380606	-0.013343	-0.0502982	0.0113346	0.0113369	0.00886992	-0.00303239	0.00110663	0.00503422	0.00727576	0.00341572	-0.0230998	-0.00717101	-0.016548	-0.0138166	-0.000963326	-0.000963326	-0.0129722	-0.0036747	-0.0263855	0.0108173	-0.0124088	-0.00406826	0.0135726	-0.00431769	-0.0130493	0.0255137	0.0255137	0.00968501	0.0025561	-0.0132018	-0.0206983	-0.00374766	-0.00429522	-0.0636342	-0.0136218	0.00798843	0.00798843	-0.0010825	-0.0223618	0.00193185	0.0121739	-0.00194516	0.00345939	-0.0292215	0.00438004	-0.00101776	-0.0202041	-0.00336972
CB6	-0.0174233	0.00696492	0.00689833	0.0132209	0.00658615	-0.0458855	-0.00303239	0.00110663	0.007761	-0.00512847	-0.00353807	-0.0018176	-0.00897214	0.0174938	0.0105214	-0.00216411	-0.00216411	-0.0304851	-0.00578006	-0.0131263	0.00871531	-0.0124088	-0.0014294	-0.00196789	0.0152052	-0.0167171	0.0195662	0.0195662	0.00968501	-0.00155229	-0.0132018	-0.0285328	0.00721387	0.00769635	0.00926583	0.000202896	0.00798843	0.00798843	0.0111147	-0.016106	-0.024685	0.00480428	-0.00194516	0.00433195	0.00495223	-0.00156102	-0.00531666	-0.0119701	-0.0207619
CB7	0.0292543	0.00696492	0.00689833	0.0169406	0.0142327	0.0152576	-0.00303239	0.000836227	0.00768748	0.000200056	0.00270934	0.00421439	-0.00813869	-0.0128549	-0.0204219	-0.0130817	-0.0130817	0.00992668	-0.000487712	-0.00739168	0.00904874	0.0215782	-0.00428988	0.00513228	0.0150153	-0.0167171	0.00694185	0.00694185	0.00968501	-0.0273254	-0.0132018	0.00805841	0.00234647	0.00128506	0.0112166	-0.00271818	-0.0102556	-0.0102556	-0.00200633	-0.00703132	-0.024685	0.00564895	-0.00194516	0.00444497	0.00562321	0.00669674	0.000658583	0.0107949	0.00878128
CB8	-0.0420552	-0.0136069	0.00689833	0.0122696	0.0109102	-0.042728	-0.00303239	0.00110663	0.0102919	-0.00615695	0.012829	-0.0117605	-0.00900431	-0.00633007	-0.0112788	-0.00166787	-0.00166787	0.010702	0.00509295	-0.00689033	0.00936983	0.0203578	0.0185264	-0.00897115	0.0153556	-0.0150984	0.0120275	0.0120275	0.00968501	0.0025561	0.0320023	0.00805841	-0.0319402	-0.0251934	0.0112166	-0.0117052	0.00798843	0.00798843	-0.00263194	-0.00602823	-0.024685	0.0112985	-0.00194516	-0.0138094	-0.00570075	0.0136913	0.00571981	0.0395969	0.0157436
CB9	0.0185763	0.00696492	0.00689833	-0.0139047	-0.00328758	-0.0662409	-0.00303239	-0.0120989	0.0160256	-0.0301122	0.00145955	0.00372869	-0.00831635	-0.012478	0.0147218	-0.00482006	-0.00482006	0.00974314	-0.005381	0.000597714	0.0108173	0.037228	0.00210754	-0.0062165	0.0132997	-0.0167171	-0.0136924	-0.0136924	0.00968501	-0.0131512	-0.0132018	0.00805841	0.0132318	0.0134487	0.0103213	-0.00969419	-0.00432402	-0.00432402	-0.00176057	0.00884483	-0.024685	0.002531	-0.00194516	0.00966304	-0.0190321	-0.00520346	-0.0079523	-0.0082638	-0.0150082
CB10	-0.0132446	-0.0424363	0.00689833	-0.0147254	-0.00451113	0.00501938	-0.00303239	0.00110663	0.00538611	0.00296472	-0.00353807	0.00502229	-0.00572198	-0.0157123	0.0120305	-0.0130817	-0.0130817	-0.0213318	-0.0249789	-0.0108417	0.0101317	0.0187043	-0.0108811	0.0029357	0.0155641	-0.0154596	0.0204056	0.0204056	0.00741053	-0.0181672	-0.0132018	-0.0106791	0.011005	0.01128	0.00931254	-0.00291859	0.00798843	0.00798843	-0.00323726	-0.0223618	0.0215548	0.0148858	-0.00194516	0.00121133	-0.00400296	0.00683267	0.000756945	-0.0349132	0.0149464
CB11	-0.0260936	0.00696492	0.00689662	0.0123739	0.00603641	-0.00188666	-0.00303239	0.00110663	0.0114801	-0.00998425	-0.00353807	0.0130837	0.0221881	-0.013503	0.0129043	-0.00204235	-0.00204235	0.00970037	0.00399515	-0.00802749	0.00797339	-0.00481139	0.00950075	0.00890637	0.0153689	-0.00710884	-0.0105518	-0.0105518	0.00968501	0.0025561	-0.0132018	0.00805841	0.0190613	0.0161658	0.0112166	0.0093998	0.00798843	0.00798843	-0.00270824	0.0285997	0.017451	0.0088857	-0.00194516	0.00962284	0.00309978	-0.0101036	-0.011498	0.0324052	0.0175765
CB12	0.0253981	0.00683117	0.00689833	-0.00168348	-0.00308783	0.0152576	-0.00303239	0.00110663	0.00323136	0.00204799	-0.00232188	0.0126915	-0.00905941	-0.00388159	-0.0152474	-0.0017786	-0.0017786	0.010702	-0.00173337	0.0264442	0.0108173	0.0153668	0.00537511	-0.00787442	0.0153355	-0.0167171	-0.0136924	-0.0136924	0.00968501	-0.021725	0.0379279	0.00786282	0.00161901	0.00380921	0.0112166	0.00748713	0.00699409	0.00699409	0.00279821	-0.0223618	-0.005703	0.00203211	-0.00194516	0.00548242	0.0180359	-0.0099213	-0.0113661	-0.0246683	0.0123238
CB13	0.000652786	-0.00745131	0.00689833	0.0204073	0.0112506	-0.00666002	-0.00303239	0.00110663	0.000846296	0.00157253	0.00672773	-0.0262909	0.0279208	0.00926652	-0.00551423	-0.00124892	-0.00124892	0.010702	0.0124721	0.0324497	0.00781857	-0.00175643	-0.00871474	-0.00777475	0.00552998	-0.0167171	-0.00875698	-0.00875698	0.00968501	0.0025561	0.0418131	-0.00995594	0.00995398	0.0106437	0.0112166	0.00259169	0.00627829	0.00627829	-0.000152895	-0.0223618	0.0192538	-0.00581453	-0.00194516	0.00920903	-0.0123506	0.0236637	0.0129357	-0.0124299	-0.0131632
CB14	0.0289212	0.00696492	0.00689833	0.0164395	0.0147319	0.0152576	-0.00303239	0.00110663	0.0158281	-0.00689765	0.00369536	0.00656771	0.0315704	0.0133024	0.0108474	0.000570679	0.000570679	0.00981698	0.00477996	0.0477484	0.00925962	-0.0124088	0.0238751	0.00958071	0.0154056	-0.0167171	-0.0083671	-0.0083671	0.00696181	0.0025561	-0.0132018	0.00805841	0.00272005	-0.00262397	0.0112166	0.00193253	0.00462545	0.00462545	0.00248958	-0.00367319	0.0217932	0.00748145	-0.00194516	-0.0035842	0.0444277	-0.0129257	-0.0135401	-0.0173236	0.0140686
CB15	0.0410146	0.00696492	0.00689833	-0.0162048	-0.0125132	0.0152576	-0.00303239	-1.04739e-05	0.00414638	-0.0121883	-0.00353807	0.00454996	-0.00719387	0.0187389	0.0128057	0.0003548	0.0003548	-0.0144983	-0.00608959	0.00880921	0.00882371	0.0157339	-0.013923	0.00451256	0.0153184	-0.0167171	0.00753945	0.00753945	0.00968501	-0.0159271	-0.0132018	-0.0168561	0.00752099	0.00854219	0.0112166	0.00678509	0.00798843	0.00798843	0.00359292	-0.0223618	0.00438501	0.0121351	-0.00194516	-0.00767381	0.00420275	0.0231476	0.0125623	0.00490245	0.0194984
CB16	-0.0393674	0.00696492	0.00689833	0.0221305	0.0123691	-0.0169624	-0.00303239	0.00110663	-0.00792091	0.000437695	-0.00353807	0.0142217	-0.00905941	-0.00979322	0.010979	-0.000265648	-0.000265648	0.010702	-0.0020496	-0.00846289	0.00628869	0.0278306	0.00291748	-0.00130452	0.0150861	-0.0158215	0.0159233	0.0159233	0.00968501	0.0025561	-0.0132018	0.00768289	0.0157459	0.0117776	0.0112166	-0.00585441	0.00526491	0.00526491	0.00370018	-0.0223618	0.0128122	-0.000995448	0.00198266	0.00189557	0.00884452	-0.0129257	-0.0135401	-0.016292	0.00656372
CB17	-0.0153788	-0.00382217	0.00689833	0.00398053	0.000588502	0.0152576	-0.00303239	-0.0477232	0.00991103	-0.0025004	-0.00353807	-0.0180714	0.0227476	0.00374493	0.0105285	0.0118983	0.0118983	0.010702	-0.00619851	-0.00487884	0.00767806	0.00431609	-0.00087658	0.00440948	0.0142452	-0.0167171	-0.0136924	-0.0136924	0.00968501	0.0025561	-0.0132018	0.00805841	-0.0026688	0.000472327	0.0112166	0.000645604	0.00798843	0.00798843	-0.00156913	-0.0223618	0.0082021	0.00447582	-0.00194516	-0.00412715	-0.00094452	0.0317258	0.0187694	0.0399094	0.0193769
CB18	0.0106537	0.00696492	0.006898	-0.0151492	-0.00130776	0.00390986	-0.00303239	0.00110663	0.0155893	-0.00105837	-0.00353807	0.0119881	0.0291602	-0.0105426	-0.00526854	-0.00269459	-0.00269459	0.010702	0.00348633	0.0409797	0.0102372	-0.0106962	0.0268161	-0.00158459	-0.0142529	-0.0167171	-0.0136924	-0.0136924	0.00968501	0.0025561	0.057669	0.00428554	-0.00228556	-0.000289659	0.0112166	0.0115625	-0.0106573	-0.0106573	0.00700884	-0.0223618	0.000774158	-0.00368431	-0.00194516	-0.00754748	-0.0101588	0.0362461	0.0220403	-0.0101093	0.0180237
CB19	-0.0215901	0.00696492	0.00689833	0.0212598	0.011804	-0.0164357	-0.00303239	0.00110663	0.0175253	-0.00766533	0.00949592	0.0101952	-0.00693554	0.016623	0.00807881	-0.00328988	-0.00328988	0.00904609	-0.0196368	-0.0216217	0.00869307	-0.00214824	0.0174316	-0.00221173	0.0144288	-0.0113333	-0.0136924	-0.0136924	0.00968501	-0.0249988	-0.0132018	0.000833687	0.00354041	0.0058033	0.00415674	0.00612179	0.000605985	0.000605985	-0.00133128	0.0332781	0.0123966	-0.00639963	-0.00194516	-0.00346075	0.0232965	0.000385791	-0.00390797	0.0271835	0.0169515
CB20	-0.0292552	0.0066613	0.00689833	-0.0085728	-0.00755948	0.00926222	-0.00303239	0.00110663	-0.000263327	-0.00269807	-0.00353807	0.0136575	0.0264085	-0.0111936	0.00848118	-0.00209542	-0.00209542	0.00849676	-0.00965802	-0.0312327	0.0108173	0.0296812	0.0274603	0.0100438	0.0137222	-0.0167171	0.00548808	0.00548808	0.00968501	-0.0211818	-0.0132018	0.00375786	-0.01431	-0.0110486	0.0112166	-0.00802759	0.00798843	0.00798843	-0.0014233	-0.0223618	-0.024685	0.00243469	-0.00194516	0.00247674	-0.0176322	0.0150208	0.00668181	-0.0285788	0.0171087
CB21	0.0287467	-0.0105922	0.00689833	-0.00637597	0.00512999	0.0152576	-0.00303239	0.00110663	0.00516497	-0.00142007	-0.00353807	0.00293851	-0.00774248	0.0124189	0.0130644	-0.00198484	-0.00198484	0.010702	0.00585547	0.0191959	0.0107566	-0.0093553	-0.00536144	0.015336	0.014561	-0.0167171	0.0200792	0.0200792	0.00968501	0.0025561	0.0414593	-0.00638285	-0.0302999	-0.0251934	0.0112166	-0.00168647	0.00337439	0.00337439	-0.00311393	-0.0223618	0.00589781	0.00416609	-0.00194516	-0.00482792	0.0251521	0.0163578	0.00764924	-0.0146234	0.0191895
CB22	0.0256221	-0.000371803	0.00689833	0.0156038	0.00813284	-0.00805255	-0.00303239	0.00110663	0.015296	0.00624647	0.00936115	-0.0206543	0.0259273	0.0326836	0.0126963	-0.00110249	-0.00110249	-0.0145331	0.00876697	0.0174502	0.00664208	0.00105735	-0.0229865	0.0102124	0.0150268	0.01053	-0.0125958	-0.0125958	0.00968501	0.0025561	-0.0132018	0.00805841	0.000671909	0.00211734	0.0112166	0.00679702	0.00798843	0.00798843	-0.0038318	-0.0223618	0.0226011	0.0133051	-0.00194516	0.00472485	0.0336018	-0.0129257	-0.0135401	-0.0225693	0.0196448
CB23	0.035417	-0.0340784	0.00689833	-0.0142648	-0.011254	-0.0251923	-0.00303239	0.00110663	0.00795781	-0.00129923	0.00489246	0.00721335	-0.00905941	0.0100224	0.0124456	-0.00327243	-0.00327243	0.010702	0.00563297	0.00186105	0.0060258	-0.0124088	-0.0159528	0.0100448	0.0148726	-0.0167171	-0.0136924	-0.0136924	0.00968501	0.0025561	0.0352018	0.00805841	0.0182172	0.0143169	0.0112166	0.00573737	0.00798843	0.00798843	0.0097126	-0.0223618	0.0145486	0.00738097	-0.00194516	-0.0102546	-0.0151649	0.00548653	-0.000217112	-0.0486857	0.0120324
CB24	-0.0141245	0.00611967	0.00689833	0.0194467	0.0106271	-0.000935534	-0.00303239	0.00110663	0.0141941	0.00519679	0.0111768	0.00985139	0.0207576	0.0263458	0.00558783	-0.00118534	-0.00118534	0.010702	-0.0151157	0.0246253	0.00692024	0.0247065	-0.0141092	-0.00325698	0.0113618	-0.0136058	-0.00676895	-0.00676895	0.00968501	0.0025561	-0.0132018	0.00805841	0.00297284	0.00423394	0.0112166	0.00571138	0.00116863	0.00116863	-0.00559957	0.0162539	0.0263739	0.00597475	-0.00194516	0.00513547	-0.0143992	-0.00918674	-0.0108346	0.00858895	0.0167569
CB25	-0.0274856	-0.00230226	0.00689833	0.0294236	0.0171028	0.00398503	-0.00303239	-0.0334436	0.00422836	-0.0100125	-0.00353807	0.00972983	-0.0074976	0.0406004	0.0103077	-0.0013104	-0.0013104	0.00354469	0.0082132	0.00542388	0.0108173	0.0225448	-0.0223141	0.00249844	0.0135936	-0.0144661	0.0251756	0.0251756	0.00968501	0.0025561	-0.0132018	0.00805841	0.0010127	0.00321603	0.0112166	0.00275248	0.00694054	0.00694054	0.000411416	-0.0223618	0.000952477	0.00569602	0.00902289	0.00967129	0.0199927	0.00875113	0.00214513	0.0204856	-0.0154908
CB26	0.0237496	0.00673906	0.00689833	-0.0162048	-0.0125132	0.0152576	-0.00303239	0.00110663	0.0136512	0.00654524	-0.00353807	-0.0170515	0.0280504	-0.00567976	0.0130633	-0.0130817	-0.0130817	-0.00867062	0.00908376	0.0205798	0.00846043	0.0169254	-0.01658	0.00214251	0.0152719	-0.0167171	0.00196515	0.00196515	0.00968501	0.0025561	-0.0132018	0.00805841	0.0229938	0.0211178	0.0112166	0.00541201	0.00798843	0.00798843	0.0144534	-0.0223618	-0.00252524	0.0131826	-0.00194516	0.00962042	0.0202204	0.00100413	-0.00346054	0.0124664	0.0174974
CB27	0.0365733	0.00696492	0.00689833	0.0209115	0.0115779	-0.0199184	-0.00303239	-0.0326154	-0.000573716	-0.0165576	-0.00119706	-0.0110385	-0.00902819	-0.0140571	-0.0073962	0.000732372	0.000732372	0.00927067	0.00155038	0.0305771	0.00721692	0.0594697	0.00304132	-0.00714083	0.0152359	-0.0165755	0.00528773	0.00528773	0.00920222	-0.0189729	-0.0132018	-0.0322028	0.00791494	0.00958813	0.0112166	0.00383609	-0.000761997	-0.000761997	-0.00180813	-0.0223618	-0.024685	-0.00509557	-0.00194516	0.00479975	0.0146526	-0.0078634	-0.00987701	-0.0253603	0.000307346
CB28	-0.034513	-0.0321599	-0.061422	0.0068354	0.0108448	0.0152576	-0.00303239	-0.0473949	0.00594197	-0.00882162	-0.00353807	0.0111465	-0.00749243	-0.0139754	-0.00402742	-0.00175154	-0.00175154	0.00924457	0.00969969	0.0466396	0.0108173	-0.0124088	-0.00036631	0.0106508	-0.00251784	-0.0167171	-0.00838275	-0.00838275	0.00968501	0.0025561	0.0420828	0.00805841	0.0145894	0.0147462	0.0105923	-0.0092223	0.0064707	0.0064707	0.000523174	-0.0133194	0.0094125	0.0118688	-0.00194516	0.00983569	0.000978151	-0.00728253	-0.0094567	0.0091706	-0.00676889
CB29	0.00513678	0.00598349	-0.0613263	-0.0109264	0.00411964	-0.0160658	-0.00303239	-0.012162	0.00842281	-0.00265111	-0.00353807	0.0115002	-0.00905941	0.022791	0.0125819	0.00453888	0.00453888	-0.0163507	0.00765569	0.00423378	0.0088122	0.0255793	0.00462645	0.0128901	0.000112694	-0.0167171	-0.000935893	-0.000935893	-0.0840842	-0.0172243	-0.0132018	0.00805841	0.00703063	0.00501931	0.0112166	-0.0153104	-0.0101865	-0.0101865	-0.000918683	0.0370647	0.0083059	0.00522055	-0.00194516	0.00160878	-0.00900868	0.00252134	-0.0023627	-0.0326616	0.0143977
CB30	0.040637	0.00591683	0.00689833	-0.0144094	0.0022507	-0.00495938	-0.00303239	0.00110663	-0.00141492	0.00236616	-0.00353807	0.00934898	-0.00905941	-0.0130368	0.00351263	-0.00329933	-0.00329933	-0.00872619	0.0104828	0.0192397	0.00698871	0.0123447	-0.0224347	-0.00808881	0.0153972	0.00436852	-0.00927673	-0.00927673	0.00968501	0.0025561	-0.0132018	0.00805841	0.013905	0.0137636	0.0112166	0.0132195	0.00771236	0.00771236	-0.00490548	0.0455426	-0.00755355	0.00741524	-0.00194516	0.00465139	0.00770921	-0.00705719	-0.00929365	0.0314981	0.0200887
CB31	0.00740487	0.00683068	0.00689833	-0.0144935	-0.0114024	0.0108187	-0.00303239	0.00110663	0.0101596	0.0154013	0.00396912	-0.021819	-0.00905941	-0.00461942	0.0113752	-0.00385834	-0.00385834	0.010702	0.00385739	-0.00504433	0.0108173	0.0154024	0.00615502	-0.00689938	0.0154136	-0.0134387	0.00374927	0.00374927	0.00533681	0.0025561	-0.0132018	0.00805841	-0.00610858	-0.00570225	0.0103386	-0.0058597	-0.00944231	-0.00944231	-0.00517688	0.0163022	0.00340275	-0.00655219	0.0393619	0.00983569	-0.00465524	-0.00911643	-0.0107837	0.0166599	0.00984674
CB32	-0.0293238	0.00691655	0.00689833	0.0121823	0.0130394	-0.0373039	-0.00303239	0.00110663	-0.00451412	-0.00853496	-0.00353807	-0.0235589	0.0194258	-0.0104375	-0.0127352	0.000884282	0.000884282	-0.0272635	0.00691445	-0.00163482	0.00919223	-0.0124088	-0.00680377	0.00177268	0.00843368	-0.0167171	-0.00592042	-0.00592042	0.00968501	-0.0145478	-0.0132018	0.00805841	0.00204754	0.003717	-0.0485071	0.00364198	0.00798843	0.00798843	0.00900278	-0.0040973	-0.024685	0.0163642	-0.00194516	0.00309892	0.0315621	0.0262096	0.0147779	-0.018013	0.0170966
CB33	-0.0377969	-0.00609458	0.00689833	-0.0162048	-0.0125132	0.00219675	-0.00303239	0.00110663	-0.000865606	-0.00710933	-0.00353807	-0.0275639	-0.00893994	0.00739522	-0.0164597	0.00138789	0.00138789	0.00984494	0.0130829	0.0228717	0.00939187	-0.00619338	-0.0221321	0.00389926	0.0153384	-0.0150937	-0.000251045	-0.000251045	0.00809731	0.0025561	-0.0132018	0.00805841	-0.0199681	-0.0158521	0.0112166	-0.00642631	0.00673838	0.00673838	-0.00120306	-0.0223618	-0.00437475	0.0164877	-0.00194516	0.0096128	0.00237425	0.000643879	-0.00372122	0.038647	0.0162021
CB34	0.0388659	0.00696492	0.00689833	0.0133039	0.00664005	0.0152576	-0.00303239	0.00110663	0.0132764	-0.0388362	0.0108483	0.0276075	0.0258709	-0.000678673	0.0135441	0.0205649	0.0205649	0.010702	-0.0106045	0.0477484	-0.0056154	0.0198069	0.0113685	-0.00433004	0.0136481	-0.0048769	0.0238261	0.0238261	0.00968501	0.0025561	-0.0132018	0.00805841	0.0157918	0.0151279	-0.0124043	0.0114456	0.00798843	0.00798843	0.00469208	-0.0223618	-0.00139889	0.0183778	-0.00194516	0.00134288	0.013265	-0.0129257	-0.0135401	-0.0221453	0.00836488
CB35	-0.038082	0.00696492	0.00689833	0.00586899	0.0125089	0.0152576	-0.00303239	0.00110663	0.00368688	-0.0123758	0.00201174	-0.0127019	-0.00848432	0.0260729	0.0124322	-0.0130817	-0.0130817	-0.0101314	-0.000545434	0.0398538	-5.49983e-05	0.0486736	0.00417293	0.00500949	0.0147577	0.030244	0.00871277	0.00871277	0.00968501	0.0025561	-0.0132018	0.00805841	0.0179743	0.0177659	-0.00645333	0.0034364	0.00329334	0.00329334	-0.00509493	0.0467449	-0.00215193	-0.00293886	-0.00194516	-0.0072932	0.0280494	0.000364482	-0.00392339	-0.0287944	-0.0103891
CB36	0.0374442	-0.0396652	0.00689833	-0.0128021	-0.00445358	0.0152576	-0.00303239	0.00110663	0.0103717	-0.00571013	0.00578036	-0.0282897	-0.00627776	-0.00537861	0.0144778	-2.31958e-05	-2.31958e-05	0.010702	0.00412095	0.0277395	-0.0140672	-0.0124088	0.00656858	-0.0072581	0.0149906	-0.010037	-0.0136924	-0.0136924	0.0080076	0.0025561	-0.0132018	0.00566477	-0.0246231	-0.0251934	0.0112166	0.0151777	0.00798843	0.00798843	0.00145363	0.0216723	0.0241014	0.00586556	0.00670904	0.00187786	0.000903093	0.0271697	0.0154727	0.0399094	-0.00468731
CB37	0.000527692	-0.038738	0.00689833	0.0122156	0.0116657	0.0152576	-0.00303239	-0.00873158	0.0146869	-0.00283392	-0.00353807	-0.0236858	-0.00749084	-0.00478061	0.00344653	0.0087028	0.0087028	0.0082147	0.0071092	-0.0217421	0.00936478	0.0135221	-0.00550817	0.00624598	0.0135814	-0.0167171	-0.00111317	-0.00111317	0.00968501	-0.0277515	-0.0132018	-0.00726929	0.0135458	0.0130961	0.0112166	-0.0094961	0.00748493	0.00748493	0.00453195	-0.0223618	-0.024685	0.00569895	-0.000847363	-0.0125141	-0.0112029	0.0116385	0.0042344	-0.0186099	-0.00484947
CB38	0.0134537	0.00696492	-0.0262646	-0.00112271	-0.00272385	0.0110636	-0.00303239	0.00110663	0.00671156	-0.0054752	-0.00353807	-0.0235138	0.0207611	-0.00348976	-0.01017	-0.00238702	-0.00238702	0.010702	0.00532516	0.00612807	0.0108173	-0.00961695	-0.0227165	0.00464482	0.0152155	-0.0167171	-0.0136924	-0.0136924	0.00968501	0.0025561	-0.0132018	0.00805841	0.00667943	0.00819169	0.0112166	-0.0142425	-0.0156242	-0.0156242	0.00552416	-0.0223618	0.0107251	-0.00694922	-0.00194516	0.0012254	0.00057794	0.0101016	0.00312235	0.00850682	-0.0161212
CB39	-0.0400608	0.00696492	0.00689833	-0.00992111	-0.00843463	0.0152576	-0.00303239	0.00110663	0.0134235	-0.00540249	-0.00353807	-0.0235831	-0.00668565	0.0387764	0.0126663	-0.0130817	-0.0130817	0.00831804	5.79685e-06	0.0212493	0.00727732	-0.0124088	0.00635061	-0.00641895	0.0145543	0.0486687	0.00203631	0.00203631	0.00968501	0.0025561	-0.0132018	0.00805841	0.024182	0.0205918	0.0112166	0.0179491	0.00798843	0.00798843	-0.000521986	-0.0223618	0.00616995	-0.0150079	0.0289091	0.00408856	-0.00125474	-0.0115891	-0.0125729	0.00779672	0.00994599
CB40	0.0109162	0.00696492	0.00689833	-0.0110582	-0.00917268	0.0152576	-0.00303239	-0.00634956	0.0128452	-0.0116396	-0.00353807	-0.0287558	0.0193902	-0.00667285	0.0115371	-0.0130817	-0.0130817	-0.0291414	0.00193408	0.00861643	0.00709664	0.0421874	0.00623132	0.000394224	0.014563	0.0305688	0.0130263	0.0130263	0.00905593	-0.0113329	-0.0132018	0.00805841	0.0178159	0.0174194	0.0112166	0.0109441	0.00366396	0.00366396	-0.00213075	-0.0223618	-0.024685	-0.00790665	0.010459	-0.0054105	-0.0064631	0.00240025	-0.00245032	0.0399094	0.0187122
CB41	-0.0147862	-0.010303	-0.0454309	-0.00956971	-0.00820654	-0.0164759	-0.00303239	0.00110663	0.0132199	0.00380753	0.00553926	-0.0160675	-0.00893203	-0.00510565	0.0144751	-0.00481371	-0.00481371	-0.0172787	0.00747989	0.0221862	0.0102268	-0.0124088	0.0137082	0.00295925	0.0154416	-0.00959884	-0.00609881	-0.00609881	0.00968501	0.0025561	-0.0132018	0.00805841	0.0148524	0.0150239	0.0112166	0.00118654	0.00798843	0.00798843	-0.00125635	0.0394871	0.00568888	0.00951366	-0.00194516	0.00956918	0.00779524	0.00421047	-0.00114046	0.0189807	0.0134775
CB42	-0.0268413	-0.0271429	0.00689833	0.0145348	0.0185398	0.0145385	-0.00303239	-5.54492e-05	0.00755816	-0.0133632	-0.00353807	-0.00962879	-0.00735436	-0.0100778	-0.00936996	-0.00234831	-0.00234831	0.00977813	0.00801773	-0.0104637	0.0092855	-0.0124088	0.0183069	0.00458499	-0.0053998	-0.0148564	-0.0131968	-0.0131968	0.00968501	-0.000231879	-0.0132018	0.00805841	0.00665135	0.00694894	0.0112166	0.0022103	0.00585821	0.00585821	-0.0016845	0.0147004	0.0124594	-0.00783823	0.00545911	-0.00304405	-0.000961596	0.0116155	0.00421773	0.00129542	0.017132
CB43	-0.0281308	0.00696492	0.00689833	-0.0102291	0.00912511	0.0152576	-0.00303239	0.00110663	0.00682234	0.0103357	0.000913438	-0.0246659	-0.00826269	-0.011643	0.0127575	-0.0026527	-0.0026527	0.00967723	-0.00184756	-0.0119915	-0.00725172	0.0379891	0.0192618	0.00581033	0.0151961	0.0546104	0.00553211	0.00553211	0.00968501	0.0025561	0.0417913	0.00805841	0.0068167	0.00836534	0.0112166	0.00690335	0.00798843	0.00798843	0.00402148	0.0223468	-0.00342164	0.00322666	-0.000597979	-0.000511417	0.00291649	0.00748711	0.00123049	-0.0234286	0.0178562
CB44	-0.0185697	0.00696492	0.00689833	-0.00904115	-0.00786347	0.0152576	-0.00303239	0.00110663	0.0159899	-0.0147747	0.000683226	0.00973201	-0.00646479	0.0354503	-0.0165301	0.000248814	0.000248814	0.0075875	-0.00232123	0.000628305	0.0083667	0.00937678	0.00405736	0.00944249	0.015019	-0.0167171	0.0214966	0.0214966	0.00788348	0.00148169	-0.0132018	0.00805841	0.0153297	0.0157651	0.0112166	0.0125952	0.00798843	0.00798843	-0.00031536	-0.0217304	-0.000265686	-0.00804538	0.0477066	-0.00303423	0.036161	-0.0109542	-0.0121135	-0.0255301	0.0187533
CB45	-0.0314984	-0.0112674	0.00689833	-0.0115456	-0.00948901	0.0152576	-0.00303239	0.00110663	-0.00102907	-0.00353164	0.00425862	0.0431628	-0.00905941	-0.0131292	0.0115027	-0.00262209	-0.00262209	0.010702	0.0159105	0.0106894	0.0108173	0.027408	0.0137514	-0.00762241	0.013696	-0.0148148	-0.0117477	-0.0117477	0.00968501	0.0025561	-0.0132018	-0.0126358	-0.00489361	-0.00370793	0.0112166	0.0125384	-0.00686836	-0.00686836	0.0153499	0.0395919	0.00136628	-0.000175462	0.00915155	-0.0171735	0.011089	0.0321366	0.0190667	-0.0021758	0.0177304
CB46	0.0356415	0.00632446	0.00689833	0.0177154	0.0095034	-0.0413294	-0.00303239	0.00110663	0.00608262	0.000726765	0.0106089	0.00668627	0.0248216	0.0277238	0.0129573	-1.61207e-05	-1.61207e-05	-0.0107623	0.00436422	-0.00955959	0.00570365	0.0165472	-0.0024839	0.00218187	0.0025082	-0.0129787	0.0222375	0.0222375	0.00968501	-0.0170273	-0.0132018	0.00805841	0.00431355	0.00605177	0.0112166	-0.00546631	0.00798843	0.00798843	0.000892641	-0.0223618	0.00848871	0.0130416	-0.00194516	0.00983569	0.0159576	0.0306714	0.0180065	-0.011869	-0.0377448
CB47	-0.0247624	-0.00163211	0.00689833	0.0198414	0.0108833	0.00169108	-0.00290512	0.00110663	0.014398	0.0158492	0.00531107	-0.0169746	-0.00905941	0.0204033	0.0107879	-0.0130817	-0.0130817	-0.0107903	0.0017681	0.0364295	0.00266326	0.0141054	-0.0159782	0.00331827	0.00877938	-0.00308294	0.00631753	0.00631753	0.00968501	0.0025561	-0.0132018	0.000956814	-0.00486767	-0.0093737	-0.00154178	-0.000418102	-0.00872648	-0.00872648	-0.00229407	0.0120225	-0.024685	-0.00563397	0.0493124	0.0031925	0.00769549	0.0344546	0.0207439	0.00322327	0.00329061
CB48	0.0175049	0.00696492	0.00689833	0.0172564	0.00920549	-0.00643837	-0.00303239	0.00110663	0.0134005	0.0158492	0.010297	0.00107887	0.0206181	0.0356974	0.0142667	-0.0130817	-0.0130817	0.00791839	0.00519623	-0.0107504	0.0108173	0.0526981	-0.00238824	-0.00465373	0.0145989	-0.0079447	-0.00925057	-0.00925057	-0.0466276	0.0025561	-0.0132018	0.00805841	0.0176061	0.00791032	0.0112166	-0.00421025	0.00798843	0.00798843	-0.00488751	-0.0223618	-0.024685	0.00176231	-0.00194516	0.00382628	-0.0153666	0.0373239	0.0228202	0.00490206	0.00173961
CB49	0.0172224	0.00696492	0.00689833	0.0139373	0.00705114	0.00191479	-0.00303239	0.00110663	-0.00151932	-0.0277969	-0.00353807	0.0114613	0.0173648	0.0159505	-0.013861	-0.00182917	-0.00182917	0.00893607	-0.00224254	-0.0100555	-0.0205454	-0.0124088	-0.00539223	0.00336247	0.0151351	-0.0102328	0.0235273	0.0235273	0.00968501	0.0025561	0.0078064	-0.0398175	0.0188426	0.0155526	0.0112166	-0.00928549	0.00798843	0.00798843	0.00168503	-0.0223618	0.0147727	-0.0147538	-0.00194516	0.0096939	-0.00967202	-0.0054294	-0.00811579	-0.010565	0.0128749
CB50	-0.0320555	0.00696492	0.00689833	-0.0141457	-0.0111767	0.00387712	-0.00303239	0.00110663	0.0105574	-0.0261326	-0.00353807	0.00359561	-0.00813137	-0.00536379	-0.00375904	-0.0010667	-0.0010667	0.00898511	-0.0309321	-0.00103119	0.00392548	0.0545832	-0.000112742	0.00922817	0.0135469	-0.0167171	-0.0136924	-0.0136924	0.00968501	-0.00926461	-0.0132018	-0.0144798	0.019286	0.0192336	0.00958749	-0.0141164	0.00458053	0.00458053	0.000182939	-0.0162222	0.0101341	0.00268326	-0.00194516	0.0020951	-0.0113522	0.0110869	0.00383524	0.0165132	0.00014562
CB51	-0.0437186	0.00655114	0.00689833	0.00650446	0.0122699	0.0152576	-0.00303239	0.00110663	0.0127682	0.00594603	0.00879626	0.00992329	0.0229061	-0.00782986	0.0139624	-0.0130817	-0.0130817	0.00874045	-0.00328628	-0.00364248	0.00392878	0.0461327	0.0165897	0.00420615	0.0133202	0.0764234	-0.00291852	-0.00291852	0.00968501	-0.0326273	-0.0132018	-0.0112394	0.013949	0.0147749	0.0112166	0.0074107	0.00798843	0.00798843	-0.0024422	-0.0223618	-0.00666317	-0.00240155	-0.00194516	0.00425515	0.00134401	0.0337784	0.0202546	-0.0176574	0.00388179
CB52	-0.0233078	0.00696492	0.00689833	-0.0126931	0.00782542	0.0152576	-0.00303239	0.00110663	-0.0146372	-0.0154332	0.0134929	-0.0233566	-0.00832169	0.0143455	0.0123811	0.00404856	0.00404856	-0.0329388	0.00622025	-0.0108352	0.0108173	-0.00290381	-0.0138008	0.00680344	0.0152802	-0.0167171	0.00822719	0.00822719	0.00968501	0.0025561	-0.0132018	0.00805841	0.0119002	0.0115316	0.0112166	0.000103723	-0.0117495	-0.0117495	0.000918093	0.042642	0.00228052	-0.0135896	0.0103661	-0.00212166	0.0430034	0.0594065	0.0387989	0.0267058	-0.00804162
CB53	0.0393504	0.00696492	0.0068971	-0.00919031	-0.00796029	-0.032882	-0.00303239	0.00110663	0.0181107	-0.0145047	0.00779624	0.00918122	0.0181288	-0.00793135	-0.0156546	-0.00357244	-0.00357244	-0.0266058	-0.0187777	0.0138873	0.00739364	0.0185258	-0.0102565	-0.00238296	0.0151626	-0.0167171	0.00235458	0.00235458	0.00968501	0.0025561	-0.0132018	-0.0323837	0.0145005	0.0148511	0.0112166	0.00378666	-0.0101745	-0.0101745	0.010215	0.0151384	0.0084736	-0.0188576	0.00453856	-0.0171861	0.00320437	0.038379	0.0235836	-0.0228869	-0.0230764
CB54	0.00854624	0.00694414	0.00689833	0.0136913	0.00689148	0.0152576	-0.00303239	-0.048844	0.00346499	-0.019354	-0.00353807	-0.00135789	-0.0082574	-0.00164528	0.00660579	-0.00275805	-0.00275805	0.00974301	0.00088769	-0.00511933	-0.0108407	0.0326608	-0.00207374	-0.000914911	0.0126753	-0.0145698	-0.00126155	-0.00126155	0.00968501	0.0025561	-0.0132018	0.00805841	0.0163109	0.0109677	0.0112166	-0.0099811	-0.0159632	-0.0159632	0.00394267	-0.0223618	0.021614	0.00138748	-0.00194516	0.000740178	0.00414475	0.0373797	0.0228605	0.0398378	0.0156975
CB55	-0.0352488	0.00696492	0.00689833	-0.0128865	-0.0103594	-0.00274106	-0.00303239	0.00110663	0.011319	-0.00644957	0.00170896	0.0431628	-0.00744431	-0.0141246	0.00867337	-0.0130817	-0.0130817	0.0101519	0.00340158	0.0283435	0.0056706	0.012189	0.0290971	-0.0017947	0.0121896	-0.0167171	-0.00358302	-0.00358302	0.00968501	0.0025561	0.0365938	0.00805841	0.0130117	0.0132103	0.0112166	-0.0111137	-0.00685001	-0.00685001	-0.00327554	0.0393884	0.00579558	0.0116314	-0.00194516	0.00983569	-0.0261044	-0.00587682	-0.00843954	-0.0112951	0.0174514
CB56	0.0159338	0.00696492	0.00689833	-0.0122746	-0.00996221	0.0152576	-0.00303239	0.00110663	0.0172707	0.00845985	-0.00353807	-0.0202254	-0.00809108	0.0352992	0.0177963	-0.00139381	-0.00139381	0.0104549	0.00399083	0.038891	0.00936201	0.0281779	-0.017892	-0.000265697	-0.000281993	-0.0167171	-0.0124133	-0.0124133	0.00968501	0.0025561	-0.0132018	0.00805841	0.0121406	0.0106287	0.0112166	-0.00226733	0.0061993	0.0061993	-0.00251475	0.0676025	-0.024685	0.00654503	0.043705	0.00962602	0.0445063	0.0419402	0.0261605	-0.0316718	0.000189649
CB57	-0.0247349	0.00693426	0.00689833	0.0236777	0.0133733	0.0152576	-0.00303239	0.00110663	0.00513658	-0.00426049	0.0075564	0.0064575	-0.00896222	0.0329434	-0.0102347	-0.00358916	-0.00358916	-0.0286133	0.0109841	-0.0137549	0.0108173	0.0535408	-0.00902301	0.000504137	0.0144674	-0.0166628	0.0122999	0.0122999	0.00968501	-0.0249233	-0.0132018	0.00805841	-0.021483	-0.0251934	0.0112166	0.00230758	-0.0137997	-0.0137997	-0.000659596	-0.0223618	0.0178373	-0.0100201	0.00298344	0.00937716	-0.00911567	-0.0103235	-0.0116571	-0.0288875	0.0187561
CB58	0.0266549	0.0067838	0.0068952	-0.0108414	-0.00182553	0.00279511	-0.00303239	0.00109315	0.0113832	-0.0199429	0.00931507	0.0306339	0.0225176	0.0334567	0.0126267	-0.0130817	-0.0130817	0.010013	0.00170097	0.0313107	0.00607674	-0.010575	-0.00594173	0.00097362	0.0152919	-0.0128421	-0.00290234	-0.00290234	0.00968501	0.0025561	-0.0132018	0.00805841	0.012298	0.0130853	-0.0607006	0.00415131	0.00672447	0.00672447	-0.00264896	-0.0223618	0.00738405	0.00801933	-0.00194516	0.00328946	-0.0057306	0.017648	0.0085828	-0.0182783	0.0140706
CB59	-0.0189216	0.00696492	0.00689833	-0.0123662	-0.0100216	0.00737521	-0.00303239	0.00110663	0.0133637	0.00279598	-0.00353807	-0.00580647	-0.00863624	0.0269315	0.01685	0.00073436	0.00073436	-0.0368559	0.0100477	0.0366856	0.00697463	0.0317886	0.0015336	0.000843717	0.0125548	0.0168494	-0.00231818	-0.00231818	0.00968501	-0.0189154	-0.0132018	0.00805841	0.0115666	0.0107313	0.0112166	0.0098598	0.00798843	0.00798843	-0.00559957	-0.017049	0.035852	0.0140655	0.0519844	0.00983569	-0.000724701	-0.0104997	-0.0117846	-0.0102051	0.0184163
CB60	0.0289908	0.00426833	0.00689833	-0.00946632	-0.00813943	0.0152576	-0.00303239	0.00110663	0.00432604	-0.0235694	-0.00353807	0.0084499	0.0267207	0.00701046	-0.0165667	-0.0130817	-0.0130817	-0.0272624	-0.00684097	-0.00587423	0.00867786	0.0401431	0.0111075	0.0123686	0.0153124	0.0764234	0.00499076	0.00499076	0.00968501	0.000825128	-0.0132018	0.00805841	0.0154167	0.014756	-0.0201099	0.00928853	-0.00912369	-0.00912369	-0.00366794	-0.0223618	0.00949174	0.00494658	-0.00194516	0.00964558	-0.0295494	0.00811199	0.00168265	0.00267106	0.0190447
CB61	0.015523	0.00696492	0.00689833	0.0142344	0.0151973	0.0152576	-0.00303239	0.00110663	-0.00376088	0.00648422	0.00437235	0.00956891	-0.0086478	0.0440543	0.0132264	-0.00546823	-0.00546823	-0.0148888	0.00851095	-0.00384214	0.00633058	0.0110278	-0.00856154	-0.00324235	0.000240503	-0.0167171	0.00485487	0.00485487	0.00968501	-0.0103691	-0.0132018	0.00805841	0.0193828	0.0172252	0.0112166	-0.00850173	0.000606484	0.000606484	-0.00268863	0.0502787	-0.024685	-0.00448625	-0.00194516	-0.000693164	0.00232087	0.0184049	0.00913051	-0.010622	-0.0254953
CB62	-0.043602	0.00667432	0.00688131	0.022368	0.0125233	0.0152576	-0.00303239	0.00110663	0.0104335	0.00607684	-0.00353807	0.00887877	-0.00888362	-0.00207756	0.0059754	-0.00193265	-0.00193265	0.00974203	0.000704816	0.00503545	-0.00280799	0.0156033	-0.0225795	-0.00637123	0.000983524	-0.0157	0.0293528	0.0293528	0.00968501	0.0025561	0.00970646	0.00805841	0.0228073	0.0204236	-0.00901343	0.0055791	0.00554802	0.00554802	-0.00505751	-0.0223618	-0.00347894	0.0104741	-0.00194516	-0.00400779	-0.00946861	0.00376246	-0.00146464	0.0122088	-0.00679545
CB63	-0.0150987	-0.0161483	0.00689833	-0.0162048	0.000164213	-0.0472699	-0.00303239	-0.0142802	-0.00989657	0.00197785	-0.00353807	0.00844976	-0.00659725	-0.00268015	0.00993228	-0.00199166	-0.00199166	-0.0272833	-0.0117029	-0.0174879	0.0108173	0.0272016	-0.00148782	-0.000769379	0.00293885	-0.0167171	-0.0136924	-0.0136924	0.00968501	0.0025561	-0.0132018	0.00805841	-0.0300007	-0.0251934	0.0112166	-0.00335171	-0.00677624	-0.00677624	-0.00337869	-0.0222548	-0.024685	-0.00719466	-0.00194516	0.00150483	0.0296694	-0.00664022	-0.00899193	-0.0338325	0.0174551
CB64	-0.00177004	0.00696492	0.00689833	0.0111374	0.0145627	0.00895615	-0.00303239	0.000253231	0.00968764	0.00498886	-0.00353807	0.00292465	-0.00876559	0.0116996	-0.0114146	-0.00110182	-0.00110182	0.0105021	-0.00819606	0.0152841	0.00846646	0.0187829	0.040164	-0.00169242	0.00626327	-0.0167171	0.0280982	0.0280982	0.00968501	0.0012095	0.0354442	-0.0131002	0.00570934	0.00741466	-0.0484488	-0.00323339	0.00798843	0.00798843	-0.00193476	-0.0201083	0.00758692	-0.00168876	-0.00194516	-0.0096456	-0.0165287	0.0207277	0.0108113	-0.00827872	0.0178557
CB65	0.0391754	0.00696492	0.00689833	0.0200015	0.0109872	-0.041963	-0.00303239	0.00110663	-0.00596807	-0.00243612	0.0118088	0.00969323	0.0280906	-0.010757	0.00475213	-0.000709521	-0.000709521	0.010702	0.00798688	-0.0123335	0.00764871	0.0213521	0.00221887	0.00476519	0.00151349	0.0662791	0.0144021	0.0144021	0.00968501	0.0025561	-0.0132018	0.00805841	-0.00242959	-0.000766469	0.0112166	0.00534936	0.00138811	0.00138811	-0.00547569	-0.0138376	-0.024685	-0.00484143	-0.00194516	0.00983569	0.0286587	0.033426	0.0199997	0.0399094	0.0183557
CB66	-0.0310074	0.00242947	0.00689804	-0.000144702	0.00999018	0.00921961	-0.00303239	-0.000808629	0.00878956	-0.00180136	-0.00353807	0.0167273	0.0271201	-0.0126457	-0.00120486	-3.74914e-05	-3.74914e-05	-0.0338681	0.00291467	-0.00913936	0.0108173	0.00139555	0.00480121	0.0046439	0.0131087	0.0764234	-0.0136924	-0.0136924	0.00799459	0.0025561	-0.00271918	0.00805841	-0.00644068	-0.00674561	-0.0575714	-0.0100673	-0.000667705	-0.000667705	-0.000491937	-0.00659245	0.0183492	0.00496295	-0.00194516	0.00962897	-0.0029835	-0.00618674	-0.0086638	0.0397319	0.0030895
CB67	-0.0308891	0.00696492	0.00689833	0.013909	0.0138104	-0.0205297	-0.00303239	0.00110663	0.0185032	-0.00953054	-0.00353807	-0.0128149	-0.00905941	0.00589732	0.00850919	0.00574143	0.00574143	0.0103559	0.0112712	-0.00140085	0.00788601	0.00509837	-0.0212085	-0.00183937	0.0151728	-0.0140018	0.0107568	0.0107568	0.00714395	0.0025561	-0.0132018	5.50004e-05	-0.001444	0.000726973	0.0112166	0.0164718	-0.000144499	-0.000144499	0.0090789	-0.0216775	0.010835	-0.0095134	-0.00194516	0.00396225	0.0067489	-0.00782423	-0.00984867	-0.018109	0.000869329
CB68	0.035251	0.00696492	0.00689833	-0.0101017	-0.00855184	0.0103863	-0.00303239	0.00110663	0.0143441	-0.0383634	0.00874566	0.0094037	-0.00838136	0.00795682	0.00379315	-0.00329537	-0.00329537	-0.0303764	-0.0202098	-0.0117693	0.00905548	-0.0117505	0.00435933	0.00262442	0.0146722	-0.0167171	0.00728774	0.00728774	0.00968501	0.0025561	-0.0132018	0.00805841	-0.00197589	-0.00534349	0.0112166	0.00377094	0.00798843	0.00798843	0.0106498	0.064435	-0.024685	0.00988561	-0.00194516	-0.00104779	0.0287452	-0.0108732	-0.0120549	0.0399094	-0.00264496
CB69	-0.0279797	-0.00605081	0.00689578	-0.01366	-0.0108614	0.0152576	-0.00303239	-0.000980229	0.00091022	-0.0280788	-0.00353807	-0.020969	0.0226835	-0.0133431	0.0133203	-0.00416178	-0.00416178	-0.0298982	-0.0247467	0.030099	0.00943302	0.0109406	-0.0106018	-0.00313876	-0.029524	-0.00720075	-0.0136924	-0.0136924	0.00968501	-0.0281709	-0.0132018	0.00805841	-0.00253758	-0.00504258	-0.0120872	-0.00713225	0.00798843	0.00798843	0.00207738	-0.0223618	-0.024685	-0.00216238	-0.00194516	-0.0114848	-0.0211716	0.0168209	0.00798437	-0.0162239	0.000265281
CB70	0.013415	-0.038374	0.00689833	0.0220939	0.0123454	0.00367175	-0.00303239	0.00110663	0.0160664	-5.23023e-05	-0.00353807	0.0104312	0.0237999	0.00754537	-0.0188896	-0.000128341	-0.000128341	0.00823107	-0.0143368	0.0020647	0.00430749	-0.0100086	0.00994061	-0.000362093	-0.00941246	-0.0162805	0.00301507	0.00301507	0.00968501	0.0025561	-0.0132018	-0.0212843	0.0074605	0.00913765	0.0112166	-0.00669323	-0.00333723	-0.00333723	0.000241135	-0.0223618	-0.024685	0.00599808	-0.00194516	0.00952138	0.00905448	-0.00969062	-0.0111992	0.0105253	0.0168192
CB71	-0.0416532	-0.0024344	0.00689833	0.0224538	0.0125789	-0.0367739	-0.00303239	0.00110663	0.000264517	-0.019284	-0.00353807	-0.0107933	-0.00813044	0.00747352	0.0100887	-0.00137472	-0.00137472	-0.0277402	0.00145635	-0.00582173	0.0108173	0.0599112	0.011441	-0.00240185	0.0153135	0.0187889	-0.00150703	-0.00150703	0.00968501	-0.0204467	0.0268019	0.00288531	0.0074286	0.00905717	-0.0188783	-0.00209307	0.00798843	0.00798843	0.0131924	0.0302475	0.0107185	0.00369844	-0.00194516	-5.65723e-06	-0.00841869	0.0158341	0.00727027	-0.0185817	0.0219938
CB72	0.0380064	0.00693192	0.0068972	-0.0121175	0.00164512	-0.0214047	-0.00303239	0.00110663	0.0149055	-0.0246822	-0.00353807	0.00617323	-0.00741643	0.0204361	0.0117708	-0.000544511	-0.000544511	0.00884024	0.00873327	-0.0133015	0.00377207	-0.0124088	0.00154998	-0.00548675	-0.0189226	-0.0167171	-0.0122598	-0.0122598	0.00968501	-0.0239352	-0.0132018	-0.00246428	-0.0306223	-0.0251934	0.0112166	-0.00145584	-0.0176476	-0.0176476	0.0123344	0.00207496	0.00798387	0.00393308	-0.00194516	0.00332188	-0.0164709	0.00407709	-0.00123698	0.00785059	0.00710486
CB73	0.0427233	0.00202088	0.00689833	0.0129012	0.0133075	0.0152576	-0.00303239	0.00110663	0.00587109	0.0158492	-0.00353807	-0.0261361	-0.00853386	-0.00761514	-0.0136136	0.000190658	0.000190658	0.010702	-0.000561614	0.0212169	0.00772692	0.0150088	-0.0148154	0.00144882	0.0155161	0.0568704	-0.0128056	-0.0128056	0.00831449	0.0025561	0.0430818	0.00805841	0.0234476	0.0215038	-0.050142	-0.00597457	0.00798843	0.00798843	-0.00235324	0.0676025	-0.024685	-0.0129167	-0.00194516	0.00967855	0.0191865	0.00955233	0.00272487	-0.0188945	0.00859294
CB74	-0.0257111	0.00696492	0.00689833	0.00798247	0.00873554	-0.0517101	-0.00303239	0.00110663	0.0157541	-0.00565993	-0.00353807	-0.0184171	-0.00817629	-0.007928	0.00230221	-0.00171144	-0.00171144	0.010702	-0.00379026	-0.00647941	0.00720123	-0.0108689	0.00880579	0.00771048	0.0135811	-0.0114026	-0.00492393	-0.00492393	0.00968501	-0.0299248	-0.0132018	-0.00670109	-0.000828484	0.00176915	0.0112166	-0.00451556	0.00798843	0.00798843	0.00213062	0.00743534	0.0213373	-0.0175218	-0.00194516	-0.0019685	0.031923	-0.0094907	-0.0110545	0.0044805	-0.00692332
CB75	-0.014241	-0.0208223	0.00689833	-0.0144301	0.00299655	-0.0229741	-0.00303239	-0.0356803	0.00459355	-0.0253365	-0.00353807	-0.0260932	-0.00905941	0.0240174	0.011278	0.00145986	0.00145986	0.0100111	-0.000914331	0.00840192	0.00773657	-0.0124088	-0.00945671	-0.000605769	0.00835681	-0.0167171	-0.00402081	-0.00402081	0.00968501	0.0025561	-0.0132018	0.00805841	-0.0304677	-0.0251934	-0.011449	0.00840964	0.00798843	0.00798843	0.0037277	-0.0223618	-0.024685	-0.00185381	-0.00194516	0.00983569	0.0189518	-0.00882797	-0.010575	-0.0313079	0.0100508
CB76	-0.0315126	0.00675802	0.00689833	0.010686	0.00863155	-0.00976785	-0.00303239	0.00110663	0.00939414	0.00737705	-0.00353807	0.00826143	-0.0075222	-0.0119791	-0.00821347	0.00615762	0.00615762	-0.0242401	-0.0245877	-0.0191191	0.00643158	0.017724	0.00140107	0.0016168	0.00263928	0.00117922	0.01633	0.01633	0.00968501	0.0025561	0.0183211	-0.00764436	-0.0274114	-0.0251934	0.0112166	-0.0147721	-0.00108749	-0.00108749	-0.00256657	-0.0223618	-0.00476812	0.00464501	-0.00194516	0.00961339	0.0185381	0.0134547	0.00554861	0.0246618	0.00850805
CB77	-0.0402446	-0.02384	-0.0681191	0.0175348	0.00938615	-0.0282884	-0.00303239	0.00110663	-0.00480884	0.00405076	-0.00353807	-0.00877431	0.0178025	0.0164187	-0.0188712	0.0140707	0.0140707	-0.0109582	-0.0147629	-0.0176771	0.00764463	-0.00303385	-0.00329447	-0.00230862	0.0151433	0.0115455	-0.0136924	-0.0136924	0.00968501	-0.00150773	-0.0132018	-0.00336363	-0.0300634	-0.0251934	0.0112166	-0.0188412	0.00798843	0.00798843	0.000506977	-0.011793	-0.00323797	0.0187563	-0.00194516	0.00364034	0.00716931	0.028319	0.0163043	-0.0378045	-0.0105733
CB78	-0.0354746	-0.0352232	0.00689833	-0.0162048	-0.00492672	0.0152576	-0.00303239	0.00110663	0.00899497	0.00667464	0.012849	0.00925335	-0.00856134	-0.0157938	0.0097972	-0.000881693	-0.000881693	0.00928607	-0.0290055	-0.0141118	0.007855	0.0142751	-0.00223709	-0.00398181	-0.00795417	0.0764234	-0.00114252	-0.00114252	0.00505313	-0.0209119	-0.0132018	0.00805841	0.0161403	0.0135	0.0108266	9.47058e-06	0.00453995	0.00453995	-0.00178791	0.0271815	0.0165082	0.0112144	-0.00194516	0.00424518	-0.00913943	0.0437986	0.0275052	-0.0275168	-0.00734236
CB79	-0.0121171	-0.0201802	0.00689833	-0.0145969	-0.00170322	-0.0193985	-0.00303239	0.00110663	0.0168353	-0.00310787	-0.00353807	-0.0188075	-0.00713574	-0.00976725	0.0131523	-0.0130817	-0.0130817	-0.00975177	0.00856071	-0.00963432	-0.00041948	-0.00905237	-0.00781521	-0.00385995	0.0145383	-0.00680237	-0.0111553	-0.0111553	-0.0840842	0.0025561	-0.0132018	-0.00553183	-0.00447877	-0.0251934	0.0112166	-0.00272849	0.00473692	0.00473692	0.00258228	-0.0223618	0.0189818	-0.00884703	-0.00194516	-0.0103064	-0.0239413	0.00547592	-0.000224793	0.0257423	0.0121731
CB80	-0.0433872	-0.000396733	0.00689833	0.0173744	0.00928206	-0.0302892	-0.00303239	0.00110663	0.0103069	0.00427064	-0.00353807	0.0094994	0.0222027	0.00314958	0.0134582	-0.0130817	-0.0130817	-0.016472	0.00244487	0.019405	0.0100018	0.0163044	0.00665178	-0.00573446	0.0151985	0.0246537	0.00424735	0.00424735	0.0087408	-0.0259523	-0.0132018	0.00805841	-0.0106379	-0.0141324	0.00237719	0.0105281	0.00158624	0.00158624	0.00503131	-0.0218684	-0.024685	0.00922857	-0.00194516	0.00946664	0.0101691	-0.00800057	-0.00997627	-0.0235653	0.0201255
CB81	-0.0126456	-0.0399785	0.00689833	0.0121702	0.00590414	-0.0327272	-0.00303239	-0.0129844	0.00812177	0.00215629	-0.00353807	-0.0242859	-0.00725966	-0.00949586	0.0136146	0.00826968	0.00826968	0.00873537	-0.0213198	0.0293154	0.00873547	-0.000314516	0.0254029	0.00591298	0.0154066	-0.0132999	0.000621292	0.000621292	0.00968501	-0.0303168	0.0407235	-0.00335603	0.0200928	0.0180511	-0.0698251	-0.000175937	0.00798843	0.00798843	-0.0045391	-0.0223618	-0.024685	0.00321257	-0.00194516	0.00983569	-0.00684869	0.0200957	0.010354	-0.017102	-0.00643381
CB82	-0.023542	-0.0263041	0.00689833	0.0200201	0.0109993	0.0152576	-0.00293396	0.00110663	0.00497854	-0.00301772	-0.00353807	-0.0190063	-0.00905941	0.016398	0.00621105	0.00729678	0.00729678	-0.0125805	-0.0137673	-0.0103982	0.00888532	0.00636189	0.0130114	-0.00270605	0.0116598	-0.0167171	-0.0115672	-0.0115672	0.00968501	-0.0352921	-0.0132018	-0.000844812	0.00420851	0.00108794	0.0112166	-0.000362957	0.00798843	0.00798843	0.00190117	-0.0103364	-0.024685	-0.000206826	-0.00194516	0.0097281	-0.0109361	-0.00644284	-0.00884911	-0.0341466	0.0111605
CB83	-0.0353466	0.00696492	0.00688359	0.010141	0.0134615	-0.0104823	-0.00303239	-0.0375838	-0.00569621	-0.0311342	-0.00353807	-0.00372568	-0.00761414	-0.0074162	0.00958493	0.00205588	0.00205588	0.0100193	0.007304	-0.0225101	0.00527498	0.0139187	0.0172829	0.00871782	0.0147064	-0.00984646	-0.012629	-0.012629	0.00968501	-0.0274033	-0.0132018	-0.0414911	0.0200251	0.0183293	-0.0640397	-0.00917422	0.00798843	0.00798843	-0.00184964	-0.0219287	0.00632608	0.00968664	-0.00194516	-0.00312111	0.0136112	0.0031831	-0.00188385	0.00459746	0.00441543
CB84	0.040496	0.00696492	0.00686248	0.0163561	0.00862109	-0.00524435	-0.00303239	0.00110663	0.000320272	-0.0170737	0.000444235	-0.0173356	-0.00905941	-0.00989502	-0.0196983	-0.00314406	-0.00314406	-0.00132467	-0.0202563	-0.0238584	0.00695686	-0.0124088	-0.00107164	-0.000651018	-0.0169626	-0.0166042	-0.00556986	-0.00556986	-0.0840842	-0.0142748	-0.0132018	0.00805841	0.0242834	0.0200544	0.0112166	-0.00437483	0.00404559	0.00404559	-0.00309121	-0.0114177	0.0245915	0.00750924	-0.00194516	0.00495585	0.000701668	0.0453225	0.0286079	-0.0245923	-0.0174408
CB85	-0.0304226	0.00696492	0.00689833	-0.00980953	-0.00836221	0.0152576	-0.00303239	0.00110663	0.0069	-0.0287721	0.0024665	0.0143178	-0.00758715	-0.00951822	-0.00443447	0.000218734	0.000218734	-0.0315774	-0.0312911	0.032421	0.0108173	0.00445414	0.00173237	-0.00143222	0.0145728	-0.00868883	-0.0101686	-0.0101686	0.00968501	0.0025561	-0.0132018	0.00805841	-0.00224209	-0.00307794	0.0112166	0.00161326	0.00345065	0.00345065	-0.00160719	-0.0175191	0.00416069	-0.00967233	-0.00194516	0.00965783	-0.0265116	0.00742294	0.00118406	-0.0421135	0.0175498
CB86	0.0129637	0.00691604	-0.0644403	0.0266221	0.0152845	-0.0194949	-0.00303239	0.00110663	0.0140161	-0.0198757	0.00419264	-0.0291916	-0.00905941	0.0267908	0.00849824	-0.00394754	-0.00394754	-0.0304167	-0.0313777	-0.0166171	0.00747771	-0.0124088	-0.0154205	-0.00573346	0.0134025	-0.0115865	-0.0136924	-0.0136924	0.00968501	-0.0120258	-0.0132018	-0.0126982	0.0189899	0.018568	0.0112166	0.00384953	0.00798843	0.00798843	0.00372362	-0.0223618	0.0071089	0.00233515	-0.00194516	0.00944005	-0.0106324	-0.00019279	-0.00432662	-0.00668795	0.0120966
CB87	-0.0429439	0.00680854	0.00689833	-0.014222	-0.0112262	0.0152576	-0.00303239	0.00110663	-0.0168516	-0.00442668	0.00405037	0.0118828	0.0316189	-0.00874154	0.00522983	0.00395432	0.00395432	-0.0299254	0.00709349	-0.0186931	0.00765445	0.0231438	0.00300001	-0.00208097	0.00725225	0.0366564	-0.00354989	-0.00354989	0.00968501	-0.00977421	-0.0132018	-0.00386657	0.0134617	0.0131203	-0.0507787	-0.0108679	0.00798843	0.00798843	-0.00527796	-0.0223618	-0.024685	0.00945942	-0.00194516	0.0067138	-0.00486542	-0.0108194	-0.012016	0.00116219	-0.00721741
CB88	-0.037171	-0.0162742	0.00689833	0.017993	0.00968354	-0.0192331	-0.00303239	-0.023967	0.0067909	0.00481361	-0.00353807	0.0146974	-0.00884688	0.034835	-0.00426282	-0.000792945	-0.000792945	-0.0224066	0.00136269	-0.0135301	0.0057921	-0.0124088	-0.0140705	0.000891644	0.0125477	-0.00573908	-0.0136924	-0.0136924	0.00968501	-0.0316811	-0.0132018	0.00805841	0.0086715	0.00980219	0.0112166	-0.00282369	0.000870748	0.000870748	-0.00437458	-0.0208376	0.0229872	-0.0101501	-0.00194516	0.00166082	-0.0116914	-0.0102317	-0.0115907	-0.044585	-0.00725115
CB89	0.0219625	0.00696492	0.00689833	0.0129799	0.0138438	0.0152576	-0.00303239	0.00110663	-0.000818132	-0.00790613	-0.00353807	-0.0233932	0.0232598	0.0167297	0.00424164	-0.00305509	-0.00305509	0.00976006	-0.00226948	0.00930368	0.00733342	-0.00513388	-0.0124658	-0.0045792	0.0140874	-0.0109423	-0.00802924	-0.00802924	0.00968501	0.0025561	-0.0132018	0.00805841	0.00995695	0.0111158	0.0107003	-0.00188184	0.00798843	0.00798843	-0.00526168	0.00240803	0.016866	0.0021694	-0.00194516	-0.00309288	-0.0189174	0.0417255	0.0260051	-0.00480385	0.0035085
CB90	0.0425021	-1.19915e-05	-0.0683887	0.0174702	0.00934425	0.0104392	-0.00303239	0.000574424	0.0132893	-0.0402552	-0.00353807	0.0273826	-0.00905941	-0.00420673	0.0101119	-0.0130817	-0.0130817	-0.0346806	0.0016086	0.00274562	0.0108173	-0.0124088	-0.022086	0.0171539	0.0142626	-0.0167171	-0.0129354	-0.0129354	0.00918537	0.0025561	0.0318443	-0.0144409	0.0184234	0.0152913	-0.0601551	-0.0224778	0.00798843	0.00798843	-0.00218747	-0.0223618	0.0137474	0.00216317	-0.00194516	-0.00183556	-0.0282983	0.0495615	0.0316752	0.0399094	-0.021945
CB91	-0.0316874	-0.0360512	-0.0442827	0.00543872	0.00994994	-0.00065283	-0.00303239	0.00110663	0.00435876	-0.0138106	0.00532167	-0.0407436	-0.00905941	-0.00400217	0.010721	0.00617129	0.00617129	0.010237	-0.00918334	-0.0105402	0.00904583	0.017359	0.0243241	-0.00441349	0.015133	-0.0125404	-0.00107353	-0.00107353	-0.0840842	0.0025561	-0.0132018	-0.0103198	0.00953012	0.00593776	0.0112166	-0.0100702	0.00576452	0.00576452	-0.000276219	-0.0215983	0.0109488	0.0135231	0.00483735	0.000308284	-0.00473776	0.016773	0.00794971	0.0125106	0.0180083
CB92	-0.045456	0.00696492	0.00689833	0.0118415	0.0142224	0.0050384	-0.00303239	-0.00593786	0.00280004	0.00826509	-0.00353807	0.0431628	-0.00698416	0.0173244	-0.01621	-0.00316987	-0.00316987	0.00851095	-0.0208276	-0.0146378	0.00664688	-0.0124088	0.0297219	0.00497565	0.0144579	-0.0167171	-0.0136924	-0.0136924	0.00968501	0.0025561	0.0254093	-0.0328375	-0.00326415	-0.00019317	-0.0557774	0.012472	-0.00518041	-0.00518041	0.00253091	-0.0223618	-0.024685	-0.00642161	-0.00194516	-0.000413992	0.00503016	0.00296612	-0.00204086	-0.0060224	0.00469486
CB93	-0.0331766	0.00696492	0.00689833	0.00608884	0.00928029	0.000846435	-0.00303239	0.00110663	0.0039469	0.00409903	-0.00353807	-0.0243656	-0.00905941	0.0177971	-0.016136	-0.0022218	-0.0022218	-0.0249062	-0.00508232	-0.0184754	0.00551411	0.00763298	0.00431981	0.00745928	0.00608233	-0.0167171	0.00247634	0.00247634	0.00968501	0.0025561	-0.0132018	-0.00382912	0.0216477	0.0193917	0.0112166	-0.00325078	0.00798843	0.00798843	-0.00108159	-0.0223618	0.00537519	0.0176821	-0.00194516	-0.00174604	-0.0432952	0.0487251	0.0310699	0.0399094	0.0185014
CB94	-0.037711	-0.00628498	0.00689833	0.0101365	0.010133	0.0152576	-0.00303239	0.00110663	0.0152991	0.0108247	-0.00353807	-0.0038226	-0.0090043	-0.0111838	0.011617	-0.0130817	-0.0130817	-0.027474	-0.0213311	0.0316783	0.0108173	-0.0124088	-0.00560823	0.00379765	0.0117048	-0.0167171	-0.000939346	-0.000939346	0.00968501	0.0025561	-0.0132018	-0.0323732	0.0159848	0.0163156	0.0112166	-0.00582397	0.00798843	0.00798843	-0.00318759	-0.0191631	-0.024685	-0.00882501	-0.00194516	-0.0142191	-0.0119213	-0.00988117	-0.0113371	-0.0408261	-0.000128356
CB95	-0.0375207	0.00694564	0.00689833	0.0190698	0.0192169	0.0152576	-0.00303239	0.00110663	0.0147806	-0.0142067	0.000852649	-0.0299941	-0.00835706	-0.000658384	-0.0204107	-0.0130817	-0.0130817	-0.0301954	-0.00955666	-0.00350496	0.00716575	0.033036	-0.0138103	0.0106746	-0.0133993	-0.0167171	-0.000329835	-0.000329835	0.00968501	-0.0276381	-0.0132018	-0.0169123	0.0166644	0.0169117	0.0112166	-0.000808883	0.00798843	0.00798843	-0.00466679	0.0388426	-0.000486066	-0.00061195	-0.00194516	-0.00388023	-0.0330033	-0.0129257	-0.0135401	-0.00676313	0.00460269
CB96	-0.0371898	0.00696492	0.00689833	0.0157769	0.00824519	-0.0253917	-0.00303239	0.00110663	0.0106175	-0.0012648	-0.00353807	0.00649112	-0.0076114	-0.0054246	0.0142937	-0.000704385	-0.000704385	-0.0280138	-0.036206	-0.00604603	-0.0182012	-0.0124088	-0.00244939	0.00880495	-0.0336142	-0.0167171	-0.0121525	-0.0121525	0.00968501	0.0025561	-0.0132018	-0.014241	-0.00518537	-0.0020798	0.0112166	-0.00284514	0.00518169	0.00518169	-0.00379284	-0.0223618	-0.024685	-0.0229471	-0.00194516	-0.0259714	-0.00993266	-0.0129257	-0.0135401	-0.0224292	-0.0246063
CB97	-0.0461506	-0.0293352	-0.0667192	-0.0118509	0.00182949	-0.00938977	-0.00303239	0.00110663	0.0100269	-0.00393083	-0.00353807	0.00869829	-0.00749305	-0.011688	-0.0218426	-0.0130817	-0.0130817	0.00729554	0.00718092	-0.0058502	0.00897818	-0.00318334	-0.00242931	0.00153054	0.00781765	-0.0138148	-9.28586e-05	-9.28586e-05	0.00968501	0.0025561	-0.0132018	0.00805841	-0.0120757	-0.0076719	0.0112166	-0.00843103	0.00798843	0.00798843	0.00425786	-0.00546207	0.00422626	0.0146031	0.00128067	0.00936424	0.0181469	0.0104662	0.00338612	-0.015591	-0.000355679
CB98	-0.0151051	0.00691147	0.00689833	0.00393045	0.000555997	0.0116543	-0.00303239	0.00110663	0.00326494	-0.0244751	-0.00102182	0.043149	0.0258973	0.00174152	-0.0101034	-0.00501628	-0.00501628	0.00992653	0.00730843	-0.00922616	0.0108173	-0.00122432	-0.0055857	-0.0021717	-0.0148266	0.0467884	-0.0136924	-0.0136924	0.00968501	0.0025561	-0.0130584	0.00805841	0.0233228	0.021281	0.0112166	0.00524978	0.00798843	0.00798843	-0.00314288	0.0369692	0.0060908	0.00889507	0.00193334	-0.0165656	-0.0285607	0.0173317	0.00835394	0.0363389	0.00763734
CB99	0.0276684	-0.0258876	-0.0622736	-0.0162048	-0.0125132	-0.035612	-0.00303239	0.00110663	-0.00336033	-0.0369457	0.0119547	-0.0127587	-0.00905941	0.00949954	-0.0156782	-0.00328535	-0.00328535	-0.0275257	-0.0266388	0.0258138	0.00552979	0.0177686	-0.0146054	-0.00154743	0.0145409	0.0307835	0.00371748	0.00371748	-0.0840842	0.0025561	-0.0132018	-0.0148657	0.0176228	0.015036	-0.0349648	-0.0055864	0.00583431	0.00583431	-0.00559957	0.0398564	0.0052899	0.00669819	-0.00194516	0.00966731	-0.00928653	-0.0129257	-0.0135401	-0.017252	-0.0026922
CB100	-0.00807686	-0.0137127	0.00689825	0.0245967	0.0187885	0.0104221	-0.00303239	0.00110663	0.0133008	-2.31658e-05	-0.00353807	0.00262611	-0.00901704	0.0138851	0.000703711	-0.00405996	-0.00405996	0.00952906	0.00151384	-0.0020267	0.0108173	-0.0108374	0.0146077	-0.00239765	0.0151513	-0.0146252	0.00367439	0.00367439	0.00968501	0.0025561	-0.0132018	0.00107751	0.0100763	0.00757229	-0.00623275	-0.0020068	0.00639956	0.00639956	0.000908136	-0.0207245	-0.024685	0.0112123	-0.00194516	-0.000926704	0.00831121	0.00673968	0.000689653	-0.0340421	0.0143785
CB101	-0.0413411	0.00686298	-0.0411576	0.0204968	0.0113087	0.0152576	-0.00303239	-0.00320714	0.00396507	0.00924607	0.00520587	0.0162544	-0.00802012	-0.0119178	-0.00999213	0.00395539	0.00395539	-0.0239162	0.0070592	-0.0141182	0.0108173	0.0354358	-0.00480176	-0.0045265	0.0143086	0.00473009	-0.0106422	-0.0106422	0.00968501	0.0025561	-0.0132018	0.0015594	-0.00435728	-0.00191167	-0.0315209	0.00626409	0.0066125	0.0066125	0.00214798	-0.0223618	-0.024685	-0.00497797	-0.00194516	0.0094834	-0.015595	0.00652099	0.000531411	0.00599091	0.00122195
CB102	-0.022734	0.00553831	0.00689833	0.0250686	0.0142761	-0.00134641	-0.00303239	0.00110663	0.0109097	0.000182898	0.0109566	-0.0187629	0.0150177	-0.00554987	-0.0131791	-0.0130817	-0.0130817	0.010702	-0.0197413	-0.0237681	0.0054428	0.00723427	0.0121419	-0.0111047	0.0108033	-0.0122298	-0.00866269	-0.00866269	0.00968501	0.0025561	-0.0132018	-0.0119802	-0.0125729	-0.00855699	0.0112166	-0.0128968	-0.0186208	-0.0186208	-0.00240547	-0.0223618	0.0287788	-0.00393027	-0.00194516	0.00952057	-0.0170841	0.0266718	0.0151124	0.0103315	0.0192341
CB103	-0.00279333	0.000867328	-0.0399283	-0.010876	-0.00331719	0.00431613	-0.00303239	0.000572461	0.00220048	-0.00582577	-0.00261486	-0.0288404	-0.00905941	-0.00350328	-0.0219854	-0.0130817	-0.0130817	-0.0187908	0.00225843	-0.00381831	0.00733664	-0.0053871	0.00011835	-0.00597318	0.0147402	-0.0167171	-0.0136924	-0.0136924	0.00968501	0.0025561	-0.0132018	0.00805841	-0.00964992	-0.0121098	0.00316916	0.00616993	-0.00936212	-0.00936212	-0.00559957	0.031576	0.0115946	-0.00457766	-0.00194516	0.00290656	-0.018906	-0.0113114	-0.012372	0.039191	0.0101916
CB104	0.0408221	0.00696492	0.0068978	0.0154013	0.00800137	0.00928626	-0.00303239	0.000610744	0.0124609	-0.00977432	0.00203523	-0.0179948	-0.0090483	-0.00826048	-0.023043	-0.00306984	-0.00306984	-0.00165318	-0.0233037	-0.00888799	0.00853071	0.0292092	-0.00212952	-0.00168064	0.0146492	-0.0167171	-0.00976974	-0.00976974	0.00968501	0.0025561	-0.0132018	-0.0104806	0.00789479	-0.00931342	0.0112166	-0.00843042	0.00798843	0.00798843	-0.00310254	0.0111275	-0.024685	0.0185748	-0.00194516	0.00439351	0.0102261	0.0208093	0.0108703	-0.0345047	0.0017386
CB105	-0.0422526	0.00685142	-0.0712483	0.0219396	0.0162236	-0.0552761	-0.00303239	0.00110663	0.0170389	-0.0155548	-0.00353807	0.00760469	0.0200687	-0.0111917	-0.0114315	0.000622498	0.000622498	0.00904486	-0.0146353	-0.0114636	0.0108173	0.0343299	-0.00370428	-0.0015219	0.0143762	0.0385723	-0.0126421	-0.0126421	0.00968501	-0.0218895	0.0315115	0.00805841	-0.0304482	-0.0251934	-0.030311	0.00103455	-0.00912909	-0.00912909	-0.00347212	0.00315538	-0.024685	-0.00867023	-0.00194516	0.00111604	0.00786532	0.00313219	-0.00192069	-0.0206082	0.0134786
CB106	-0.0366179	-0.0122303	0.00689659	0.0212058	0.0117689	0.00765091	-0.00303239	-0.0287572	0.0153348	0.00157129	-0.00258438	-0.0265999	-0.00865574	0.00212433	0.0125838	-0.0130817	-0.0130817	-0.0110124	-0.00047271	0.00825356	0.0108173	0.00985109	0.00869953	0.00121055	0.00766831	0.00368869	0.0098776	0.0098776	0.00968501	-0.030168	0.014765	-0.00264715	0.0164642	0.0125068	0.0112166	-0.009895	0.00798843	0.00798843	-0.00389276	-0.0211225	-0.024685	0.00715329	-0.00194516	0.00983569	-0.00645257	-0.0019316	-0.00558481	-0.0155652	-0.0108157
CB107	-0.0367976	-0.0220534	0.00689833	-0.0115254	0.000861211	0.0152576	-0.00303239	-0.048844	-0.000257049	0.00735216	-0.00139874	0.00564885	-0.00830766	-0.0103529	0.00169445	-0.0130817	-0.0130817	-0.0332039	-0.0141598	0.0283198	0.00880997	-0.00457595	0.00383116	0.0142996	0.0149719	-0.0167171	-0.0121119	-0.0121119	0.00968501	0.0025561	-0.0132018	0.00805841	-0.0307358	-0.0251934	-0.0291466	-0.00448582	0.000972615	0.000972615	0.000568824	-0.00505612	0.0180187	-0.000588481	-0.00194516	-0.00603051	0.000235995	0.00817073	0.00172515	-0.0253018	0.0189879
CB108	-0.0511208	0.00105616	-0.0662026	0.0210136	0.0116441	0.0152576	-0.00303239	-0.00457926	0.00223829	-0.0230862	0.00475247	0.00300329	-0.00905941	-0.0069734	-0.0137193	-0.00300691	-0.00300691	0.00975658	-0.0141993	-0.000579097	0.0108173	0.059581	0.00798289	-0.00247138	0.0153501	-0.0167171	-0.0136924	-0.0136924	0.00968501	-0.0101696	-0.0132018	-0.011495	-0.00264546	-0.000275131	0.0105839	-0.0134302	0.00650559	0.00650559	0.0102176	0.045244	-0.000530466	-0.00143961	-0.00194516	-0.00332416	0.0101971	0.00453803	-0.00090344	0.00975009	-0.020683
CB109	0.022212	-0.0171694	0.00689833	0.0150255	0.0158485	0.00316795	-0.00303239	-0.0249813	0.0173221	-0.0169242	-0.00353807	-0.00946501	0.0251613	-0.0102701	-0.0160077	-0.00129641	-0.00129641	0.010702	-0.0082394	-0.0101672	0.0100669	-0.0124088	-0.00514746	-0.00566256	-0.00646826	-0.0167171	-0.0134394	-0.0134394	0.00968501	0.0025561	-0.0132018	-0.00910337	-0.0298649	-0.0251934	0.0112166	0.000837149	0.00798843	0.00798843	0.00589102	0.0676025	-0.024685	-0.0229471	-0.00194516	0.00946147	0.0021845	-0.0115301	-0.0125302	0.0185862	0.0118449
CB110	-0.0130033	-0.025096	0.00689833	-0.013239	-0.0105882	0.0152576	-0.00303239	0.00110663	0.00924148	0.00996729	-0.00353807	-0.0204414	-0.00905941	-0.00395068	-0.00351214	-0.0130817	-0.0130817	0.00976299	-0.015052	-0.0258568	0.00555528	-0.0124088	0.00867176	0.00211665	-0.016845	-0.0167171	-0.0136924	-0.0136924	0.00968501	-0.015205	-0.0132018	0.00805841	0.00130898	0.00291504	0.0112166	0.00839348	0.0055614	0.0055614	-0.00160655	-0.0160681	-0.024685	0.00740194	-0.00194516	0.00983569	0.0144979	-0.00582091	-0.00839909	0.0399094	0.012083
CB111	-0.0399453	0.00693794	0.00689833	0.0163325	0.00860578	-0.00616223	-0.00303239	-0.00605518	0.00337423	-0.0351407	-0.00353807	0.00865461	-0.00780687	0.00179524	0.0121194	-0.00320794	-0.00320794	-0.0169262	0.0113131	0.0196648	0.00669508	-0.0124088	0.0170808	0.0118229	0.00991588	-0.0167171	0.0200002	0.0200002	0.00968501	0.0025561	-0.0132018	0.00805841	0.0169737	0.0114471	0.0109596	-0.00392587	0.00687935	0.00687935	0.000804806	-0.0215978	0.0118505	-0.0157936	-0.00194516	-0.00923385	-0.018059	0.00558929	-0.000142761	-0.0217626	0.0142394
[truncated: 46 more columns]
