# Supplementary material for: Deciphering the Gene Expression and Alternative Splicing Basis of Muscle Development Through Interpretable Machine Learning Models
Source: Biology (Basel). 2025 Aug 15;14(8):1059. doi: 10.3390/biology14081059 (PMC12383657; doi:10.3390/biology14081059)
Supplement: Supplementary file 1 [file biology-14-01059-s001.zip › Table S12.xlsx]

## Sheet: Sheet1
Table S12. Shapley values for feature DSTs in XGBoost model.
ID	DIS3-204	B3GALNT1-201	MYOM2-204	P4HA3-202	P4HA3-203	COLQ-201	TAPBP-202	FAM110B-204	PHF14-201	AKAP8L-202	VIPAS39-203	PPIL4-202	SEC24D-201	CRYL1-202	UPF2-201	CFAP97-201	CFAP97-202	ANAPC10-203	NAT-206	NXNL2-203	EIF3K-202	EIF3K-204	TNFAIP8-203	HS3ST1-207	NAMPTP1-202	SOCS1L-208	TOR1AIP2-201	TOR1AIP2-202	MTERF2-202	ENSGALT00010026485	TMTC2-203	MTX3-202	C1orf21-204	C1orf21-205	PIGN-209	MICAL3-204	ENSGALT00010030452	ENSGALT00010030453	TGFBI-204	KIAA0825-209	KIAA0825-210	IL1R1-205	ENSGALT00010034241	FHL3-204	LIMS1-207	DCX-202	DCX-201	COL4A5-205	ENSGALT00010038487
XJ1	0.334938	0	0.00318609	-0.892307	-0.00915986	0.21275	-0.0582478	0	0.107782	0.0630796	-0.0446586	-0.31063	0.0506785	-0.0661472	0.0216875	-0.0133657	0	0.158607	0.0495631	-0.526235	-0.00601152	-0.30433	-0.119911	-0.256261	-0.649327	-0.235627	-0.196648	0	0	0.0106517	0.0378476	0.0730198	-0.0606153	-0.0192483	0.0102261	-0.00777877	-0.355307	0	-0.0789424	-0.209722	-0.0901514	0.0391874	0	0.00581988	0.478546	-0.026484	0.37981	-0.288254	-0.129757
XJ2	0.290915	0	-0.00862051	0.169503	0.0166273	-0.205408	-0.0168486	0	-0.151685	0.0901649	0.250209	0.068684	-0.0255004	-0.0654794	0.0428961	0.00951737	0	0.142193	0.0619938	-0.259005	-0.00601152	-0.273773	-0.0514464	0.133603	-0.647505	-0.208966	0.251721	0	0	0.0106517	-0.0148194	0.211912	-0.108672	-0.141958	0.0102261	-0.154523	-0.302164	0	-0.0954139	0.161837	-0.261847	0.0241484	0	-0.00437752	-0.42458	-0.0250496	-0.150713	-0.356051	-0.287835
XJ3	-0.450981	0	0.00210547	-0.571948	-0.0513284	0.212982	-0.0213403	0	0.198408	0.060778	-0.0190281	0.266208	-0.00330369	-0.0138225	0.064729	-0.0550611	0	-0.29279	0.0900369	0.124269	-0.0704712	-0.176224	-0.0828198	0.0711104	0.170441	0.122133	-0.172553	0	0	0.00575245	-0.00928153	0.195064	0.0941111	0.00803437	0.0461727	0.183602	0.266097	0	0.0413141	0.672566	-0.0334221	0.104062	0	-0.00485231	0.35167	-0.00639679	0.220209	0.343385	0.0173982
XJ4	-0.0278127	0	0.00162521	0.160352	-0.0513284	0.213889	-0.007446	0	0.176144	0.0989919	-0.0100837	-0.361365	0.0534178	-0.012907	0.0265334	0.0392076	0	0.131588	0.0826186	0.161058	-0.0704712	-0.132163	0.21731	-0.201254	0.289888	0.30282	0.323111	0	0	0.00996262	-0.00928153	0.107533	-0.0449861	0.0140494	0.0203586	0.305811	0.134184	0	0.0813968	0.329429	0.126147	-0.00975637	0	-0.00279109	-0.243108	-0.000632836	-0.0726447	0.290995	0.460058
XJ5	0.269459	0	0.0375043	0.498574	0.0129058	-0.211545	-0.0235581	0	0.189309	0.106335	-0.0122495	0.389177	-0.0301859	-0.0211892	0.0234745	0.00951737	0	0.205102	0.0639757	-0.136604	0.0403602	-0.144943	0.214547	0.132978	-0.032027	-0.22828	-0.130924	0	0	0.027044	0.0604295	0.285923	0.0125651	0.0389046	0.0802646	-0.18357	-0.0357674	0	-0.029887	-0.145174	-0.232986	-0.0232109	0	-0.00279109	-0.2993	-0.00120299	0.233296	0.330812	-0.0990339
XJ6	0.0719201	0	0.00210547	0.20683	0.0210021	0.0910305	-0.0200795	0	0.0652528	0.0817707	-0.0388357	0.607177	-0.122963	-0.0592192	-0.019866	-0.0133657	0	0.182793	0.0613815	0.167434	-0.00601152	-0.264442	-0.112934	-0.186901	-0.495597	-0.20612	-0.106439	0	0	0.00380669	-0.00628205	0.193245	-0.123012	-0.142354	0.0133435	-0.0975549	-0.282986	0	0.0148017	0.391471	-0.0104372	0.0273771	0	-0.00437752	-0.407279	-0.0213423	-0.0936942	0.116635	-0.0598993
XJ7	0.329705	0	0.00600493	-0.766764	-0.0808908	0.0682789	-0.0384337	0	-0.145245	0.0607803	-0.0448793	0.204158	0.0414202	-0.0606363	-0.187154	-0.0133657	0	0.182793	0.0131096	0.113581	-0.00601152	-0.254623	-0.0972988	-0.249104	-0.0566522	-0.147978	-0.184903	0	0	0.00996262	-0.00558536	-0.353178	-0.112371	-0.136652	0.0207003	-0.237907	-0.0666065	0	-0.0727957	-0.315265	-0.315722	0.0337585	0	-0.00437752	-0.73106	-0.0287748	-0.118266	0.117564	-0.0884219
XJ8	-0.328033	0	-0.00862051	0.308665	-0.0808908	0.107189	0.187266	0	-0.156014	0.0430478	-0.0317714	-0.406211	-0.0325377	-0.0143995	0.00841376	0.00951737	0	0.132864	0.0744707	0.0254146	0.0403602	-0.160888	-0.104653	-0.279983	0.183663	-0.168189	0.180675	0	0	0.00996262	-0.00628205	-0.19793	0.00636541	0.00164791	-0.210294	-0.0857439	-0.197581	0	-0.0547549	-0.0597922	-0.261246	-0.206299	0	-0.00279109	-0.570682	-0.0271763	-0.121133	-0.544821	-0.19551
XJ9	0.168725	0	0.00210547	-1.01743	-0.0118012	-0.143012	-0.0376503	0	-0.201624	0.0648007	-0.0526621	0.0407841	-0.0415592	-0.0632197	0.0245445	-0.0550611	0	0.133758	0.0323994	0.135379	-0.0123829	-0.19625	-0.14341	-0.0479641	0.302718	0.244766	0.209774	0	0	0.00554342	-0.0297642	0.188659	-0.0991816	-0.139623	0.0207003	-0.274939	-0.0982473	0	-0.09117	-0.307391	0.254194	-0.423799	0	-0.00437752	-0.196385	-0.0187925	0.208662	0.170596	-0.0792862
XJ10	-0.54158	0	0.00210547	-0.767147	-0.00593571	-0.192124	-0.0376503	0	-0.110695	0.0591628	-0.0384036	-0.493132	-0.0256531	-0.0621098	-0.0468196	0.00951737	0	-0.14209	0.0645796	-0.320571	0.0070919	-0.193585	-0.0776586	0.126814	0.316676	0.320023	-0.181477	0	0	0.0101469	-0.0297642	-0.418602	-0.0148652	0.0242117	0.0143854	0.31245	0.0896052	0	-0.0487982	-0.230463	-0.224383	0.0480266	0	-0.00995082	-0.243459	-0.0170967	-0.169641	0.126984	-0.125793
XJ11	0.304325	0	0.00318609	0.517483	-0.0118012	-0.0745808	-0.0263209	0	-0.112232	0.0796735	-0.0158064	-0.24657	0.091599	-0.0283655	0.0218487	0.0392076	0	0.291123	0.115814	-0.285397	-0.0123829	-0.166859	-0.112773	0.246497	0.214472	-0.139164	0.331615	0	0	0.027044	0.121371	0.21862	0.0069257	0.052421	0.0117138	-0.109845	0.106919	0	0.137215	-0.0552271	-0.00360725	-0.030619	0	-0.0156659	0.492529	0.00218912	-0.0904427	-0.202071	-0.0321931
XJ12	0.435857	0	0.00600493	0.500375	0.0723193	0.207244	-0.0251248	0	0.182139	0.0989919	-0.0237069	0.714468	0.0651121	-0.0271431	0.05909	-0.0550611	0	0.220492	0.0595243	0.203605	-0.00676829	-0.11377	-0.0645179	0.160488	0.539387	-0.137464	-0.126322	0	0	0.00575245	-0.00928153	0.239965	0.117794	0.0327765	0.0207003	0.354464	-0.14697	0	-0.0656121	-0.121389	0.315389	-0.000104161	0	-0.00437752	-0.316897	0.00380484	-0.0546986	0.176217	-0.119132
XJ13	0.451452	0	0.00486756	0.338409	0.0280747	-0.182902	-0.0235581	0	-0.0459071	-0.233272	-0.0266183	0.304968	0.0610941	-0.0518317	0.061947	0.0392076	0	-0.363826	0.0365119	-0.101989	-0.0123829	-0.171823	-0.128031	0.110534	-0.232282	-0.0252017	-0.171087	0	0	0.00996262	-0.0297642	-0.197741	-0.0602153	-0.0957201	0.00551172	-0.245422	0.135563	0	-0.0729406	-0.173715	-0.088459	0.0353416	0	-0.0776912	-0.451525	-0.0138005	-0.103638	-0.479686	-0.143433
XJ14	-0.340206	0	0.00210547	-0.464956	-0.0513284	0.16612	-0.0225029	0	0.142728	0.0931569	-0.030878	-0.377132	0.0545698	-0.0653976	0.0487636	0.00951737	0	0.100447	-0.148286	0.0896291	0.0070919	-0.197123	-0.0897889	-0.226169	-0.287288	0.327527	0.243405	0	0	0.00308069	-0.00928153	-0.338138	-0.0400449	0.0214808	0.0143854	-0.18283	0.194375	0	0.024356	0.642141	-0.250026	0.0338037	0	0.00581988	-0.5244	-0.0118056	0.216237	-0.43871	-0.163557
XJ15	-0.137797	0	0.00318609	0.31014	0.0166273	-0.178584	-0.0235581	0	-0.206747	0.080322	-0.0387307	0.470476	-0.0859738	-0.0614232	0.0166448	0.00951737	0	0.20414	0.0381557	-0.0841421	0.00344291	-0.206986	-0.123914	-0.0706651	-0.486651	-0.196019	-0.211354	0	0	0.00948004	-0.0148194	0.24657	-0.123012	-0.148018	0.00702865	-0.103622	-0.0749969	0	-0.0826688	-0.129543	0.111174	0.0356286	0	-0.00437752	-0.474203	-0.011696	-0.167165	0.135279	-0.259496
XJ16	-0.604279	0	0.00318609	-0.732304	-0.0513284	-0.168245	-0.0303247	0	0.187568	0.0565116	-0.0448307	0.747881	0.0881193	-0.0294233	0.0241647	-0.0550611	0	-0.107439	0.0453386	0.112252	0.0070919	-0.0964481	-0.128837	0.0742005	0.489061	0.0658175	-0.178655	0	0	0.00380669	-0.0297642	0.206902	-0.113521	-0.139623	0.0180286	-0.231995	-0.0943209	0	0.0348094	-0.230467	-0.0980193	0.0334923	0	0.0132295	-0.52256	-0.0193043	-0.0856708	0.119089	-0.283599
XJ17	0.283614	0	0.0103444	0.454984	-0.00915986	0.267984	-0.0418056	0	0.075655	0.102618	-0.0113546	0.41838	-0.0245384	0.104772	0.0163853	0.00951737	0	-0.0983703	-0.124259	0.0954888	-0.0205913	-0.150032	0.112106	-0.135744	0.354703	0.192932	-0.17824	0	0	0.00588357	-0.00928153	-0.275349	-0.112305	-0.0768108	0.0461727	0.215403	0.12828	0	-0.0522535	-0.138112	0.274834	-0.367892	0	-0.0033379	0.344575	0.00124367	-0.0523617	0.227941	0.0303345
XJ18	0.255234	0	-0.00870181	0.209616	-0.0808908	-0.195338	-0.0216287	0	-0.122131	-0.255627	-0.0381681	-0.401255	-0.0453752	-0.0640937	0.0402003	0.00951737	0	0.198027	-0.00626215	0.0643716	-0.00601152	-0.264359	-0.164271	-0.25082	0.0707941	0.304354	-0.101747	0	0	0.00996262	-0.0297642	-0.168627	-0.0339335	0.0206204	0.0207003	-0.176219	-0.375644	0	0.0490747	0.314513	-0.235442	0.0620762	0	0.00581988	-0.408758	-0.0248694	-0.0912508	0.255108	-0.0298061
XJ19	0.317818	0	-0.01317	0.507197	-0.00915986	-0.257596	-0.0251221	0	0.201358	0.102618	-0.0277625	-0.2881	0.0247415	-0.0199139	0.0132471	0.0392076	0	0.120229	0.128664	0.103765	0.0403602	-0.142609	-0.0876735	0.13008	-0.17825	0.160242	0.327314	0	0	0.027044	-0.0148194	0.294572	0.00302384	0.0177374	-0.258567	0.252644	0.320926	0	0.054982	-0.14506	-0.0593056	0.10031	0	0.00371073	-0.290839	-0.000299192	-0.0732878	0.252726	-0.14623
XJ20	0.239854	0	0.00321614	0.557045	0.113971	0.189058	-0.00807342	0	-0.12397	0.131371	-0.0329495	0.371066	-0.0491715	0.434015	0.061947	0.0392076	0	0.195131	0.0283099	0.206555	-0.00676829	-0.0893489	-0.0643955	-0.219434	0.44647	-0.154507	-0.152121	0	0	0.00996262	-0.00628205	-0.259158	0.111986	0.0620458	0.012942	-0.278577	-0.0416491	0	0.0573427	-0.125187	0.112588	0.0624042	0	-0.00306875	0.379467	-0.0137244	-0.0945366	-0.354751	-0.0735507
XJ21	-0.28286	0	-0.00862051	-0.912672	-0.0118012	-0.183245	-0.0403199	0	-0.15132	0.0648007	-0.037923	-0.342754	0.0416666	-0.0602476	-0.0527572	-0.0133657	0	0.145061	0.0532421	-0.161026	-0.00601152	-0.261338	-0.0995068	0.204368	-0.296909	-0.169255	-0.131184	0	0	0.00554342	-0.0148194	-0.427875	-0.0148451	-0.0211471	0.0195839	-0.0688111	-0.0880535	0	0.352748	-0.269833	-0.111985	0.0671604	0	0.00581988	-0.580681	-0.0289338	-0.154948	0.232658	-0.222756
XJ22	0.202602	0	-0.0056967	-0.938786	0.0166273	-0.211529	-0.0599894	0	-0.140932	0.0644063	-0.0529468	-0.254283	-0.040504	-0.0150554	0.0234745	-0.0550611	0	-0.199681	0.0590655	0.132456	-0.0704712	-0.196571	-0.129757	-0.227754	-0.683192	-0.329082	-0.211439	0	0	0.0106517	-0.0148194	0.193614	-0.0189763	0.0100477	0.0358737	-0.132278	-0.14946	0	0.0569818	-0.292664	-0.0848649	-0.28797	0	-0.0182696	0.160244	-0.0191023	-0.0809031	0.153178	-0.0498141
XJ23	0.338767	0	0.00346675	0.482826	-0.0513284	0.267831	-0.0134915	0	0.281158	0.0883706	-0.0226906	0.360207	-0.119546	0.386413	-0.0417945	0.00951737	0	0.216478	0.0913461	0.144974	0.0070919	-0.222748	-0.0790911	-0.0235184	-0.315711	-0.164069	-0.212948	0	0	0.00996262	-0.00928153	0.199075	0.112235	0.0327765	0.0195839	-0.18582	-0.0250384	0	0.0474545	0.107389	-0.329379	0.0961092	0	-0.00306875	0.384429	-0.00120299	-0.105047	0.285393	0.597469
XJ24	0.358324	0	-0.00862051	-0.667985	-0.0808908	0.138811	-0.0330971	0	-0.205404	0.062738	-0.0328412	0.35562	-0.122963	-0.0560787	-0.0834042	-0.0133657	0	0.159976	0.0554141	-0.0931295	0.0070919	-0.216242	-0.147362	-0.242556	-0.406988	0.0673716	-0.182794	0	0	0.00547059	-0.00928153	0.232677	-0.10958	-0.142316	0.00588198	-0.186839	0.155306	0	0.142048	-0.230225	-0.168679	-0.0494209	0	-0.00437752	-0.513969	-0.0221298	-0.099219	-0.366896	-0.205467
XJ25	-0.200495	0	0.0101962	0.416814	-0.0808908	0.115463	-0.0251221	0	-0.168714	0.0887852	-0.0412577	-0.382094	-0.00379144	-0.0684533	0.0166448	0.00951737	0	0.111255	0.0229975	-0.0900938	-0.0123829	-0.160428	-0.128264	-0.278731	-0.473939	0.0639721	0.0703125	0	0	0.00996262	0.0378476	0.256533	-0.00731109	0.0110788	0.0207003	-0.0208273	-0.0766926	0	-0.0947126	-0.19572	0.137076	-0.423799	0	0.00581988	-0.575754	-0.0211362	-0.121131	0.17526	-0.161837
XJ26	-0.418177	0	0.00346675	0.0911707	-0.0808908	-0.191496	-0.0172311	0	-0.234303	0.0840271	0.260058	-0.377034	0.0493934	-0.0950008	0.0120595	-0.0133657	0	-0.31123	0.0443831	0.0891544	-0.0123829	-0.152503	-0.119774	-0.224844	0.308898	0.0626013	-0.384759	0	0	0.00996262	-0.0297642	-0.308756	-0.059326	0.0165709	0.0207003	-0.152612	-0.0530243	0	-0.0640027	-0.132692	0.178159	0.0500607	0	-0.0776912	0.297236	-0.0133351	-0.125969	0.202665	0.306773
XJ27	-0.118045	0	0.00321614	0.294725	-0.0118012	-0.286649	-0.0363721	0	-0.123766	-0.202723	-0.0310238	0.355698	-0.103381	-0.0588305	0.0133558	-0.0550611	0	0.110676	0.055866	0.0464802	0.0070919	-0.255807	-0.101311	-0.186901	-0.3425	-0.159397	0.228471	0	0	0.00554342	-0.0297642	-0.207638	-0.0930345	0.0180954	0.013269	-0.0778769	0.0418939	0	-0.0732008	-0.179856	0.181541	-0.224266	0	0.00581988	-0.00914262	0.136894	0.272691	-0.32659	-0.145974
XJ28	-0.0595383	0	0.00162521	0.490971	-0.0118012	0.221488	-0.0184038	0	-0.124456	0.067845	-0.0231711	0.328165	-0.0391504	-0.0112066	0.0126779	-0.0550611	0	0.222718	0.0740653	0.243814	-0.0123829	-0.155025	-0.120413	0.125443	-0.23738	-0.176387	-0.060468	0	0	0.027044	-0.00628205	-0.255707	-0.108758	-0.025593	0.0421841	-0.103024	0.115881	0	0.0343997	-0.0629852	0.192762	0.0970059	0	0.00371073	0.459602	-0.00147581	-0.105274	-0.268302	0.53522
XJ29	0.352574	0	-0.00862051	-0.624373	-0.00593571	-0.255391	-0.0417419	0	-0.16908	0.0911043	-0.0408345	-0.354511	-0.00205783	-0.0598054	0.0245445	0.00951737	0	0.163163	-0.00181844	-0.101543	0.00344291	-0.237429	-0.108089	0.172835	0.498898	-0.2181	-0.172195	0	0	0.00948004	-0.0297642	0.328159	-0.0672831	-0.0233081	0.013269	-0.175172	0.152501	0	0.0215092	-0.241105	0.285779	0.0325421	0	-0.00437752	-0.443721	-0.0159831	-0.0596455	-0.407698	-0.192295
XJ30	0.34846	0	0.0375043	-0.685947	0.0723193	0.122915	-0.0270165	0	0.148113	-0.124955	-0.0192207	0.483708	0.0482449	-0.0130642	0.0163853	0.0392076	0	0.215155	-0.0438393	0.117105	0.0403602	-0.130132	-0.0667611	0.176143	-0.16776	0.150043	-0.163781	0	0	0.00996262	-0.00558536	-0.105368	0.00958778	0.0725644	0.0011828	0.312741	0.162929	0	0.0155087	-0.237096	0.170295	0.0598333	0	-0.00279109	-0.221653	-0.0110545	0.338294	-0.697455	-0.0372722
XJ31	-0.419515	0	-0.00862051	-0.822976	-0.0149062	-0.0296796	-0.0460474	0	0.132925	0.0931569	-0.0346675	0.397336	-0.140527	-0.0539944	0.0166448	0.00951737	0	0.177598	0.0516142	0.101866	0.00344291	-0.289353	-0.112659	-0.204702	-0.474976	0.0528154	-0.203995	0	0	0.00996262	-0.0148194	-0.187138	-0.109366	-0.142316	0.0143854	-0.20374	0.149253	0	0.354066	-0.28608	0.0436764	0.0337238	0	-0.00437752	0.262083	-0.031989	-0.14887	-0.221064	-0.172255
XJ32	0.0556537	0	0.00210547	-0.665296	-0.0118012	-0.236286	-0.0409585	0	-0.110835	0.0527851	-0.0293159	-0.394119	-0.0386148	-0.068842	0.0245445	0.00951737	0	0.19957	0.00839744	-0.210146	0.00344291	-0.228344	0.188235	0.173021	-0.28448	0.311722	0.0875878	0	0	0.00554342	-0.0297642	-0.523903	-0.000505216	0.0207046	0.0207003	-0.0632584	-0.0572314	0	-0.119971	-0.277676	0.232327	-0.0918612	0	-0.00437752	-0.468324	-0.0167786	-0.131392	-0.10994	-0.298759
XJ33	0.398208	0	0.00321614	0.579481	0.0166273	0.223579	-0.00650942	0	-0.117642	0.101197	-0.0280162	0.570997	0.061628	-0.0332428	0.061947	0.0392076	0	-0.221274	0.0355777	0.127243	0.0070919	-0.152121	-0.131776	-0.167704	0.328705	0.252586	0.214083	0	0	0.027044	0.0378476	0.210579	-0.0599426	0.0330244	0.0180286	0.282305	-0.0417088	0	-0.0438511	-0.118951	0.253508	0.0375686	0	0.0132295	-0.395913	0.00178119	-0.0761586	0.136371	0.337221
XJ34	0.457137	0	0.00210547	0.525564	0.00836314	0.215345	-0.0245157	0	-0.0959661	0.108838	0.201321	-0.324004	-0.0317745	-0.0632197	0.05909	-0.0550611	0	0.190549	0.106763	0.090725	0.0070919	-0.128271	-0.0273798	0.184929	0.331087	0.127314	-0.117983	0	0	0.027044	0.0256166	-0.334549	-0.0116703	0.0142751	0.0135811	0.308529	-0.0618115	0	-0.0456481	-0.120154	-0.0423451	0.0339249	0	-0.00437752	-0.29366	-0.000945852	0.148153	-0.372409	-0.128286
XJ35	0.346188	0	0.00486756	-0.733474	-0.0199259	-0.109851	-0.0599894	0	-0.0984137	0.0931569	-0.0432231	-0.206615	-0.0392758	-0.067845	0.0245445	-0.0133657	0	0.18598	0.0188681	0.0416212	-0.00601152	-0.274663	-0.0808011	0.169294	-0.391715	0.287248	-0.172568	0	0	0.00391035	-0.0148194	-0.355411	-0.0563872	-0.0165173	0.0135811	-0.0586893	-0.0594474	0	0.0215092	-0.327356	0.186241	-0.164294	0	-0.00437752	0.371241	-0.0310146	-0.127229	-0.496766	-0.215633
XJ36	0.261544	0	0.00318609	-0.767617	-0.0199259	0.16294	-0.0619783	0	-0.0987729	0.0544859	-0.0543297	-0.512556	-0.0485815	-0.0687863	-0.0607579	-0.0133657	0	0.146385	-0.233127	0.165266	0.00234834	-0.290108	-0.14868	-0.252824	0.169773	-0.110382	-0.19796	0	0	0.00580409	-0.00628205	-0.252029	-0.0127743	0.0155952	0.0117138	0.157621	-0.0768482	0	-0.0926939	-0.258407	-0.314492	0.0509432	0	-0.00437752	0.403937	-0.0278311	-0.119341	0.160241	-0.252022
XJ37	0.330215	0	-0.00603251	0.369474	0.0280747	-0.187333	-0.0197752	0	-0.252091	0.0842354	-0.036775	-0.273948	0.114125	-0.0236919	0.0109009	0.00951737	0	0.154948	-0.0222854	0.0888294	0.00344291	-0.333892	-0.119401	0.218754	-0.432247	-0.197106	-0.276608	0	0	0.00296372	-0.0297642	0.259334	-0.0700329	0.0233514	0.0195839	0.00925497	-0.199109	0	-0.0904267	-0.139856	-0.107629	-0.524428	0	-0.00437752	0.404446	-0.0229984	-0.0847256	0.154578	0.512899
XJ38	0.326788	0	0.00600493	0.568368	0.0129058	0.203222	-0.0100623	0	0.0987837	0.102618	-0.0318073	0.245828	0.00073216	-0.0232796	-0.0894427	-0.0133657	0	-0.212565	-0.00290125	0.24811	0.00234834	-0.199281	-0.140054	-0.222692	0.43795	-0.220259	0.252714	0	0	0.027044	0.0378476	0.393827	-0.108519	0.0199853	0.0802646	0.326854	-0.054385	0	-0.0251678	-0.0663745	0.19594	0.10554	0	-0.00485231	-0.284985	-0.00846741	-0.0722702	0.267235	-0.106698
XJ39	-0.0514602	0	0.00321614	0.337179	0.113971	-0.137896	-0.00650942	0	-0.0514486	0.0756773	-0.0137137	0.791132	-0.042126	-0.0372625	-0.187154	0.0392076	0	-0.173107	0.0151048	0.135742	0.00387633	-0.0862045	0.248562	-0.152474	0.385855	0.201135	-0.117538	0	0	0.00547059	-0.0148194	-0.282331	0.0123159	0.0455137	0.0207003	0.375312	-0.0083074	0	-0.0394309	-0.130707	0.224724	0.0609838	0	-0.00995082	-0.358398	-0.0118479	0.333195	0.177845	-0.119703
XJ40	0.44826	0	0.00318609	0.556746	-0.00501146	0.231009	-0.0241299	0	0.0846794	0.106335	-0.0109485	0.258661	-0.0652473	-0.0620651	0.061947	-0.0133657	0	0.28251	0.0990465	0.0615861	0.00387633	-0.169149	0.15837	0.137362	0.000850346	-0.180653	-0.178533	0	0	0.027044	0.0378476	0.249784	0.0125651	0.0834441	0.013269	-0.0663954	0.02842	0	-0.0280005	-0.131371	-0.0583489	-0.386704	0	-0.00437752	0.43434	-0.0088373	-0.108322	0.108081	-0.249843
XJ41	0.0482039	0	0.00224639	-0.990675	-0.0118012	-0.103796	-0.0165656	0	-0.315037	0.0629834	-0.0402754	-0.199441	-0.028489	-0.0267539	0.0209675	0.0392076	0	-0.202221	0.0328643	-0.288499	-0.0123829	-0.166614	-0.139817	0.135041	-0.309458	-0.222849	-0.350676	0	0	0.0101469	-0.0148194	0.174298	-0.0507875	-0.0132375	0.0133435	-0.10038	-0.126591	0	-0.109303	-0.271168	0.2044	0.0303991	0	-0.00995082	-0.458826	-0.0224638	-0.126809	0.104518	0.820536
XJ42	0.28617	0	0.00600493	-0.605426	0.0280747	0.123204	-0.0303247	0	-0.16077	0.0574526	-0.0451155	0.672164	0.136576	-0.0459027	0.0218487	0.0392076	0	0.196259	0.0505877	-0.155517	0.0070919	-0.139611	-0.184687	-0.144542	-0.420716	-0.252166	-0.161594	0	0	0.00595925	-0.00628205	-0.179383	0.00958778	0.0315635	-0.0747237	-0.105578	-0.159191	0	-0.0464354	-0.234848	-0.209051	0.0313485	0	0.00581988	-0.55964	-0.0263042	0.276855	-0.172816	-0.093949
XJ43	0.024293	0	-0.00862051	-0.781697	0.0280747	0.205642	-0.0599894	0	-0.182957	-0.0758848	-0.0446586	-0.260427	-0.0702034	-0.0461233	0.0157517	0.0392076	0	-0.22675	0.0698535	0.122555	0.0070919	-0.212661	-0.119911	-0.227754	0.176161	-0.17149	-0.250952	0	0	0.00547059	-0.00928153	0.195765	-0.0517272	-0.0251454	0.0133435	-0.0720437	-0.0881612	0	-0.128719	-0.316735	-0.217846	0.0395408	0	0.10329	0.343995	-0.0193962	0.282823	0.118959	-0.292946
XJ44	-0.409008	0	-0.00870181	0.329978	0.0166273	-0.129155	-0.0213672	0	-0.0513069	0.0924112	-0.0170426	0.683488	-0.0509593	-0.0281591	0.0241647	-0.0133657	0	-0.114278	0.0745771	0.22002	0.00344291	-0.304926	-0.0998101	0.135648	0.636207	-0.107793	0.290556	0	0	0.027044	-0.00734843	-0.142935	-0.102918	0.0582626	0.0157086	0.285619	-0.0453922	0	0.0619973	-0.0114821	0.237078	0.0662537	0	0.0132295	-0.174581	0.16187	0.10933	0.205922	-0.160812
XJ45	0.289895	0	0.00210547	0.36037	0.0129058	-0.147492	-0.0015341	0	0.141899	0.10262	-0.0167683	0.37354	-0.0521176	-0.0383466	0.114566	0.0392076	0	0.245877	0.0816923	0.0647566	-0.00676829	-0.108971	-0.0161873	0.132753	0.192724	0.157559	0.279882	0	0	0.027044	-0.0148194	-0.261844	0.0266558	0.0565499	0.0117138	-0.0374452	0.259746	0	-0.14515	0.463152	-0.262512	0.031839	0	-0.0156659	-0.411567	-0.000575532	-0.0659757	0.152973	-0.151834
XJ46	-0.101887	0	-0.0162474	-0.926824	-0.0808908	0.220425	-0.0468307	0	-0.261065	0.060778	-0.0370479	0.356041	-0.302456	-0.0583832	0.0189917	-0.0550611	0	-0.302667	0.0684495	0.0747068	-0.0123829	-0.198765	-0.160469	-0.189249	-0.419565	0.268794	-0.276881	0	0	0.00996262	-0.00928153	0.153941	-0.00917758	-0.0870853	0.0207003	0.153861	-0.100829	0	0.0149487	-0.266218	0.208447	-0.289158	0	-0.00995082	0.280693	-0.0215242	-0.141453	0.120783	-0.0255276
XJ47	0.350986	0	0.0101962	-0.631948	-0.0808908	0.156126	-0.0409585	0	-0.152571	-0.0768505	-0.0436411	-0.323184	0.0509582	-0.0410878	0.0218487	-0.0550611	0	0.10315	-0.129384	-0.195531	-0.0123829	-0.130982	-0.093391	-0.267618	0.0322117	0.238377	0.293929	0	0	0.0039881	-0.00628205	-0.267887	0.0482479	0.0044661	0.0117138	-0.0795975	0.131824	0	-0.110178	-0.186701	0.191725	0.0297544	0	-0.00437752	-0.412968	-0.0263042	-0.104382	0.119123	-0.294679
XJ48	0.141703	0	-0.00862051	-0.641768	-0.00915986	0.247095	-0.059206	0	-0.106577	-0.0832251	-0.0526621	-0.292789	-0.0288225	-0.0405478	0.0245445	0.00951737	0	0.262744	0.0291306	0.139766	-0.00601152	-0.255254	-0.14341	0.19751	-0.357066	0.207033	-0.147578	0	0	0.027044	-0.00928153	0.174045	-0.0606153	-0.0176151	0.0207003	0.00194325	-0.0661057	0	-0.181615	-0.271436	0.16364	-0.149244	0	-0.0156659	0.428554	-0.0256063	-0.150145	-0.2438	-0.346972
XJ49	0.329189	0	0.00318609	-0.758955	-0.00593571	0.205074	-0.0493557	0	-0.22193	0.0644041	-0.0312402	0.388676	-0.0790274	-0.0157555	0.0154232	-0.0550611	0	-0.368034	0.211144	0.173428	0.011793	-0.105519	-0.142921	0.0882154	-0.169321	0.242828	-0.18008	0	0	0.027044	-0.00628205	0.137967	0.0870813	0.00803437	0.0461727	0.266763	0.180088	0	0.024794	-0.247936	0.155795	0.106539	0	-0.00485231	0.384489	-0.0154885	0.275496	0.244328	-0.165307
XJ50	-0.31329	0	0.00210547	0.188181	-0.0118012	0.153065	-0.00661052	0	-0.0725609	-0.0952121	-0.0141029	0.530696	-0.0363972	0.0949117	0.00504474	0.0392076	0	0.150898	-0.0582746	-0.246263	0.0403602	-0.122104	0.325892	-0.0958165	0.223266	-0.180733	0.326695	0	0	0.027044	0.0378476	-0.258251	0.028208	0.0406671	0.0544505	-0.158751	-0.0159284	0	-0.0259097	0.325296	0.232126	-0.228938	0	-0.00216946	-0.248272	-0.00218489	0.1051	0.21534	0.328001
XJ51	0.291634	0	0.00486756	-0.939547	-0.0118012	-0.247671	-0.0436281	0	-0.0669386	0.0925142	-0.0533301	-0.374864	0.0444523	-0.0640351	-0.0494397	-0.0133657	0	-0.162389	0.0407756	0.0305643	0.0070919	-0.188158	-0.145502	0.13258	0.295677	-0.182867	0.263343	0	0	0.00948004	-0.0297642	-0.379402	-0.00322236	0.00292642	-0.10967	-0.197399	-0.210246	0	0.0303537	-0.24834	0.164682	0.0383297	0	-0.00995082	-0.51304	-0.0228152	-0.0684815	-0.289971	-0.04901
XJ52	-0.37985	0	0.00210547	-0.468353	-0.00915986	-0.160413	-0.0051284	0	0.152724	0.0621189	-0.014252	-0.244859	-0.0283893	-0.0171374	0.068874	-0.0133657	0	0.145838	0.0453621	0.277483	-0.0205913	-0.152546	0.233276	0.176836	0.236491	-0.129022	-0.140208	0	0	0.027044	-0.0148194	0.307188	-0.0088293	0.00205095	0.0802646	0.173901	0.00859751	0	-0.0756268	0.79355	0.197251	0.100075	0	0.0092612	-0.202492	-0.00998702	-0.0936951	0.30377	0.00329952
XJ53	-0.114255	0	0.00318609	-0.603214	-0.0149062	0.115611	-0.0437308	0	0.13834	0.0550713	-0.0529468	-0.466115	-0.0236609	-0.065705	-0.0640754	-0.0133657	0	0.146411	0.0357963	0.0434478	0.00344291	-0.237039	-0.14433	-0.23267	0.223982	-0.196749	-0.19192	0	0	0.00996262	0.0256166	0.253654	-0.0672831	0.0214808	0.0133435	0.224478	-0.11858	0	-0.0284675	-0.194481	-0.18419	0.0326066	0	-0.00437752	-0.548336	-0.0122828	0.331893	0.116769	-0.346014
XJ54	-0.0930491	0	0.0101962	-0.689111	-0.00501146	0.189362	0.319083	0	0.132543	0.0546297	-0.0295584	-0.318722	-0.0293594	-0.0224665	0.0127897	0.0392076	0	0.163865	0.109945	0.0847498	0.0403602	-0.108439	-0.147771	-0.191384	0.326354	0.241082	-0.102898	0	0	0.027044	-0.00628205	0.288869	0.0919726	0.00912093	0.0461727	0.1829	0.198663	0	0.0683138	-0.204859	0.140809	-0.0391128	0	-0.00279109	-0.470364	-0.00874596	-0.0766108	0.322605	-0.21873
XJ55	0.180774	0	0.00210547	0.418314	0.0129058	0.221495	-0.0249201	0	0.0647016	0.0961281	-0.0146792	-0.348973	0.0518891	-0.0206169	-0.0514552	-0.0133657	0	0.130486	0.0578193	-0.538398	0.00504315	-0.239162	0.130032	-0.259957	0.005847	-0.186881	-0.174781	0	0	0.0101469	-0.00928153	-0.341451	-0.0622309	-0.00495277	-0.449482	-0.129863	-0.13884	0	-0.0852293	-0.0915087	0.319236	-0.399007	0	-0.00279109	-0.487127	-0.0290895	-0.11129	0.142403	-0.116187
XJ56	0.157377	0	0.0375043	0.369881	0.113971	0.205699	0.00232859	0	-0.199002	0.105221	-0.0182037	-0.177611	-0.0226688	-0.033932	0.0771636	0.0392076	0	0.349528	-0.0195226	0.0974532	0.00387633	-0.0722227	-0.030228	-0.144756	-0.208314	0.374173	-0.171103	0	0	0.00996262	-0.00928153	-0.209723	-0.0557791	0.0214808	0.00588198	-0.0567404	0.253014	0	0.383291	0.384098	-0.0749851	0.0248141	0	-0.0156659	-0.416875	-0.00340081	0.365645	-0.379921	0.0709956
XJ57	0.45101	0	0.00346675	0.510602	0.0129058	0.202794	-0.0128152	0	0.292881	0.102618	0.118064	-0.198415	-0.0635904	-0.0511259	0.0583701	0.00951737	0	0.167758	0.0522169	-0.166703	-0.0123829	-0.186926	-0.0824404	0.200066	-0.299325	-0.226437	-0.233278	0	0	0.027044	-0.00628205	0.343359	-0.0627791	0.0282726	0.0195839	0.305702	-0.0270848	0	0.0396223	-0.0756884	0.219135	0.0701135	0	-0.00437752	-0.353899	-0.00103146	-0.108993	0.182814	0.737476
XJ58	0.384686	0	-0.0056967	0.471972	-0.0118012	0.268059	-0.00588508	0	-0.0984633	0.0961281	-0.0255666	0.492011	0.154728	-0.0457206	0.05909	0.0392076	0	-0.164216	0.107263	0.0916028	0.0070919	-0.176633	-0.145448	-0.11813	0.226241	-0.154797	0.317206	0	0	0.027044	0.0378476	0.0771454	-0.0494224	-0.0927873	0.0207003	-0.1629	-0.0383359	0	-0.0345132	-0.0725831	-0.051153	0.0994174	0	-0.00995082	0.445056	-0.00105074	-0.0893161	0.204071	0.00671858
XJ59	-0.576045	0	0.0101962	0.451727	-0.0118012	0.201217	-0.0168053	0	-0.158035	0.106335	-0.01648	-0.0423124	-0.0406409	-0.0395592	0.0767838	0.0392076	0	-0.198297	0.0771745	0.178137	-0.0123829	-0.151533	-0.059453	0.244497	-0.126428	0.206213	0.159812	0	0	0.027044	-0.00628205	-0.16051	-0.0469641	0.00579482	0.0207003	0.00502332	0.0193409	0	0.130572	0.406988	-0.2825	0.0843582	0	0.10329	0.469987	-0.00340081	0.369876	0.252052	-0.0860564
XJ60	0.00537432	0	-0.0056967	-0.48877	-0.0118012	0.252875	-0.0237914	0	-0.165972	0.0663383	-0.0137835	-0.11171	-0.033244	-0.0415197	0.0771636	0.0392076	0	0.134053	-0.0100882	0.322206	0.0070919	-0.178504	0.140542	0.204052	-0.173315	-0.123886	0.199593	0	0	0.0101469	-0.00628205	0.184209	-0.000387191	0.019699	0.012942	0.30913	0.00476145	0	0.352748	0.758248	-0.0449658	0.0406848	0	-0.00437752	0.452437	-0.0164731	0.292125	-0.465888	-0.109913
XJ61	0.461826	0	0.00600493	-0.379339	-0.0118012	-0.0804208	-0.00554395	0	-0.0869653	-0.121541	-0.0136402	-0.0523189	-0.071363	-0.0526262	0.114566	0.0392076	0	-0.149548	0.0510291	0.0915109	-0.0123829	-0.140547	0.209493	0.152782	-0.306403	0.236943	0.378364	0	0	-0.0257721	-0.0112178	0.311814	-0.0334461	-0.0267992	-0.0805584	-0.163971	0.157199	0	0.0246548	0.819723	0.240793	0.0780048	0	-0.00995082	-0.160634	-0.012564	-0.111435	0.306076	-0.218649
XJ62	0.14271	0	0.00600493	0.327474	0.0166273	0.20395	0.339977	0	-0.192004	0.0851637	-0.0127322	0.487234	0.0351881	-0.0106921	-0.0441808	0.0392076	0	-0.128053	0.161204	-0.26632	0.00539987	0.19487	0.178654	-0.0661369	0.273517	0.257848	-0.172555	0	0	0.027044	-0.00628205	0.237997	0.122648	0.0315236	0.0842533	-0.128027	-0.134651	0	-0.0496144	-0.0761907	0.171529	0.0885413	0	-0.00485231	0.418339	-0.025465	-0.129888	0.303763	-0.0390054
XJ63	-0.307677	0	0.00224639	0.492564	0.0166273	0.201764	-0.0184038	0	-0.0445133	0.101197	-0.0179822	0.780691	-0.039828	-0.0400741	-0.0224657	0.0392076	0	0.172519	-0.259337	-0.192113	0.0070919	-0.132751	-0.0214569	-0.133281	0.659419	-0.186974	0.227193	0	0	0.0102717	-0.00628205	-0.251241	0.111986	0.0714622	0.00702865	0.174347	0.221512	0	-0.0617383	-0.0623179	0.317998	0.0612086	0	-0.00437752	0.413532	-0.00208263	-0.0522959	0.149862	0.848322
XJ64	0.0542029	0	0.00600493	-0.893171	-0.0118012	-0.233211	-0.0409585	0	-0.166635	0.0648007	-0.0515114	-0.20609	-0.0240676	-0.0461144	-0.0482302	-0.0550611	0	0.238605	0.0545466	0.0195243	0.0070919	-0.114904	-0.113882	0.178166	-0.205762	-0.183837	-0.153449	0	0	0.00948004	-0.0297642	-0.190474	-0.0543848	-0.0165173	0.0207003	-0.196781	-0.126588	0	-0.194972	-0.341286	0.113069	-0.317246	0	-0.0156659	-0.43349	-0.023116	0.360585	0.133734	-0.0219213
XJ65	-0.379282	0	0.00486756	0.393263	-0.0118012	0.124122	-0.0251221	0	-0.221631	0.0909905	-0.032243	-0.299525	0.0267187	-0.0530202	0.0166448	-0.0550611	0	-0.292996	-0.386574	0.120429	0.0070919	-0.147639	-0.121524	-0.231103	-0.25832	-0.163683	-0.274261	0	0	0.0102717	-0.00628205	-0.174689	-0.0557791	-0.0277226	0.0133435	0.220522	-0.0504502	0	-0.138972	-0.19572	-0.276281	0.0334383	0	-0.0776912	-0.690249	-0.0153022	-0.133919	0.0896741	-0.35698
XJ66	0.215013	0	0.00600493	0.422453	-0.00915986	-0.199898	-0.0427453	0	0.0564025	0.0986399	-0.0164879	-0.332093	-0.0234775	-0.0103176	0.0206175	-0.0133657	0	0.186124	-0.00347125	0.0425198	-0.0172482	-0.260002	0.215774	-0.230035	-0.477976	-0.250835	-0.166086	0	0	0.0106517	-0.0148194	-0.282022	0.0864837	0.00235284	-0.200893	-0.117172	-0.272654	0	0.00779794	-0.10198	-0.187837	-0.254379	0	-0.00696596	0.322493	-0.0133405	-0.137807	-0.0884354	-0.273874
XJ67	0.387211	0	-0.101474	0.293783	-0.0118012	-0.295301	-0.0191188	0	-0.0536804	0.102618	-0.0094552	0.425276	-0.0342178	-0.0338837	0.114566	0.0392076	0	0.246391	0.0629631	0.220578	0.0070919	-0.0931834	0.219317	0.134898	0.436887	0.218622	0.0910335	0	0	0.0101469	-0.0148194	-0.185171	0.111986	0.0408635	0.0143854	0.0266445	0.146572	0	-0.15169	0.452024	-0.0717068	0.0550811	0	-0.0156659	0.268172	-0.00208263	-0.0604132	0.13886	-0.100825
XJ68	-0.409457	0	0.00600493	-0.847379	-0.00915986	0.195643	-0.0444115	0	0.104613	0.0629834	-0.0435079	-0.380846	0.0204053	-0.0196101	-0.0399339	-0.0133657	0	0.126415	0.0544314	0.16046	-0.0172482	-0.211203	-0.156675	-0.148169	0.313341	-0.0715341	0.272324	0	0	0.00948004	-0.00928153	-0.471734	-0.045798	-0.0203461	-0.397383	-0.0924041	-0.227379	0	0.11161	-0.229201	0.251149	0.0387434	0	0.00371073	-0.634999	-0.0299089	0.249993	0.157271	-0.341647
XJ69	0.374709	0	0.00318609	0.408673	-0.0118012	-0.225268	-0.0251221	0	-0.213616	-0.120636	-0.0402581	-0.295041	-0.0317745	-0.0621098	-0.187154	-0.0550611	0	-0.171466	0.0625447	-0.174545	0.0070919	-0.110512	-0.125087	0.165604	0.211988	-0.207409	-0.222923	0	0	0.00948004	0.121371	-0.0942582	-0.0437169	0.00455003	0.0207003	0.294561	-0.0709166	0	0.0579193	-0.172367	-0.19905	0.0286954	0	-0.00995082	-0.47483	-0.0154224	0.171005	-0.257937	-0.0664193
XJ70	0.18301	0	-0.101474	-0.749182	-0.0199259	-0.19034	-0.0433085	0	-0.147486	0.0898366	-0.0521794	-0.394199	-0.024322	-0.0632197	0.0216875	0.00951737	0	0.129679	0.0441255	0.089161	0.00344291	-0.281962	-0.141909	0.166833	0.315943	0.109238	0.211894	0	0	0.00547059	-0.0148194	0.233743	0.0820481	0.00455003	0.0135811	-0.110013	-0.166185	0	-0.114587	-0.211192	-0.0897264	-0.148914	0	-0.00437752	0.250183	-0.0117208	0.120144	-0.520573	-0.250279
XJ71	-0.388265	0	0.00600493	0.381024	0.0280747	0.0834183	-0.0229312	0	-0.12286	-0.194655	-0.0139295	-0.272494	-0.0244397	-0.0630621	-0.0188887	-0.0550611	0	0.138278	-0.0181647	0.0462154	-0.0123829	-0.14132	0.0981913	0.19079	-0.276036	-0.140953	-0.222588	0	0	0.00996262	-0.00424644	-0.34828	-0.0151809	0.0207046	-0.072475	-0.143408	-0.0442004	0	-0.100692	-0.181751	-0.166119	-0.151059	0	-0.00437752	-0.456445	-0.0167383	-0.158411	-0.412827	-0.13765
XJ72	-0.0712443	0	-0.0056967	0.328919	0.0280747	0.0928076	-0.0251248	0	-0.226644	0.084041	-0.0156384	0.487458	0.0445898	-0.0126056	-0.00912552	-0.0550611	0	0.164078	-0.0780545	-0.296749	-0.0704712	-0.16102	0.220688	-0.139451	-0.351918	-0.202329	-0.222588	0	0	0.00996262	-0.00628205	0.183562	0.0142223	-0.00511722	0.0392634	0.267026	-0.113225	0	-0.0644763	-0.0970115	0.0854655	0.0352228	0	-0.00279109	-0.509796	-0.014878	-0.103797	-0.812565	-0.0970042
XJ73	-0.0870007	0	0.00318609	-0.774274	-0.0199259	-0.155968	-0.0417419	0	-0.247348	0.0570722	-0.0397828	-0.312897	0.0307281	-0.0117613	0.0154232	-0.0133657	0	0.11198	-0.013822	-0.367142	-0.0704712	-0.171856	-0.145448	-0.23267	0.0213684	-0.170753	0.190611	0	0	0.00996262	-0.0297642	0.219302	-0.0308815	0.00712841	-0.397383	0.301127	-0.170029	0	-0.0161119	-0.295966	0.0317047	0.0385014	0	0.0092612	-0.529635	-0.013743	0.209797	0.119044	-0.236681
XJ74	0.107505	0	0.00318609	-0.387397	-0.0808908	0.179599	-0.00806285	0	-0.294835	0.0574526	0.105472	-0.390633	-0.028489	-0.0251207	0.0356546	0.0392076	0	0.13795	0.034657	0.132923	0.0070919	-0.185414	0.0687938	-0.22021	-0.403009	0.0832626	-0.318369	0	0	0.00595925	-0.00928153	-0.328063	-0.0152233	0.0157382	-0.0683023	0.163284	-0.0418919	0	-0.105777	0.520198	0.0841548	0.0314276	0	-0.00437752	-0.543198	-0.024435	-0.176431	-0.297975	0.344272
XJ75	0.145231	0	0.00321614	0.224089	0.0723193	0.145559	0.352504	0	0.113861	-0.109176	-0.0098188	-0.175709	0.00377997	-0.0208353	-0.106258	-0.0550611	0	-0.14369	0.0617037	0.057928	0.0403602	-0.109734	0.17639	0.210388	-0.146802	0.164267	0.317206	0	0	0.00575245	0.0227756	0.0338651	-0.0414392	0.00320635	0.0842533	-0.183675	-0.00237895	0	0.091834	0.238349	-0.32683	0.124923	0	-0.0182696	0.542381	-0.00189371	-0.122915	0.311312	0.0161264
XJ76	0.304381	0	0.0103444	0.353639	-0.0199259	0.205214	-0.0266888	0	-0.179973	0.0842354	-0.0384394	0.201973	-0.000424371	-0.0654794	0.0216875	0.0392076	0	0.142193	0.0304881	-0.0965428	-0.0123829	-0.190099	-0.139817	-0.0442788	-0.298687	-0.190649	0.315	0	0	0.00547059	-0.00928153	-0.288941	-0.0944185	-0.139623	0.0207003	0.281077	-0.205768	0	-0.0977369	-0.0847748	-0.117748	0.0454682	0	-0.00437752	-0.514852	-0.0146976	-0.0776859	0.139796	-0.305737
XJ77	0.276408	0	0.0101962	-0.782279	-0.0199259	0.0970563	-0.0429474	0	-0.108627	0.0617387	-0.0460215	-0.439927	0.0291459	-0.0231174	-0.0595379	-0.0133657	0	0.104675	0.0619766	0.224218	-0.00601152	-0.257111	-0.164014	-0.266363	-0.443744	-0.354198	0.193728	0	0	0.0040707	-0.00558536	0.175288	0.0516879	0.00250824	0.0358737	0.240728	-0.0907084	0	-0.10074	-0.257222	-0.0908168	-0.0783608	0	-0.00279109	-0.495913	-0.0232039	-0.0764231	-0.171525	-0.130299
XJ78	-0.307672	0	0.00600493	-0.749238	-0.0199259	-0.128464	-0.0235588	0	-0.218187	-0.0812952	0.172122	0.109478	0.0366038	-0.0616333	-0.0188887	-0.0550611	0	0.208049	0.0406711	-0.0970206	0.0070919	-0.184793	0.201235	-0.13085	-0.343342	-0.162293	-0.181486	0	0	0.00547059	-0.0112178	-0.204683	-0.107364	-0.143311	0.0121968	-0.241188	-0.0613857	0	-0.0965535	-0.242122	-0.105538	0.0295705	0	-0.00437752	-0.534453	-0.0237206	-0.14887	-0.393772	-0.249755
XJ79	-0.445484	0	-0.0162474	-0.688066	-0.0808908	0.15673	-0.0437308	0	-0.134639	0.049159	-0.0401198	-0.359803	-0.270553	-0.070049	-0.0603301	-0.0133657	0	0.142652	-0.0301444	0.0689238	0.00344291	-0.302089	-0.14647	0.144014	-0.349296	0.192068	-0.160399	0	0	0.00391035	-0.00928153	-0.351854	-0.0132776	0.0115678	0.0180286	0.154804	-0.0882687	0	0.0399993	-0.226884	-0.152789	0.0602374	0	-0.00437752	0.237448	-0.0307388	-0.129906	-0.23121	-0.323151
XJ80	0.29712	0	0.00321614	0.187056	-0.0118012	0.361333	0.173379	0	-0.065409	0.13371	-0.0110277	-0.209764	0.183847	0.0060813	0.0336422	0.0392076	0	0.261479	0.124963	0.244595	0.00365615	0.236467	0.245703	0.220899	0.206465	-0.156596	0.19536	0	0	0.027044	-0.00928153	-0.303548	0.050976	0.00119061	0.0195839	-0.214358	-0.00845592	0	0.00714237	0.34839	0.265708	0.110331	0	-0.0156659	0.463154	-0.0259042	-0.00783738	0.259254	-0.229872
XJ81	0.264253	0	0.0101962	-0.730445	-0.0199259	-0.142346	-0.0241695	0	-0.0391551	0.0593574	0.0752139	0.512982	-0.0301859	-0.0229264	0.0234745	-0.0550611	0	0.231775	0.0454918	0.16258	-0.0123829	-0.179973	-0.149647	-0.178233	-0.210283	-0.378942	-0.162571	0	0	0.00996262	-0.0297642	-0.220871	0.00958778	-0.0100457	0.0358737	0.264802	-0.135008	0	0.0290196	-0.276355	-0.228542	-0.196963	0	-0.00279109	-0.583427	-0.01353	-0.10746	0.122714	-0.235954
XJ82	-0.455426	0	0.00318609	0.366119	-0.0118012	-0.215752	-0.0418056	0	-0.147253	0.0876532	-0.0379632	0.294319	-0.104819	-0.060536	0.0166448	-0.0133657	0	-0.229369	0.0640845	-0.329239	0.0070919	-0.256909	-0.121493	0.0807688	-0.387061	0.11058	0.293251	0	0	0.0101469	-0.0297642	0.192576	0.055021	0.0172196	0.0207003	-0.0640336	-0.128881	0	-0.0846313	-0.119402	-0.111092	-0.347144	0	0.0132295	0.34103	-0.0147639	-0.138823	0.193469	-0.230979
XJ83	-0.380486	0	-0.0275875	-0.661637	-0.0513284	-0.145481	-0.0619783	0	-0.0426944	0.0501999	-0.0293159	-0.247722	0.0245052	-0.0194077	-0.0530299	0.0392076	0	0.0937918	0.0473509	-0.116545	-0.0704712	-0.20783	0.248166	0.14133	-0.207195	0.334604	0.299153	0	0	0.00996262	-0.0297642	0.204458	-0.0452626	0.00721256	0.0709613	-0.0429622	-0.0452264	0	-0.0603842	-0.152233	0.0423711	-0.212346	0	-0.00279109	0.208061	-0.0261152	-0.146758	0.172859	-0.347699
XJ84	-0.408232	0	0.00321614	0.0909451	-0.0513284	-0.0986917	-0.0379361	0	0.179062	0.0857454	-0.0169885	0.234115	-0.0167092	-0.0138544	0.0162549	0.0392076	0	0.117645	0.0111276	0.0992895	0.00539987	0.229023	0.329037	-0.104732	-0.190144	0.135205	0.0261094	0	0	0.00996262	0.121371	0.28564	-0.115758	-0.0711471	0.0842533	-0.202389	-0.0353134	0	-0.0288761	-0.15744	-0.254986	0.104062	0	-0.00279109	0.624	-0.0294554	-0.147685	0.356656	-0.127869
XJ85	0.347095	0	0.00318609	-0.85789	0.00836314	0.196525	-0.0429474	0	-0.159732	0.0629834	-0.0521794	-0.312949	0.081349	-0.0656838	-0.0607579	0.00951737	0	-0.190523	-0.275719	-0.118216	-0.00410035	-0.363616	-0.141909	0.151925	-0.42517	0.16385	0.269565	0	0	0.00609745	0.0378476	0.158211	0.0477318	0.00746931	0.0180286	0.110273	-0.129107	0	-0.0861551	-0.270477	-0.171294	-0.13689	0	-0.00995082	-0.449986	0.207582	0.202247	0.118837	-0.31109
XJ86	0.226627	0	-0.0056967	0.501743	0.0723193	0.160493	-0.0396147	0	0.100148	0.102709	-0.0257988	0.489761	0.0658793	-0.0144911	0.0234745	0.0392076	0	0.19158	0.0332882	-0.369421	0.00539987	0.242634	-0.125789	-0.183463	-0.215595	-0.229721	-0.13964	0	0	0.00996262	-0.00628205	0.230863	0.0125651	0.0357386	0.0802646	-0.0898601	0.00486796	0	0.0556517	-0.140738	-0.143628	0.119817	0	0.00371073	0.419139	-0.0150481	-0.0953965	0.294743	-0.14233
XJ87	-0.58636	0	-0.0275875	0.331339	-0.0199259	0.136754	-0.0251221	0	-0.165485	0.0999525	-0.0294302	0.190754	-0.0552377	-0.0606614	0.0241647	-0.0133657	0	-0.495089	0.0448464	0.0597566	0.00234834	-0.215424	-0.153716	-0.157263	0.576393	0.0904752	-0.201728	0	0	0.00996262	-0.00928153	-0.399987	-0.00583601	0.0469251	0.0117138	0.201306	0.152628	0	0.0936331	-0.166269	-0.213461	0.00857571	0	-0.0776912	-0.714466	-0.0248427	-0.0767799	-0.185052	-0.0604063
XJ88	-0.719722	0	0.00210547	0.3968	-0.00501146	0.114321	-0.0251221	0	0.110439	0.0839362	-0.0384394	-0.287953	-0.0366026	-0.0639625	0.0241647	0.00951737	0	0.136117	0.0711699	-0.350824	0.0070919	-0.228155	-0.119401	0.160154	-0.626058	-0.193327	-0.163781	0	0	0.0106517	0.0378476	-0.18718	-0.0593918	-0.0165173	0.0195839	0.19918	-0.0929212	0	-0.0679184	-0.186188	-0.12386	0.0507721	0	0.00581988	-0.601315	-0.0315493	0.340826	0.179581	-0.149761
XJ89	0.00942556	0	0.0101962	0.426045	0.0166273	0.218036	0.201202	0	-0.156874	0.0772401	-0.0121202	-0.261954	0.0640845	-0.019223	0.0200093	0.0392076	0	0.21781	0.113334	0.219479	-0.0205913	-0.0952708	0.231229	-0.183985	-0.25772	-0.143805	-0.13895	0	0	0.00554342	0.0378476	0.352986	-0.0129732	0.0153631	0.0802646	-0.0170661	-0.0516049	0	0.0699171	-0.112639	0.160949	0.126306	0	0.00371073	0.440041	0.000304104	-0.148701	0.339074	-0.0636254
XJ90	0.0860212	0	0.00210547	0.199879	0.113971	0.200961	-0.0294723	0	-0.190193	-0.0976768	-0.0282461	0.352368	-0.0593079	-0.0615237	-0.166117	-0.0550611	0	-0.194992	0.03977	0.031614	0.0070919	-0.191477	-0.0959019	-0.158394	-0.71889	-0.234667	0.108384	0	0	0.00595925	-0.00928153	0.157237	-0.0642138	-0.0927873	0.0133435	-0.043304	-0.136717	0	-0.0855544	0.292128	-0.104865	-0.147181	0	-0.00995082	-0.597596	-0.0093438	-0.0790575	0.0924639	-0.404635
XJ91	-0.380408	0	0.0101962	-0.610707	-0.0199259	-0.0983546	-0.061556	0	-0.084043	0.0647132	-0.0291508	-0.363931	-0.0338058	-0.0254631	0.0103354	-0.0133657	0	0.164193	0.0623519	-0.414713	0.0098784	-0.286141	0.206047	0.140391	-0.223581	-0.189722	-0.16949	0	0	0.00547059	0.121371	-0.528503	0.0864837	0.008163	-0.210294	0.180836	-0.420334	0	-0.0487752	-0.232555	-0.116319	-0.027826	0	-0.00279109	0.301419	-0.0313116	-0.129906	-0.662157	-0.142558
XJ92	-0.423303	0	-0.00870181	0.519492	0.0129058	0.213346	0.184454	0	0.0993497	0.0986315	-0.0165731	-0.176119	-0.0211673	-0.0238968	0.0127897	0.0392076	0	-0.144581	0.0381131	-0.0816866	0.0403602	-0.111695	-0.0998101	0.21628	-0.685356	0.0960692	-0.199845	0	0	0.0106517	-0.00928153	-0.326071	-0.0482815	0.0280503	0.0842533	0.201613	-0.0484374	0	-0.0381305	-0.0681374	0.127587	0.0981753	0	0.00645111	0.406926	-0.0035349	-0.15303	0.0497617	-0.0497235
XJ93	0.350671	0	0.0101962	-0.802877	-0.00593571	-0.0888347	-0.0409585	0	-0.139886	0.0621212	-0.0540975	-0.359597	-0.0721947	-0.0445418	0.0157517	0.0392076	0	0.208403	0.080134	0.0930133	-0.0123829	-0.186523	-0.147923	-0.256261	-0.609685	0.0884129	-0.208734	0	0	0.0106517	-0.0112178	0.0311678	-0.0147271	0.0214808	-0.065597	-0.0332081	-0.0701735	0	-0.119775	-0.322881	0.120991	0.0367439	0	-0.00437752	-0.478094	-0.00994726	-0.133578	0.151273	-0.266389
XJ94	0.237042	0	0.00318609	0.344952	0.0280747	0.120418	-0.0433723	0	-0.178922	-0.252495	-0.0318053	0.370459	-0.0514092	-0.0234443	0.0103901	0.00951737	0	-0.258581	-0.020552	0.280425	-0.0172482	-0.244869	-0.103242	-0.168495	-0.416319	-0.145309	-0.234233	0	0	0.0040707	-0.00628205	-0.0585795	0.0901897	-0.0219495	-0.471819	0.012999	-0.34479	0	-0.0639533	-0.103242	-0.117574	-0.472111	0	0.00645111	0.305513	-0.0162652	-0.104934	0.160355	-0.139969
XJ95	-0.0799296	0	-0.00862051	-0.791635	-0.0149062	0.1441	-0.0376503	0	0.134578	0.0594535	-0.0408345	-0.265544	0.0312626	-0.0643512	0.0218487	0.00951737	0	0.226452	-0.171648	0.137163	-0.00410035	-0.260061	-0.148446	0.144618	-0.500868	0.328078	-0.167485	0	0	0.00409968	-0.00928153	0.282032	-0.00759761	0.0196953	0.00588198	0.147516	0.209234	0	0.0352387	-0.305513	-0.487065	0.0262948	0	-0.00437752	-0.49765	-0.0248123	-0.144472	-0.404879	-0.323167
XJ96	0.357658	0	-0.00862051	0.382158	0.00836314	-0.275448	-0.0271111	0	-0.112241	0.0824074	-0.0168958	-0.383423	0.16811	-0.0690464	-0.0934169	-0.0550611	0	-0.168455	0.0183574	-0.0389246	-0.0123829	-0.151824	0.221999	-0.213816	0.161886	-0.180541	0.309861	0	0	0.0101469	-0.0297642	-0.196449	0.0467268	0.0126067	-0.0219028	-0.0371675	-0.00549877	0	-0.0951981	-0.10456	0.129586	-0.155457	0	-0.00995082	0.29381	-0.0156494	-0.144968	-0.27478	-0.335901
XJ97	-0.144762	0	0.00321614	-0.815245	-0.00593571	-0.267172	-0.0566812	0	-0.112038	0.0474047	-0.0295599	-0.432036	-0.0462809	-0.0178264	0.0136711	0.00951737	0	0.0666001	0.0189604	-0.338919	0.0070919	-0.226448	0.191139	-0.164318	-0.200903	-0.220025	-0.186298	0	0	0.00554342	-0.0297642	-0.511109	-0.0159506	0.00937058	0.0375525	0.347226	-0.0924041	0	-0.0838089	-0.266755	0.165424	-0.222067	0	-0.00279109	0.225291	-0.015455	-0.157259	-0.969274	-0.124129
XJ98	-0.20959	0	0.00318609	-0.88873	-0.00593571	0.186834	-0.0599894	0	-0.170217	0.0706244	-0.037923	-0.236198	-0.270553	-0.0538425	0.0156365	-0.0550611	0	-0.244967	0.0859925	0.126778	0.0070919	-0.215658	-0.0995068	0.164717	-0.530976	0.0873202	-0.253702	0	0	0.0060419	-0.00558536	0.22217	-0.0189763	-0.0252456	0.0207003	0.194774	-0.0642208	0	-0.0864624	-0.276425	-0.14579	0.0500195	0	0.0132295	0.367079	-0.0199071	-0.121131	-0.210911	-0.0708705
XJ99	0.204518	0	0.00321614	0.448225	0.0723193	-0.139123	0.201202	0	0.10351	0.114147	-0.01178	-0.0928717	0.0349857	-0.0226014	-0.0477212	0.0392076	0	-0.163899	0.0634947	0.0927506	0.0403602	-0.109734	0.214547	0.170484	0.162291	-0.224656	0.258081	0	0	0.00547059	-0.0112178	0.0826098	-0.0361712	0.00558894	0.0802646	-0.237556	-0.0213832	0	0.0410243	-0.0823906	-0.0772533	0.0743455	0	0.00645111	0.501727	-0.00255784	0.244947	-0.31767	-0.0569994
XJ100	0.393307	0	0.00210547	0.439246	0.0166273	0.211903	0.201202	0	-0.118694	0.0849201	-0.0124318	-0.314224	-0.0327036	0.146755	0.0200093	-0.0550611	0	0.158518	0.0853557	-0.421399	0.00387633	-0.125225	0.223675	-0.122716	0.0359331	0.297956	-0.150496	0	0	0.027044	0.0378476	0.235033	-0.0129732	0.00937058	0.0709613	-0.0685672	-0.0368839	0	-0.0338616	-0.0911103	-0.0610051	0.0766161	0	-0.00216946	0.628578	-0.00120299	0.276316	0.166733	0.393997
XJ101	0.33849	0	-0.00870181	0.361245	0.0129058	-0.15727	0.33285	0	0.125194	0.102618	-0.0272805	-0.24006	0.0396203	-0.0168057	-0.0777934	0.0392076	0	0.21781	0.126918	0.00237284	0.0107967	0.286032	-0.093481	0.216293	-0.0923902	0.10172	-0.132379	0	0	0.027044	-0.0297642	0.263198	-0.0146608	0.00595382	0.0842533	0.207119	-0.0426717	0	-0.0582898	0.11998	-0.23672	0.134019	0	0.00371073	0.456967	0.125894	0.322329	0.258588	0.0620206
XJ102	0.218201	0	-0.00870181	0.469102	0.0129058	-0.258584	0.201202	0	0.1001	-0.105419	-0.01178	-0.137788	0.0381907	-0.0231335	-0.0178164	0.0392076	0	-0.125784	-0.217852	0.167807	0.00539987	0.135983	0.214547	0.170484	-0.177911	-0.169733	0.287734	0	0	0.00559231	-0.00734843	-0.143285	-0.0427566	-0.0060856	0.0802646	-0.176767	-0.0163877	0	-0.0239221	-0.109337	0.303593	0.108423	0	0.00645111	0.517714	-0.01738	-0.110119	0.280287	-0.0675109
XJ103	0.287815	0	0.00321614	0.293214	0.00836314	0.191043	0.00235955	0	-0.23777	-0.105419	0.0111514	-0.127014	-0.0413739	-0.0166866	0.0658662	0.0392076	0	0.212416	0.0963366	0.0910786	0.0403602	-0.124492	-0.059453	0.242956	0.361703	0.280453	-0.173698	0	0	0.027044	-0.00628205	0.211308	-0.0786375	0.0105942	0.0842533	-0.199159	-0.00917939	0	0.141265	0.290386	0.188059	0.0987403	0	-0.00279109	-0.418074	0.00118546	-0.071304	0.287032	0.0710106
XJ104	-0.0298321	0	-0.00870181	0.397037	0.113971	0.204484	-0.0418056	0	-0.144071	-0.257743	-0.0149346	0.297461	-0.0485659	-0.0215354	0.0234745	-0.0550611	0	-0.289873	0.0358631	-0.0913958	-0.0205913	-0.112523	0.280178	0.117132	-0.169193	0.388415	0.320858	0	0	0.00996262	-0.00628205	-0.114771	0.00129752	0.00830016	0.0709613	-0.0971902	-0.0219246	0	0.0828438	-0.124134	-0.148734	-0.269163	0	-0.00485231	0.39305	0.00150276	-0.0818491	-0.137917	-0.206149
XJ105	0.235976	0	-0.0056967	0.591692	0.0166273	-0.153657	-0.0263209	0	-0.13866	0.106335	-0.0110357	-0.107572	0.0404368	-0.0200851	0.0163853	-0.0550611	0	0.210188	0.0896005	0.195078	0.0403602	-0.150395	0.0898905	0.172403	0.0666758	-0.183497	-0.188959	0	0	0.027044	-0.0148194	0.221261	-0.0597775	-0.0159877	-0.236231	-0.164404	0.268499	0	-0.057796	-0.0763486	0.18839	0.0329107	0	0.00371073	0.64081	-0.0136109	-0.0883044	0.247182	-0.217537
XJ106	0.295351	0	0.00321614	0.522694	0.0166273	-0.130918	0.314777	0	-0.149341	0.106335	-0.0102848	-0.0952209	0.0791417	0.272423	0.0183836	0.0392076	0	0.156213	0.114557	0.168962	0.0070919	-0.168051	0.172709	0.225296	-0.247776	-0.166155	0.301154	0	0	0.027044	-0.0148194	0.166597	-0.0454376	-0.0273283	0.0195839	-0.123469	-0.0234	0	-0.0851709	-0.140076	0.203048	0.111714	0	0.0107042	0.379371	-0.00110576	-0.0382788	0.265987	-0.0699197
XJ107	0.0120315	0	-0.00870181	-0.530524	-0.0118012	0.19966	0.357815	0	-0.192392	0.0658359	-0.0113552	-0.230392	0.0492482	0.141974	-0.106258	0.0392076	0	0.186711	0.139095	0.0702786	0.00246345	0.208654	0.211685	0.184707	-0.185137	-0.114398	0.0297251	0	0	0.00948004	-0.00558536	0.344757	-0.0147271	0.0132247	0.0842533	-0.214434	-0.0142968	0	-0.0477642	0.537044	-0.242997	0.118415	0	0.00288429	0.562882	-0.0357074	-0.0658672	0.300056	-0.0815284
XJ108	-0.20654	0	0.0103444	0.00533741	-0.00915986	-0.048221	0.163034	0	0.140122	0.0514977	-0.0131766	0.307882	-0.0185182	-0.0184139	-0.109347	0.0392076	0	-0.179599	0.0815986	-0.409691	-0.0704712	-0.177325	0.31185	-0.038204	0.113453	-0.208613	0.372062	0	0	0.00948004	0.029965	0.354485	-0.0687339	0.0128884	0.0421841	-0.190935	0.0591184	0	0.0914573	0.431966	0.218235	0.111926	0	0.00645111	0.149821	-0.000321641	-0.085238	0.346089	-0.0902548
XJ109	0.249252	0	0.0103444	0.412107	-0.0118012	0.271198	0.201202	0	-0.0560463	0.0924135	-0.0145067	0.149475	0.0832616	-0.0161174	0.011958	0.00951737	0	0.1665	0.0855281	0.156398	0.00473161	0.384895	-0.0933491	0.190541	-0.152324	-0.0549824	0.358734	0	0	0.027044	-0.00928153	-0.28472	-0.0980312	-0.0392497	0.0709613	-0.0397537	-0.0335138	0	-0.0903087	-0.0911103	0.182306	-0.322399	0	-0.00279109	0.388803	-0.0276654	-0.0639231	0.195772	-0.0377406
XJ110	0.272898	0	0.00222958	-0.788742	-0.00501146	-0.154654	-0.0209885	0	0.114878	0.0629834	0.0509146	0.289518	0.0399152	-0.0171255	-0.0403214	0.00951737	0	-0.179335	0.103296	0.123177	0.0403602	-0.147307	-0.113765	0.166604	-0.179672	0.377303	0.454253	0	0	0.027044	0.0604295	-0.243452	-0.0444812	0.0582626	0.0709613	0.165058	-0.066979	0	0.0724531	-0.202315	-0.221296	0.0938176	0	0.0242893	0.488982	-0.0118056	-0.0815083	0.18074	1.11638
XJ111	-0.594464	0	-0.00439729	0.342153	0.0129058	-0.291902	-0.00506072	0	0.110652	0.0951287	-0.00928049	0.42342	0.0383598	0.207271	0.0352748	0.0392076	0	0.164467	-0.0511508	0.0729843	0.00387633	-0.126057	0.174197	0.104789	0.349147	0.282127	0.347704	0	0	0.027044	-0.0297642	0.177387	-0.108486	0.0774319	0.0143854	0.243215	0.0912496	0	-0.056453	0.252182	-0.0406251	0.00225117	0	-0.00306875	-0.222411	0.00128108	-0.0698674	0.246383	0.332923
XJ112	0.265146	0	-0.0279884	-0.328139	-0.0118012	0.26361	-0.0407504	0	-0.174282	-0.0794595	-0.0121162	-0.208669	-0.0506886	-0.0160975	0.0400222	0.00951737	0	0.149362	0.102393	0.00374303	0.00473161	0.510437	0.185299	0.179377	-0.475899	0.287205	0.254318	0	0	0.0106517	-0.00928153	0.250119	-0.0304193	0.0211028	0.0461727	0.133696	0.106441	0	0.105237	0.558475	-0.216566	0.141911	0	-0.00696596	0.374612	0.204131	0.165561	0.32532	-0.0168791
XJ113	0.433703	0	0.0375043	0.455316	0.00836314	0.222876	-0.0418056	0	-0.149398	0.0986399	-0.0149762	0.504552	0.138287	-0.0459027	0.061947	0.00951737	0	0.214466	0.0904323	0.103	0.00387633	-0.151035	-0.0933491	0.190541	-0.371287	0.141793	-0.175565	0	0	0.027044	-0.00628205	0.283296	0.0182273	0.105484	0.0180286	-0.0411894	-0.011669	0	-0.073132	-0.177003	-0.104463	0.0456766	0	0.00581988	0.571614	-0.0104128	-0.0859359	0.00632623	-0.198573
XJ114	-0.0104144	0	-0.00870181	-0.738289	-0.0118012	0.229856	-0.0432002	0	-0.0437032	0.0644041	0.0908942	0.459085	-0.0485659	-0.0173598	0.0133978	-0.0550611	0	0.18935	0.0980882	0.105397	-0.00676829	-0.0911624	0.230831	0.135979	-0.180556	-0.141068	0.104477	0	0	0.027044	-0.00628205	-0.196983	0.109258	0.0258649	0.0842533	0.291622	-0.323431	0	0.0502102	-0.0418181	-0.154257	0.140528	0	-0.00279109	0.372841	-0.015455	-0.0852354	0.301746	-0.105626
XJ115	-0.0109817	0	0.00210547	0.189985	-0.00593571	-0.274921	0.1442	0	-0.179568	0.134997	-0.0119762	0.380786	0.0349857	-0.0280272	0.0176276	-0.0133657	0	0.208427	0.0801415	0.448863	0.0403602	-0.155151	0.263884	-0.0410471	0.295286	-0.085194	0.318876	0	0	0.0101469	0.121371	-0.148466	0.0364391	0.0378633	0.0842533	-0.0367666	-0.28302	0	-0.0325422	-0.105276	-0.088174	-0.128866	0	-0.00279109	0.355752	-0.0150458	-0.0507561	-0.330571	0.272055
XJ116	0.0436568	0	-0.01317	-0.824298	-0.0118012	-0.186557	-0.062659	0	-0.102846	0.0653647	-0.0540975	-0.342968	-0.0642515	-0.0667869	-0.221022	-0.0133657	0	-0.164789	0.025253	-0.367354	0.00234834	-0.289712	-0.12511	-0.172815	-0.777406	-0.235627	0.370664	0	0	0.0106517	-0.0297642	-0.338512	-0.0360714	0.016522	0.0102261	0.167385	-0.26341	0	0.103561	-0.212703	-0.190711	0.0377343	0	-0.00995082	0.401733	-0.0302544	-0.107967	-0.348261	-0.298214
XJ117	0.272502	0	0.00486756	-0.6136	-0.0118012	0.265586	0.371295	0	-0.185731	-0.0794595	-0.0202306	0.465829	-0.0143079	-0.0216901	0.0200093	0.0392076	0	0.0192284	0.0798958	0.141841	0.0107967	0.272521	-0.126354	-0.143178	-0.175318	-0.138619	0.337281	0	0	0.027044	-0.00928153	0.210102	0.0750099	0.0357386	0.0461727	0.229557	0.291154	0	-0.0274687	-0.201212	0.1611	0.115403	0	-0.00485231	0.418606	-0.0303182	-0.0623896	0.351592	-0.132422
XJ118	0.115701	0	-0.01317	0.485792	0.0166273	-0.281017	0.331546	0	-0.0648297	0.10262	-0.0231611	0.583656	0.147967	-0.0397279	0.0571684	0.0392076	0	0.219756	0.0646047	0.0907744	0.00365615	0.250468	-0.0805029	0.139582	-0.268431	0.31832	0.301272	0	0	0.027044	-0.0148194	-0.212141	0.0752835	0.0327765	0.0180286	-0.0592188	-0.0350237	0	0.163514	-0.14413	0.169267	0.0699526	0	-0.00437752	0.503121	-0.0170723	-0.0680368	0.160119	-0.173544
XJ119	-0.309264	0	0.00536567	-0.3722	-0.00915986	-0.167957	0.107504	0	0.0928784	0.0601376	-0.0111609	-0.105071	0.00172483	-0.0111295	-0.0157657	0.0392076	0	-0.12945	0.0733222	-0.500829	0.00387633	-0.217663	0.242023	0.172979	-0.258998	0.380212	0.340858	0	0	0.00948004	-0.00734843	0.301552	-0.00552787	-0.00745074	0.0709613	-0.047206	-0.0179023	0	0.0599908	0.539611	-0.0862936	0.0764198	0	-0.00485231	0.449737	0.182902	0.247286	0.195649	0.5117
XJ120	0.400214	0	0.00318609	0.145584	-0.0808908	0.120464	-0.0390375	0	-0.197704	0.105212	-0.042026	-0.242587	-0.226126	-0.0701495	0.0189917	0.00951737	0	-0.155685	-0.07289	0.166634	-0.00601152	-0.27446	-0.191455	-0.210025	-0.3694	-0.166443	0.367623	0	0	0.00996262	0.0378476	0.236882	-0.0468781	-0.0251454	0.0195839	0.243867	-0.0984439	0	0.035026	-0.178216	0.154281	0.0402188	0	-0.00995082	-0.731522	-0.0225303	-0.0813392	-0.318107	-0.231561
XJ121	0.094338	0	0.00321614	-0.670934	-0.0199259	0.10578	-0.0501389	0	-0.177292	0.0260051	-0.044348	0.530919	-0.0441384	-0.0476145	0.0128946	-0.0133657	0	-0.199342	0.0648177	-0.221784	0.00344291	-0.257109	-0.141909	0.111725	0.443819	-0.178637	-0.198799	0	0	0.00996262	0.0256166	0.267387	0.0167091	0.0225108	0.012942	-0.13562	-0.235922	0	-0.104003	0.0936395	0.19419	0.0397352	0	-0.0776912	0.298123	-0.0125109	-0.0654158	-0.474549	-0.0328624
XJ122	-0.504503	0	0.00600493	0.312311	0.0129058	0.217462	0.247957	0	0.132795	0.0961281	-0.0134481	0.0716005	-0.00538418	-0.0209507	0.019961	0.0392076	0	-0.0620277	0.180904	0.212846	0.011793	-0.139472	0.276554	0.0780848	-0.179526	-0.0986044	0.359019	0	0	0.027044	-0.00928153	0.228064	0.026905	-0.00407596	0.0842533	-0.0471062	-0.0542334	0	0.0462598	0.211828	-0.296318	0.105035	0	0.00645111	0.483573	-0.00120299	-0.0891121	0.365937	-0.0547089
XJ123	0.280275	0	0.00318609	-0.610907	-0.0199259	-0.0806318	-0.061556	0	-0.125004	0.0564943	-0.0543297	-0.502249	-0.0613114	-0.0632197	0.0189917	0.00951737	0	0.106448	0.0769458	-0.321088	-0.00601152	-0.274255	-0.189037	-0.252824	0.266014	-0.241325	0.207723	0	0	0.00996262	-0.0297642	-0.34038	0.00156559	0.0147349	0.0133435	-0.0925633	-0.210988	0	-0.0870386	-0.138281	0.0991168	0.0382603	0	-0.00437752	0.378609	-0.0301913	-0.103834	0.148544	-0.353678
XJ124	0.181727	0	0.00600493	0.25211	0.0129058	0.241949	0.15799	0	0.128769	-0.106837	-0.0136908	-0.210685	-0.002369	-0.0229925	0.0352679	-0.0550611	0	-0.0961305	0.17855	0.0873669	-0.0205913	-0.211358	0.280178	0.197763	-0.13882	0.279941	0.255578	0	0	0.00948004	0.0378476	-0.0120254	0.0482536	0.00114526	0.0842533	-0.0193454	-0.0166123	0	0.103186	0.347942	0.152366	0.124065	0	0.00645111	0.600958	0.0139242	0.283329	0.278158	-0.0711506
XJ125	0.124967	0	0.00318609	-0.510402	-0.00593571	-0.182462	-0.00645525	0	-0.131935	0.0537828	-0.0286793	0.744958	-0.0735562	-0.0342436	0.114566	0.00951737	0	0.192383	0.0951128	0.0715965	-0.0123829	-0.124798	-0.0829282	-0.171685	0.504109	0.270127	0.209724	0	0	0.027044	0.0604295	-0.326937	0.025013	0.0714622	0.0143854	-0.0242806	0.125593	0	-0.0224956	0.805645	-0.0875016	0.0766219	0	0.00581988	-0.255222	-0.0107979	-0.054672	0.283918	-0.055833
XJ126	0.37836	0	0.00318609	0.452153	-0.00915986	-0.132595	0.331526	0	0.147873	0.0951287	-0.0104897	-0.144799	0.0557414	-0.0399596	-0.0516954	0.00951737	0	0.222128	0.164228	-0.135516	-0.00601152	-0.244605	0.105247	0.225296	-0.193453	0.269587	-0.153461	0	0	0.027044	-0.0148194	0.3195	-0.0700329	-0.0273283	0.0207003	0.00536731	-0.0135363	0	0.345007	-0.142009	0.211762	0.111714	0	-0.00437752	0.464611	-0.00964482	-0.0914813	0.221725	0.0285476
XJ127	0.482112	0	0.00600493	-0.588465	-0.00593571	-0.0512835	-0.0237914	0	-0.149049	0.0706244	-0.0189255	-0.261794	-0.0604192	-0.048062	0.114566	0.00951737	0	0.146301	0.147792	0.147612	0.00344291	-0.159418	-0.117232	0.170374	0.393674	0.250457	0.0528728	0	0	0.027044	0.0457433	-0.14074	0.0868956	0.0124281	-0.0406911	0.0759935	0.22272	0	0.0490747	0.77241	0.262116	0.0701516	0	-0.00437752	0.32909	-0.0141651	-0.00971773	-0.641796	-0.0953344
XJ128	0.338994	0	0.00600493	0.461708	0.0166273	0.249598	0.417089	0	-0.160009	0.119787	-0.0150788	-0.172139	0.0394482	-0.0196887	-0.0757153	0.0392076	0	-0.122621	0.0434748	0.207022	0.0403602	-0.0936597	0.289548	0.197763	0.250881	0.175936	0.258119	0	0	0.027044	0.0378476	0.24603	0.0567844	0.00406454	0.0842533	-0.00130549	-0.0145542	0	-0.0498424	-0.0849464	-0.166718	0.11443	0	-0.00485231	0.554139	-0.0110523	-0.0735866	0.350257	-0.0212715
XJ129	-0.583327	0	0.00486756	-0.832255	0.0166273	0.214257	-0.0566812	0	-0.127463	0.0924969	-0.0299677	-0.351638	-0.0372637	-0.0654794	0.0241647	-0.0550611	0	0.14119	-0.252962	-0.525746	-0.0123829	-0.236625	0.257294	-0.172782	-0.538422	-0.174426	-0.115601	0	0	0.00588357	-0.00928153	0.212544	-0.0147271	0.0158449	-0.072475	-0.105673	-0.0622528	0	-0.067147	-0.26382	0.0604934	0.0450983	0	-0.00437752	0.405112	-0.0245923	-0.15323	-0.651979	-0.0980251
XJ130	0.3162	0	0.0103444	0.266289	0.0129058	0.236457	0.116621	0	0.0954565	-0.111571	-0.0158155	0.377356	0.0303138	-0.0096944	0.0352679	0.0392076	0	0.169382	0.0307968	0.0921768	-0.0704712	-0.129141	-0.100669	0.125443	0.139829	0.33974	-0.19534	0	0	0.027044	0.0378476	-0.15223	-0.112305	-0.0731227	0.0328807	0.277457	0.204444	0	0.0513501	0.209249	0.216191	0.0744204	0	0.00371073	0.35914	-0.0123231	-0.105986	-0.104799	0.0611483
XJ131	0.137208	0	-0.0275875	-0.582834	-0.0199259	-0.0761363	-0.0417419	0	-0.132554	0.042799	-0.0432485	-0.454173	-0.00271072	-0.0203132	0.0163853	-0.0133657	0	0.160777	0.0274958	0.0154376	-0.00880563	-0.245978	-0.115063	-0.222156	0.113973	-0.251654	-0.156199	0	0	0.00575245	-0.0297642	-0.286131	-0.0127743	0.0198481	0.0269218	-0.105335	-0.0600932	0	-0.094476	-0.223072	0.133184	-0.155513	0	-0.00279109	-0.492315	-0.0301913	-0.168393	-0.541493	-0.235581
XJ132	0.349684	0	-0.00862051	0.390033	0.0210021	0.109959	-0.0427453	0	0.125461	-0.252495	-0.0412577	-0.369078	0.0557414	-0.0680908	0.0216875	0.00951737	0	-0.188222	0.0126647	0.14956	-0.0123829	-0.21065	-0.128264	-0.250224	-0.305708	-0.161504	-0.171445	0	0	0.00575245	0.0256166	0.0262652	-0.0172225	0.00416213	0.0195839	0.175747	-0.354224	0	0.0303537	-0.133809	-0.0972179	-0.417526	0	-0.00995082	0.301523	-0.0112099	-0.137807	0.16737	-0.314433
XJ133	-0.0984598	0	0.00210547	0.37985	0.0723193	0.196071	-0.0181733	0	0.0336068	0.105221	-0.0125128	-0.325021	-0.0341429	-0.013928	0.0126779	-0.0550611	0	0.0978575	-0.145044	0.138941	0.0403602	-0.166339	0.159503	-0.201254	0.163169	-0.195451	0.437732	0	0	0.00580409	-0.00628205	0.203169	0.0069257	0.0140494	-0.0111588	-0.132321	0.133466	0	0.140938	-0.101645	0.209383	0.0893955	0	-0.00279109	0.432027	0.00501293	-0.0699698	-0.560689	0.749681
XJ134	0.212121	0	0.00318609	-0.0551574	-0.0199259	-0.161954	-0.00242047	0	-0.113545	0.0570722	-0.0277234	-0.3821	-0.0463874	-0.067845	0.0771636	-0.0133657	0	0.107569	0.0519701	0.253362	0.00344291	-0.266466	-0.113359	-0.217291	-0.205882	-0.210772	0.260933	0	0	0.00996262	-0.0297642	-0.0849799	0.0027212	0.0155952	0.00702865	-0.0412973	0.21476	0	-0.00859301	0.668616	-0.111909	-0.174871	0	-0.00437752	-0.420571	-0.0185155	0.243986	0.119378	-0.276041
XJ135	-0.0389231	0	0.0375043	0.437167	0.0129058	0.299965	-0.0241478	0	0.0808365	0.0909905	0.0358541	-0.2252	0.00378207	-0.0197948	0.0131924	0.0392076	0	0.157284	0.0321297	0.255921	0.011793	-0.129397	0.184022	0.196223	0.181059	-0.337836	0.203821	0	0	0.027044	-0.00928153	-0.229972	0.0493928	0.00205095	-0.00220687	0.210266	0.106416	0	0.103247	-0.0693341	-0.0584222	0.0736425	0	-0.00279109	0.330638	-0.0213508	0.31567	0.177505	-0.196299
XJ136	0.344921	0	-0.101474	0.408771	0.0129058	0.200499	0.0617147	0	0.0970287	0.0924112	-0.018529	0.259818	0.033657	0.114402	0.00978191	-0.0550611	0	-0.278632	0.0929828	0.303054	0.011793	-0.051856	-0.0309846	-0.117061	-0.159121	0.122624	0.280208	0	0	-0.0661743	-0.00628205	-0.305037	0.0518835	0.0112015	0.0461727	0.00820293	0.20714	0	-0.0548582	-0.0878221	-0.210175	0.10906	0	0.00443771	-0.405562	-0.0127937	-0.0999325	0.326678	-0.00139576
XJ137	0.316785	0	0.011631	0.422863	0.00836314	0.223443	-0.0144027	0	-0.129773	-0.0973286	-0.0104514	0.539074	0.233048	-0.0333706	0.0182718	0.0392076	0	0.220311	0.108457	0.0977409	0.00365615	0.182565	0.183325	-0.140508	-0.317897	-0.16142	-0.0610171	0	0	0.027044	0.0256166	-0.281509	0.110755	0.0725722	0.00588198	-0.0105767	0.106725	0	0.029348	-0.0542091	0.208525	-0.129017	0	0.00581988	0.308286	-0.0123981	-0.108235	-0.48686	0.823425
XJ138	0.227582	0	0.00321614	0.643386	0.0166273	-0.0882803	-0.0225659	0	-0.192298	0.102618	-0.0216404	0.294421	-0.0171908	-0.0173598	0.0163853	0.0392076	0	0.253122	0.104288	0.250389	0.0403602	-0.150395	-0.07263	0.139582	0.1419	-0.140357	-0.14864	0	0	0.027044	0.0604295	0.189515	0.022978	-0.0236721	0.0842533	0.00917695	0.0388479	0	0.0505582	-0.092594	0.235279	0.134019	0	-0.00279109	0.453594	0.00255064	0.276121	0.241508	0.0234042
CB1	0.35994	0	0.00600493	0.181264	0.0129058	-0.141343	-0.046114	0	0.0782868	-0.185208	-0.0149858	-0.35597	0.0591216	-0.0396676	-0.291856	-0.0133657	0	-0.102419	0.102701	-0.347141	0.00344291	-0.221569	0.194395	0.133765	-0.231492	-0.248636	0.315462	0	0	0.027044	0.121371	-0.459001	0.0525799	0.0154976	0.0133435	-0.153744	-0.0053207	0	-0.035948	0.322118	-0.256677	0.0363492	0	-0.00995082	0.22443	-0.0286245	-0.139432	0.121849	-0.318821
CB2	0.218945	0	-0.00862051	-0.306033	-0.00915986	-0.165769	-0.00509064	0	0.201372	0.0902553	-0.0151902	0.346729	0.183713	-0.0369856	0.114566	-0.0133657	0	-0.178122	-0.134823	-0.342282	0.00224782	0.401338	0.293813	0.107473	-0.199238	0.333473	-0.135865	0	0	0.00948004	0.121371	0.39154	0.112698	0.0478359	0.0105101	-0.159529	0.138548	0	-0.0186345	0.721191	-0.234176	0.0499375	0	0.10329	0.244672	-0.0272275	0.422058	0.254122	-0.117818
CB3	-0.546272	0	0.00600493	0.225926	0.0129058	-0.174386	-0.0181246	0	0.0295804	-0.208443	-0.0135853	0.421897	-0.105268	-0.0353045	0.0241647	-0.0133657	0	-0.357515	0.0195588	0.192307	0.00344291	-0.200717	0.249191	0.0717771	-0.56133	-0.0993884	-0.196416	0	0	0.00948004	-0.0297642	0.241507	0.0994104	0.0468275	0.0117138	-0.261615	0.0756633	0	-0.0715969	-0.0356362	-0.292985	0.0283968	0	-0.00995082	-0.421099	-0.0335698	-0.112537	-0.228148	-0.0738358
CB4	0.138851	0	0.00346675	0.239591	0.0129058	-0.272484	-0.0118411	0	0.0892112	-0.238298	-0.0123263	0.559373	0.0665029	0.00459351	0.0182718	-0.0133657	0	0.0305848	0.0292662	0.112505	0.00224782	0.433118	0.245567	-0.0353516	0.494183	0.146724	0.313424	0	0	0.027044	-0.0112178	-0.224797	0.0293902	0.0539032	0.0143854	-0.0255037	0.123507	0	-0.0301205	-0.0181737	0.145614	0.0677653	0	-0.00995082	0.297132	0.324383	0.222617	0.048777	0.639838
CB5	0.472034	0	-0.101474	0.24727	0.0129058	-0.144066	-0.0341423	0	0.0704419	0.139058	0.0174697	-0.23418	0.0130075	-0.0383637	-0.0834042	0.00951737	0	-0.121202	-0.00666145	-0.30901	0.00344291	-0.249671	-0.0710822	0.115172	-0.281306	0.0589617	0.349424	0	0	0.00948004	-0.0297642	-0.590131	-0.047891	-0.0200283	-0.0805584	-0.223778	0.0751646	0	-0.0278605	-0.138172	0.0543017	0.0340813	0	-0.00995082	-0.525551	-0.0311407	-0.117145	-0.197748	-0.153105
CB6	-0.0271574	0	0.00210547	0.308747	0.0129058	-0.278989	-0.052574	0	0.047539	-0.109305	-0.0233936	-0.267742	-0.0581553	0.114531	0.0154232	-0.0133657	0	-0.17177	-0.0157652	-0.656901	0.0098784	-0.245572	-0.0516821	-0.0286177	0.15037	-0.358699	0.270425	0	0	-0.0618254	-0.0297642	-0.599723	0.00665153	-0.0329011	-0.00220687	-0.0648244	0.132495	0	0.133366	-0.168224	-0.33718	0.0472655	0	-0.0033379	0.187539	-0.0248694	-0.11482	0.140582	-0.294489
CB7	0.40448	0	0.0375043	0.437914	0.0129058	0.267175	-0.0384326	0	0.0932766	0.107746	0.0193872	-0.152183	0.0369765	0.00515211	-0.072086	-0.0133657	0	0.287825	0.0168192	0.10379	0.00170325	0.513981	-0.129371	0.182973	0.359561	-0.195225	0.223921	0	0	-0.0618254	-0.00558536	0.561582	0.0337453	0.0163336	0.0133435	-0.145613	-0.0227523	0	0.00713105	-0.0315963	-0.457916	0.0685127	0	-0.0156659	0.612313	-0.0169199	-0.0657071	0.126001	-0.00233983
CB8	-0.328455	0	0.00600493	0.284117	0.0129058	-0.233889	-0.0321534	0	0.127439	-0.128054	0.115076	-0.385822	-0.0196116	-0.0365323	-0.0188887	-0.0133657	0	0.132832	0.0483374	-0.0311237	0.00224782	0.303428	0.0931844	-0.123902	0.381577	-0.102179	0.231041	0	0	0.0101469	0.0604295	0.328213	-0.152404	-0.0365152	0.0117138	-0.23614	0.0982795	0	-0.120306	-0.10579	-0.281575	0.0314298	0	-0.00437752	-0.50186	-0.0310996	-0.0507138	0.128604	-0.114291
CB9	0.194304	0	0.00600493	-0.748295	-0.00915986	-0.212605	-0.0407232	0	0.141996	-0.148893	-0.0454722	-0.4148	-0.0068461	-0.00529671	0.0154232	-0.0133657	0	0.0280379	0.0101879	0.173674	0.00473161	0.354355	-0.10791	-0.200725	0.11205	-0.336558	-0.206221	0	0	-0.176371	-0.0297642	0.383518	0.0908406	0.00826059	0.030345	-0.267952	-0.081759	0	-0.0667525	-0.259956	-0.247911	0.0397616	0	0.0092612	-0.310961	-0.0278515	-0.113868	0.139901	-0.273237
CB10	-0.0686677	0	0.00600493	-0.858985	-0.00915986	-0.0589732	-0.0376503	0	0.0683787	0.0673124	-0.0364656	-0.260877	0.0700705	-0.0640351	0.0218487	-0.0133657	0	-0.195573	-0.0557429	-0.333066	0.00170325	0.206699	-0.080338	0.159386	0.337285	-0.156458	0.262708	0	0	-0.036471	-0.0112178	-0.52404	0.00185172	-0.0243852	0.00588198	-0.147143	0.135519	0	-0.0368869	-0.283709	0.391022	0.0192107	0	-0.00995082	-0.420824	-0.0434868	-0.0371426	-0.328626	-0.122583
CB11	-0.336424	0	-0.101474	0.280373	0.0129058	-0.227251	-0.0058962	0	0.192677	-0.0908829	-0.0123144	0.745949	0.148337	-0.0213266	0.0267466	-0.0133657	0	0.124325	0.0827319	-0.000597212	0.00344291	-0.19445	0.249191	0.0926831	0.678811	0.122881	-0.217139	0	0	0.027044	-0.0297642	0.374152	0.144614	0.0713646	0.0117138	0.216286	0.0983745	0	-0.0607845	0.263656	0.323408	0.0654907	0	0.00581988	0.464703	-0.0163465	-0.0901767	0.128079	0.447183
CB12	0.35916	0	0.0375043	0.427616	-0.00915986	0.238612	-0.0545629	0	0.0924997	0.121695	-0.0151386	0.628929	-0.0480581	-0.0364476	-0.232341	-0.0133657	0	0.200634	0.0366053	0.221045	0.00224782	0.451617	0.254696	-0.131592	0.66003	-0.181893	-0.155735	0	0	-0.176371	0.0378476	0.387473	0.0716226	0.0490434	0.00702865	0.268629	0.119495	0	0.0789028	-0.118346	-0.0120381	0.0593448	0	0.00581988	0.536274	-0.0142412	-0.0837536	-0.124738	-0.0180722
CB13	0.0795427	0	0.00321614	0.420455	0.0166273	-0.240365	-0.0175155	0	-0.0696746	0.112298	0.290628	-0.31181	0.0329568	-0.0145927	-0.044256	-0.0133657	0	0.161636	0.0948751	0.505219	0.00473161	0.434646	-0.102106	-0.242986	-0.127822	-0.204329	-0.15659	0	0	0.0101469	0.0457433	-0.24834	-0.0116187	0.010062	0.0421841	0.0302457	-0.0184938	0	0.0257752	-0.125857	0.215398	0.0177393	0	0.00371073	-0.371997	-0.0305357	0.301046	0.366167	-0.0815244
CB14	0.421556	0	0.00600493	0.441429	0.0129058	0.293644	-0.0219568	0	0.196507	-0.107646	0.0342852	0.103141	0.17381	0.196541	0.061947	0.00951737	0	0.247332	0.031956	0.215788	0.00344291	-0.240786	0.211727	0.161203	0.496857	-0.164228	-0.142935	0	0	0.00554342	-0.00928153	0.386006	0.0449438	-0.100404	0.0133435	0.0636663	0.00372716	0	0.0841298	-0.0678963	0.290608	0.030369	0	-0.00805135	0.38172	-0.000993176	-0.0878088	0.00733161	0.00677513
CB15	0.33935	0	0.00346675	-0.752332	-0.00915986	0.299152	-0.0223177	0	0.0486335	-0.0771744	-0.0190815	-0.209385	0.000492406	0.121715	0.0198975	0.00951737	0	-0.132213	0.052753	0.327263	0.00473161	0.317595	-0.0380287	0.155466	0.193193	-0.197989	0.370347	0	0	-0.176371	-0.00928153	-0.436213	0.00156559	0.00185536	0.0421841	0.268493	0.236504	0	0.0380633	-0.197223	0.20084	0.113047	0	-0.00910342	0.303828	-0.0260759	0.216219	0.314476	0.748863
CB16	-0.445685	0	0.00321614	0.492996	0.0166273	-0.185281	-0.0263209	0	-0.159979	0.0733149	-0.0296685	0.51833	-0.0396	-0.0238723	0.0241647	0.00951737	0	0.322865	0.0281889	-0.0863861	0.00224782	0.496239	-0.133838	0.105532	0.532172	-0.140841	0.179382	0	0	0.027044	-0.0148194	0.344426	0.109142	0.0682951	0.0207003	-0.20129	-0.0452957	0	0.071216	-0.115655	0.165262	0.0890493	0	-0.0156659	0.470652	-0.0189711	-0.0783335	0.229234	-0.000257425
CB17	0.0232847	0	0.00346675	0.368225	0.0129058	0.312281	-0.00975627	0	0.222419	0.0764451	-0.0168107	-0.192785	0.160751	-0.0374169	0.0209675	0.00951737	0	0.314702	0.0366677	0.154755	0.00224782	0.540495	-0.0603119	0.194079	0.236102	-0.184323	-0.26086	0	0	0.027044	-0.00928153	0.333413	-0.0742892	0.0242117	0.00548118	-0.011735	0.189602	0	-0.019495	-0.100929	0.19827	0.0704527	0	-0.0156659	0.547766	0.2199	0.390461	0.165793	0.764387
CB18	0.225992	0	-0.00937989	-0.438927	-0.00915986	-0.0687539	-0.0186356	0	0.278191	0.0786118	-0.0182859	0.246568	0.0512563	-0.00894793	-0.0491068	-0.0133657	0	0.171529	0.0820055	0.28981	0.0098784	-0.0939692	0.226066	-0.021761	-0.161553	-0.178835	-0.231578	0	0	0.00948004	0.0457433	-0.0240304	-0.109385	-0.00407596	0.0802646	0.37337	-0.106121	0	0.0572929	-0.155791	0.0565117	0.0815796	0	-0.00279109	-0.115292	0.28547	0.383133	0.336487	0.884655
CB19	-0.19689	0	0.0375043	0.137734	0.0129058	-0.251144	-0.0217638	0	0.139312	-0.132602	0.0893226	0.437807	0.0162803	0.451869	0.0767838	-0.0133657	0	0.0692577	-0.166172	-0.323888	0.00224782	0.250651	0.1555	-0.0528452	0.200889	0.114578	-0.13451	0	0	-0.0252576	-0.0148194	-0.387405	0.0220992	0.0345036	0.0207003	0.16632	0.0336707	0	-0.025062	0.565413	0.306566	0.0447594	0	-0.00552877	0.290131	-0.0253025	-0.0982549	0.216532	0.137335
CB20	-0.55819	0	0.00600493	0.215028	-0.0118012	-0.109341	-0.0343265	0	-0.10339	-0.097408	-0.0144868	0.45191	0.133269	-0.0136092	0.0241647	-0.0133657	0	-0.0757818	-0.0520789	-0.251748	0.00224782	0.296466	0.280863	0.0654045	0.17432	-0.142237	0.349424	0	0	-0.0618254	-0.0297642	-0.292111	-0.107471	-0.100404	0.013269	-0.257349	0.0721988	0	-0.0283642	-0.184366	-0.309049	0.0293409	0	-0.00995082	-0.527977	-0.0423502	-0.0250344	-0.327251	0.029974
CB21	0.422775	0	0.00222958	0.436001	0.0129058	0.269084	-0.0211711	0	0.0466818	0.109165	-0.0290681	-0.139043	0.0130304	-0.0302651	0.0583701	-0.0133657	0	0.182924	0.0865145	0.413889	0.00344291	-0.118627	-0.0822246	0.218754	0.213631	-0.154192	0.345073	0	0	0.0101469	0.0173159	-0.411568	-0.0544915	-0.0324316	0.0195839	-0.0442434	-0.00831805	0	-0.0198568	-0.12112	0.247478	0.105926	0	-0.00805135	0.485321	-0.0295066	0.274991	0.251847	0.710253
CB22	0.428719	0	0.00346675	0.356478	0.0129058	-0.205727	-0.01323	0	0.249609	0.0876671	0.102325	-0.223445	0.0425988	0.109651	0.0118463	-0.0133657	0	-0.166112	0.094635	0.23393	0.00473161	0.39566	-0.0786057	0.152918	0.330268	0.221557	-0.224524	0	0	0.027044	-0.00734843	0.46545	-0.011089	0.0165186	0.0461727	0.292129	0.0722241	0	-0.0288162	-0.072135	0.195546	0.0714144	0	-0.00910342	0.428328	-0.0170325	-0.106656	-0.178958	0.391048
CB23	0.338882	0	0.0103444	-0.825368	-0.00501146	-0.213905	-0.0235588	0	0.0860548	0.0561054	0.30017	0.256666	-0.0558167	-0.0275657	0.061947	-0.0133657	0	0.406638	0.0475652	0.188936	0.00344291	-0.216642	-0.102755	0.132639	0.430547	-0.170634	-0.123101	0	0	0.00948004	0.121371	0.413049	0.116379	0.0625879	0.00391121	0.322577	0.118474	0	0.110681	-0.252826	0.336778	0.0275722	0	-0.0156659	-0.292047	-0.0125109	-0.0536485	-0.355111	0.0150767
CB24	-0.000675753	0	0.00321614	0.36926	0.0129058	-0.136416	0.00235955	0	0.200918	0.0839738	0.272467	0.396478	0.0315899	0.255264	0.0771636	-0.0550611	0	0.237183	-0.200051	0.177801	0.00365615	0.345783	-0.0617489	-0.0628313	0.0366429	0.0812115	-0.176088	0	0	0.00559231	-0.0112178	0.209209	0.0125651	0.0695995	0.0180286	0.316362	0.00176131	0	-0.0892105	0.448069	0.417209	0.0292353	0	-0.00805135	-0.426901	-0.0144444	-0.106961	0.115998	0.416332
CB25	-0.33718	0	0.00600493	0.444113	0.0129058	-0.117586	-0.052574	0	0.115468	-0.117845	-0.0159918	0.350378	0.0913836	0.106832	0.0156365	-0.0133657	0	-0.0673293	0.211144	0.181441	0.00224782	0.559988	-0.0928176	0.122968	0.260367	0.0177996	0.343837	0	0	0.027044	-0.0297642	0.446761	-0.0230495	0.108288	0.0143854	0.0504453	0.0891417	0	-0.00872677	-0.17381	0.161678	0.0838131	0	0.00735046	0.544609	-0.0161798	-0.0791057	0.199386	-0.157166
CB26	0.2833	0	0.00321614	-0.635545	-0.00915986	0.330267	-0.0243723	0	0.165343	0.0894945	-0.0349643	-0.220425	0.138887	-0.0145685	0.0182718	-0.0133657	0	-0.183026	0.134502	0.237771	0.00224782	0.476641	-0.109448	0.155466	0.409779	-0.156757	0.149026	0	0	0.027044	-0.00928153	0.358824	0.0908406	0.00791168	0.013269	0.17796	0.203109	0	0.0919446	-0.223362	-0.00532616	0.107309	0	0.10329	0.471042	-0.0234176	-0.0585889	0.274705	0.592272
CB27	0.35359	0	0.00600493	0.325641	0.0166273	-0.31364	-0.052574	0	-0.0636137	-0.197359	-0.0297796	-0.461684	-0.045302	-0.036104	-0.0382175	0.00951737	0	-0.046906	0.00344699	0.330956	0.00224782	0.302739	-0.0554374	-0.218876	0.338478	-0.135553	0.153238	0	0	-0.176371	-0.0297642	-0.55359	0.0109007	0.00771714	0.0207003	0.0152442	-0.0388763	0	-0.035948	-0.164505	-0.277667	0.0173188	0	-0.00995082	0.394345	-0.0313675	-0.108339	-0.189794	-0.330062
CB28	-0.420564	0	-0.0162474	0.360966	0.0129058	0.135271	-0.0196886	0	0.031304	-0.140146	-0.0408395	0.133396	-0.00723676	-0.0630561	-0.0151434	-0.0133657	0	0.0501034	0.0592694	0.18091	0.00344291	-0.276969	-0.167259	0.0807688	-0.509052	-0.142116	-0.230434	0	0	0.00948004	0.0378476	0.205157	0.12281	0.0447663	0.00702865	-0.191002	0.0198119	0	0.0415979	-0.11942	0.210344	0.0464958	0	0.0132295	0.32982	-0.0222013	-0.147392	0.153135	-0.297466
CB29	0.0637279	0	-0.0162474	0.0271335	0.0129058	-0.210433	-0.0249139	0	0.175815	-0.075667	-0.0130792	0.159479	-0.22192	0.273583	0.0402003	0.00951737	0	-0.286616	0.0700174	0.103936	0.00224782	0.268177	0.161485	0.0816038	-0.411923	-0.210772	-0.225134	0	0	-0.0618254	-0.0297642	0.364558	-0.00517261	0.0202892	0.0133435	-0.232088	-0.27996	0	-0.0587711	0.705867	0.130286	0.0223623	0	-0.00552877	-0.581673	-0.0354067	-0.110233	-0.188258	-0.113793
CB30	0.317987	0	0.00346675	-0.485608	0.0166273	-0.247265	-0.0145062	0	-0.162683	0.0569148	-0.0173195	0.376282	-0.0376304	0.0226964	0.0243572	-0.0133657	0	-0.09704	0.133281	0.205046	0.00473161	0.39551	-0.0800523	-0.137397	0.351049	0.149706	-0.328016	0	0	0.027044	-0.0297642	0.325659	0.116379	0.0357386	0.0461727	0.274442	0.199863	0	-0.0631133	0.527311	-0.0742372	0.118415	0	-0.0182696	0.262703	-0.0223201	-0.0504696	0.297103	0.350904
CB31	0.359721	0	0.0375043	-0.528085	-0.00915986	0.309816	-0.00213478	0	0.141019	0.068121	0.0483872	-0.190269	-0.0552377	-0.0401212	0.114566	-0.0133657	0	0.183349	0.101779	0.0899639	0.00224782	0.394702	0.259128	-0.249075	0.341051	0.119934	0.209517	0	0	0.027044	-0.00928153	0.399958	-0.0529432	-0.0343817	0.0207003	-0.201364	-0.0178471	0	-0.148666	0.729664	0.166619	0.0600519	0	0.0208277	-0.600163	-0.0255687	-0.0787488	0.301493	-0.000903407
CB32	-0.347928	0	0.00600493	0.287943	0.0166273	-0.190714	-0.052574	0	-0.190949	-0.146402	-0.0331283	-0.304777	0.0491842	-0.0345176	-0.0188887	0.00951737	0	-0.226068	-0.0119031	0.110211	0.00344291	-0.27899	-0.0776701	0.100943	-0.341271	-0.141068	-0.22975	0	0	-0.0618254	-0.0297642	0.26324	-0.0066472	0.00628806	-0.0743065	0.0728528	0.155841	0	0.0734362	-0.146918	-0.292633	0.0341378	0	-0.00995082	0.398257	-0.0238575	0.395873	-0.244434	0.076813
CB33	-0.441777	0	0.00600493	-0.802986	-0.0118012	-0.237528	-0.0404226	0	-0.193728	-0.0836267	-0.0532435	-0.33913	-0.226053	-0.0651966	-0.0603301	0.00951737	0	0.195083	0.0938448	0.189128	0.00344291	-0.244881	-0.130653	0.121799	0.447483	-0.0884644	-0.11895	0	0	0.00948004	-0.0297642	0.306654	-0.115605	-0.0324316	0.0143854	-0.241514	-0.0320284	0	-0.075032	-0.2566	-0.09474	0.0625422	0	0.00581988	0.225027	-0.0324125	-0.106677	0.269057	-0.125294
CB34	0.420463	0	0.00600493	0.341161	0.0129058	0.255261	-0.040484	0	0.144585	-0.261149	0.0991165	0.49122	0.0828364	-0.0250423	0.061947	0.00951737	0	0.273215	-0.00194017	0.185541	0.00224782	0.464556	0.0444742	-0.161141	0.28243	0.127413	0.3135	0	0	0.027044	-0.00628205	0.352531	0.109142	0.0495022	0.0143854	0.327929	0.130439	0	0.0883115	-0.157331	-0.0826391	0.0608294	0	-0.0156659	0.509449	-0.0149813	-0.0657859	-0.129188	-0.0501949
CB35	-0.531286	0	0.0375043	0.237363	0.0129058	0.237199	-0.0226811	0	0.103428	-0.141769	-0.0125434	-0.175049	-0.000121522	0.131295	0.068874	-0.0133657	0	-0.0782307	0.060451	0.252802	0.00473161	0.52334	0.22754	0.185995	0.269982	0.143939	0.268405	0	0	0.027044	-0.00928153	0.485201	0.0836039	0.00450691	0.0842533	0.0969631	0.026358	0	-0.0334974	0.470919	-0.0250767	0.0986794	0	-0.00910342	0.455061	-0.0158194	-0.0309964	-0.54076	-0.105648
CB36	0.371218	0	0.0375043	-0.315191	-0.00915986	0.20301	-0.00306314	0	0.12521	-0.108181	0.128427	-0.256543	0.0273303	-0.012161	0.0760936	0.00951737	0	0.191069	0.0670848	0.348391	-0.0172482	-0.20878	0.193863	-0.161675	0.198776	0.183336	-0.139395	0	0	0.0101469	-0.00558536	0.110058	-0.0672831	-0.0234367	0.0461727	0.258787	0.138216	0	0.0612076	0.557722	0.269512	0.134019	0	-0.00279109	0.248253	-0.0100999	0.281522	0.287823	-0.127083
CB37	0.0461394	0	0.00600493	0.297532	0.0129058	0.1634	-0.0343265	0	0.0970732	-0.097408	-0.0331283	-0.326273	-0.00710891	-0.0198307	0.0234745	0.00951737	0	-0.152609	0.00124707	-0.42435	0.00473161	0.281629	-0.143962	0.112711	0.0926243	-0.260286	-0.201068	0	0	-0.0361521	-0.00558536	-0.608551	0.0962307	0.00595382	0.0163699	-0.242128	0.118914	0	0.112232	-0.160552	-0.282101	0.0367976	0	-0.00485231	-0.404829	-0.0412502	-0.0546545	-0.403318	-0.180238
CB38	0.238431	0	-0.0279884	0.550877	-0.00915986	0.275767	-0.00964007	0	0.113781	-0.0952121	-0.0234403	-0.167344	0.0614225	-0.0157917	-0.00912552	-0.0133657	0	0.179517	0.103879	0.256811	0.0098784	-0.213876	-0.0747547	0.24843	0.350804	-0.197989	-0.198838	0	0	0.027044	-0.00928153	0.384469	0.0194054	-0.0276214	0.0544505	-0.227366	-0.141341	0	0.0650232	-0.0582724	0.24418	0.0476016	0	-0.00696596	0.261767	-0.0154244	-0.0551295	0.332336	-0.0835718
CB39	-0.493943	0	0.0375043	0.299983	-0.00915986	0.261336	-0.0196886	0	0.142462	-0.09208	-0.0151386	-0.266719	0.00133817	0.147353	0.0121098	-0.0133657	0	-0.0717973	0.0424574	0.255112	0.0098784	-0.263213	0.220082	-0.161221	0.148988	0.186764	0.105916	0	0	0.027044	-0.00928153	0.316885	0.145754	0.0102309	0.0461727	0.208501	0.143394	0	0.0214258	-0.136489	0.239087	-0.338874	0	-0.0033379	0.190176	0.000886244	-0.130235	0.33937	-0.0213669
CB40	0.431689	0	0.00346675	-0.1236	-0.00915986	0.213971	-0.0137574	0	0.179149	-0.082853	-0.0150281	-0.279465	0.0295646	-0.0510952	0.0583701	-0.0133657	0	-0.195573	0.0866447	0.179711	0.00224782	0.447148	0.324843	0.148302	0.273572	0.309143	0.416567	0	0	-0.0361521	-0.00558536	0.520804	0.106034	0.0113992	0.0207003	0.282656	-0.0276357	0	-0.0482579	-0.167932	-0.22768	0.0130015	0	-0.00995082	-0.421618	-0.0177879	-0.0101528	0.280857	0.83841
CB41	0.103161	0	-0.00870181	0.288824	-0.00915986	-0.381909	-0.0150016	0	0.13469	0.106335	0.0739094	-0.233374	0.0107379	-0.066696	0.114566	-0.0133657	0	-0.203333	0.102119	0.242034	0.00344291	-0.240665	0.175383	0.143582	0.410705	0.0902257	-0.156008	0	0	0.027044	-0.0297642	0.37422	0.141505	0.0123826	0.0143854	-0.0151342	0.117385	0	-0.0520635	0.304021	0.229303	0.107309	0	0.0132295	0.410993	-0.00067851	-0.0864222	0.313708	0.0182569
CB42	-0.4122	0	0.00600493	0.324316	0.0129058	0.191961	-0.0196886	0	0.110443	-0.139017	-0.0124656	-0.329099	0.00995183	-0.0416258	-0.0151434	-0.0133657	0	0.0207777	0.0598651	-0.283492	0.00344291	-0.241364	0.100916	0.130224	-0.450589	-0.108149	-0.204691	0	0	-0.0661743	-0.00928153	0.331072	-0.00239798	0.0040088	0.0143854	-0.0329262	0.0148589	0	-0.0474282	0.103456	0.199311	-0.022177	0	-0.00437752	0.333507	-0.0238575	-0.100993	0.136037	0.0946665
CB43	-0.42785	0	0.00222958	0.103297	0.0723193	0.190094	-0.00697916	0	0.106136	0.11283	-0.00967781	-0.305467	0.0935525	-0.0160305	0.0267466	-0.0133657	0	0.176328	-0.0188366	-0.429214	0.00224782	0.457257	0.13358	0.133766	0.318439	0.24142	0.316978	0	0	0.00547059	0.0378476	0.447751	0.0337453	0.00852523	0.0143854	0.240356	0.0837345	0	0.119924	0.377841	0.000877906	0.0421997	0	-0.0156659	0.284436	-0.0129371	-0.0549443	-0.23576	0.491767
CB44	0.00664973	0	0.011631	0.239037	-0.00915986	0.231829	-0.0220571	0	0.150116	-0.116204	-0.0130651	0.345698	0.0283578	0.32749	-0.21817	0.00951737	0	-0.0399744	0.0494271	0.190155	0.00224782	0.463329	0.284487	0.0762344	0.328073	-0.150025	0.384538	0	0	0.00948004	-0.00558536	0.489705	0.135821	0.0713646	0.00702865	0.291169	0.0708498	0	0.00908151	-0.116814	0.0574883	-0.15602	0	-0.00552877	0.347181	-0.0179486	-0.152295	-0.217436	1.03581
CB45	-0.343562	0	0.00346675	-0.129509	-0.00593571	0.202261	-0.0118945	0	-0.1065	-0.0782624	0.0903684	0.448962	-0.0707536	0.0288828	0.0243026	-0.0133657	0	0.22827	0.115563	0.296045	0.00304396	0.467143	0.0818051	-0.128481	0.10899	0.193835	-0.270781	0	0	0.027044	-0.00928153	-0.522779	-0.113792	-0.0715426	0.0709613	0.27508	-0.00502665	0	0.080751	0.532677	0.135637	0.072669	0	-0.00696596	0.509271	0.252103	0.348724	0.209829	0.45405
CB46	0.270419	0	0.00600493	0.461887	0.0129058	-0.294088	-0.0241478	0	0.0850628	0.0951267	0.142035	0.171281	0.0598671	0.12101	0.0154232	0.00951737	0	-0.0335729	0.0608606	0.0086235	0.00473161	0.550242	-0.0835905	0.140462	-0.15674	0.297814	0.347413	0	0	-0.176371	-0.0112178	0.261135	0.0277801	0.0352789	0.0328807	-0.169484	0.132167	0	0.087971	-0.0962808	0.18219	0.10065	0	0.00443771	0.477341	0.21768	0.267729	0.252254	-0.272068
CB47	-0.10372	0	0.00600493	0.379206	0.00706091	-0.207456	0.385274	0	0.0938925	0.129996	0.262539	-0.113313	-0.0450254	0.107715	0.00972724	-0.0133657	0	-0.114449	0.104364	0.27137	0.00304396	0.521916	-0.0996424	0.171109	-0.0923619	0.234803	0.260802	0	0	0.027044	-0.0297642	-0.243447	-0.0437194	-0.0116704	0.0709613	0.00340745	-0.0143257	0	-0.0513797	0.00596954	-0.269426	0.0430884	0	-0.0033379	0.402541	0.261249	0.349006	0.2262	-0.108244
CB48	0.270523	0	0.00600493	0.392895	0.0129058	-0.234457	-0.00370935	0	0.152715	0.0851637	0.132664	-0.247921	0.0228495	0.1461	0.0234745	-0.0133657	0	-0.110885	0.0648526	-0.206298	0.00304396	0.406619	-0.0268536	-0.184387	0.087355	0.236489	-0.129496	0	0	0.0101469	-0.0297642	0.276455	0.101029	0.00554555	0.0461727	-0.14897	0.130168	0	-0.0301751	-0.0803986	-0.29785	0.0807212	0	-0.0033379	-0.3221	0.134077	0.344008	0.335414	-0.113402
CB49	0.307704	0	0.00600493	0.511216	0.00836314	-0.166746	-0.00787134	0	-0.0591433	-0.25904	-0.0191431	0.340245	0.0258229	0.142083	-0.0894427	-0.0133657	0	0.0283725	-0.00877425	-0.00593363	-0.0172482	-0.145521	-0.023558	0.0798567	0.259404	0.236579	0.256592	0	0	0.027044	0.121371	-0.412059	0.0862978	0.0325715	0.0461727	-0.230121	0.203262	0	0.0342041	-0.0400767	0.317544	-0.0197107	0	0.00443771	-0.255586	-0.0117398	-0.0779847	0.335333	-0.0384023
CB50	-0.312215	0	0.00600493	-0.572862	-0.00915986	-0.146352	-0.0407232	0	0.10504	-0.136561	-0.0539115	-0.391056	-0.00505733	-0.0176066	-0.00606542	0.00951737	0	-0.0689343	-0.184769	0.0748358	0.00473161	0.287472	-0.124505	0.120812	0.10134	-0.163342	-0.183638	0	0	-0.0252576	-0.0297642	-0.668806	0.0914309	0.00595382	0.0544505	-0.24554	-0.0560093	0	-0.0180597	-0.222839	0.205241	0.0516048	0	-0.00485231	-0.487474	-0.0442652	-0.0546545	0.291621	-0.195694
CB51	-0.374144	0	0.00321614	0.465736	0.0129058	0.149412	-0.00370935	0	0.102554	0.103579	0.0920702	0.322043	0.0597043	-0.0191958	0.0131924	-0.0133657	0	-0.0935569	0.00448909	0.126067	0.00304396	0.4143	0.140087	0.0913947	0.12159	0.312016	-0.175341	0	0	-0.176371	-0.00424644	-0.34349	0.112807	0.0130957	0.0328807	0.21983	0.140655	0	-0.0354166	-0.08924	-0.0469234	0.0619404	0	-0.0182696	0.392547	0.319613	0.291235	0.124392	0.0347648
CB52	-0.0372266	0	0.0375043	-0.346234	0.0166273	0.29503	-0.0391749	0	-0.165267	-0.0803064	0.228822	-0.15311	0.0193556	0.146723	0.031544	0.00951737	0	-0.156937	0.112083	-0.212775	0.00473161	0.377166	-0.11145	0.148777	0.200979	-0.198251	0.223264	0	0	0.027044	-0.00928153	0.317679	0.0546197	0.00370234	0.0802646	-0.061695	-0.237748	0	0.0328867	0.518849	0.209486	-0.145711	0	-0.0033379	0.433365	0.208371	0.228043	0.405085	-0.119685
CB53	0.221951	0	-0.00870181	0.130263	-0.00915986	-0.296941	-0.0237437	0	0.10888	-0.112078	0.210669	0.20562	0.0593867	-0.0188098	-0.26799	-0.0133657	0	-0.283042	-0.109173	0.271978	0.00473161	0.42827	-0.030834	-0.0553074	0.160682	-0.20076	0.121561	0	0	0.00559231	-0.0112178	-0.396742	0.0913203	0.0093388	0.0802646	0.139195	-0.00205561	0	0.0447693	0.218829	0.288807	-0.165547	0	-0.00485231	0.271115	0.189817	0.214585	-0.0717386	-0.164176
CB54	0.15665	0	0.00210547	0.529415	0.0129058	0.209752	-0.0278876	0	0.112196	-0.25904	-0.0270478	-0.279415	0.0128618	-0.0196475	0.0125662	-0.0133657	0	-0.00736478	0.0228661	0.15866	0.00473161	0.548027	-0.126054	0.137387	0.148387	0.110503	-0.119556	0	0	0.027044	-0.00558536	0.378152	0.101029	0.00509349	0.0842533	-0.236545	-0.3318	0	0.0813602	-0.0594419	0.236043	0.106539	0	-0.00279109	0.462236	0.147873	0.279196	0.311877	-0.0155392
CB55	-0.419961	0	0.0375043	-0.376342	-0.00915986	-0.0973253	-0.00823865	0	0.200639	-0.106072	-0.0150431	0.559122	0.00769041	-0.010327	0.0243026	-0.0133657	0	0.249551	0.118146	0.246846	0.00473161	0.358966	0.324843	-0.0455185	-0.0563088	-0.158256	-0.200353	0	0	0.027044	0.0457433	0.256565	0.117611	0.0328373	0.0802646	-0.277289	-0.035701	0	-0.0209915	0.571963	0.169371	0.103063	0	0.00371073	-0.456157	-0.0383912	-0.127216	0.404948	0.245088
CB56	0.417568	0	0.00600493	-0.473838	-0.00915986	0.253912	-0.0403519	0	0.146534	0.124159	-0.03046	-0.163103	0.000521324	0.448903	0.086546	-0.0133657	0	0.180576	0.0846306	0.237416	0.00224782	0.508565	-0.151879	0.166833	-0.165844	-0.17321	-0.123691	0	0	0.027044	-0.00928153	0.353717	0.0896189	0.00791168	0.013269	-0.139322	0.0412851	0	-0.0257282	0.641545	-0.310545	0.0706557	0	0.00407989	0.485782	0.205645	0.277453	-0.341578	-0.164551
CB57	-0.0331494	0	0.00224639	0.42309	0.0129058	0.27415	-0.0125947	0	0.0801981	-0.0928895	0.188862	0.187221	-0.0594868	0.138204	-0.0109162	-0.0133657	0	-0.175248	0.0647937	-0.365795	0.00473161	0.397119	-0.0497595	0.139609	0.162897	-0.0528365	0.477393	0	0	-0.176371	-0.00928153	0.22652	-0.108519	-0.0202267	0.0709613	-0.0229879	-0.0571334	0	0.0225399	-0.0914702	0.235925	-0.0744485	0	0.00443771	-0.375591	-0.0205331	-0.0576686	-0.210018	0.910335
CB58	0.314143	0	-0.00870181	0.242045	-0.00915986	-0.203502	-0.00518777	0	0.157346	-0.261149	0.260568	0.550993	0.133121	0.205771	0.0218487	-0.0133657	0	0.274121	0.0858644	0.193202	0.00344291	-0.225182	-0.0782985	0.0989279	0.470245	0.107427	-0.149461	0	0	0.027044	-0.0297642	0.294033	0.171293	0.0710024	-0.0805584	0.384367	0.0286062	0	-0.0441857	-0.131667	0.236191	0.0421764	0	-0.00306875	-0.505945	-0.0145236	0.207057	-0.335686	-0.0227408
CB59	-0.112002	0	0.00224639	-0.781002	-0.00915986	-0.063804	-0.0165656	0	0.235156	0.0629834	-0.0185482	-0.164139	0.0913836	0.334538	0.0120595	0.00951737	0	-0.213785	0.0725781	0.31597	0.00224782	0.520838	-0.11556	0.127249	0.229892	0.210134	-0.225455	0	0	-0.0661743	-0.0112178	0.3451	0.11327	0.00832965	0.0117138	0.146672	0.21251	0	-0.0467608	-0.221323	0.265452	0.0674307	0	0.00735046	0.457732	-0.023406	-0.0924676	0.155037	0.94893
CB60	0.340355	0	0.00346675	0.337206	-0.00915986	0.285098	-0.01673	0	0.0839534	-0.280476	-0.0150281	0.119752	0.0421722	-0.021458	-0.0453678	-0.0133657	0	-0.225729	0.00385762	0.128696	0.00473161	0.320945	0.22969	0.0816038	0.325478	0.385549	0.321525	0	0	0.027044	-0.00928153	0.403571	0.112421	-0.0154344	0.0709613	0.339695	-0.072123	0	-0.025002	-0.0845647	0.202291	0.0397278	0	0.00645111	-0.538589	-0.0136925	-0.0458829	0.188695	1.23705
CB61	0.363396	0	0.00318609	0.279919	0.0166273	0.287963	-0.00150314	0	-0.114793	0.0915784	0.261127	0.345662	-0.00334073	0.467452	0.114566	-0.0133657	0	-0.152232	0.084003	0.0532674	0.00224782	0.571537	-0.0997862	-0.0463916	-0.234972	-0.173423	0.205864	0	0	-0.0618254	-0.00928153	0.460377	0.087339	0.0450624	0.0195839	-0.181728	0.0099522	0	-0.0302479	0.535831	-0.216858	0.0891313	0	-0.00552877	0.52344	-0.0245026	0.199173	0.224699	-0.175908
CB62	-0.432711	0	-0.00870181	0.56297	0.0129058	0.169	-0.00807342	0	0.138615	0.0924112	-0.0324002	0.28624	0.00238592	-0.0229765	0.0162549	-0.0133657	0	0.106173	0.0696553	0.255405	0.00473161	0.332989	-0.102067	-0.101106	-0.227627	-0.0963257	0.324226	0	0	0.027044	0.0378476	0.25963	0.087339	0.0357386	0.0842533	0.286431	-0.0143824	0	-0.0541663	-0.107281	-0.0547899	0.103063	0	-0.00279109	-0.407826	-0.0218724	-0.0831359	0.323157	-0.142766
CB63	-0.106739	0	0.00600493	-0.472916	0.0166273	-0.235194	-0.0243723	0	-0.266067	0.0527207	-0.0420075	0.0894904	-0.0384484	-0.0677285	0.0182718	-0.0133657	0	-0.361358	-0.0956353	-0.333253	0.00224782	0.470504	-0.185583	0.118926	-0.394322	-0.202196	-0.346871	0	0	0.00948004	-0.0297642	0.370675	-0.0650515	-0.0421108	0.0195839	-0.144793	-0.0636166	0	-0.017533	-0.21364	-0.261694	-0.0666071	0	-0.0776912	0.352274	-0.0411076	-0.147392	-0.439972	0.359534
CB64	0.0765309	0	0.011631	0.474064	0.0129058	-0.0809633	-0.0125217	0	0.103391	0.13371	-0.0123738	-0.259076	0.00378464	-0.0178946	-0.0478329	0.0392076	0	0.157284	0.038913	0.224641	0.00539987	0.0336844	0.129466	-0.124453	-0.126913	-0.183944	0.24531	0	0	0.027044	0.121371	-0.497741	-0.000840956	0.00902334	-0.236231	-0.0819154	0.279034	0	-0.0239091	-0.0962844	0.189378	0.0921279	0	-0.00279109	-0.434038	-0.0150916	0.356116	0.262357	0.57869
CB65	0.444888	0	0.00224639	0.35051	0.0166273	-0.264601	-0.020229	0	-0.110859	0.0803722	0.183044	0.276156	0.0586347	-0.0401701	0.0583701	0.00951737	0	0.147325	0.104142	-0.420812	0.00224782	0.595126	-0.0904115	0.0980748	-0.189061	0.333473	0.289801	0	0	0.00948004	-0.0112178	0.364439	-0.10371	0.0749405	0.0207003	0.203642	-0.00199501	0	-0.0399505	-0.0874789	-0.272564	0.0817288	0	0.00581988	0.465523	0.31748	0.241998	0.195979	0.579297
CB66	-0.291767	0	-0.00870181	0.40408	0.0129058	-0.0226145	-0.0181246	0	0.196145	0.104616	-0.0128633	0.323326	0.281536	-0.00494898	-0.0151434	0.00951737	0	-0.292673	0.068829	-0.0306874	0.00224782	0.535502	0.128763	0.106302	0.28619	0.191587	-0.185239	0	0	0.00948004	0.121371	0.431296	-0.122859	-0.020539	-0.0942201	-0.197611	-0.0279118	0	0.0115705	-0.0996146	0.287144	0.107309	0	0.10329	0.298042	-0.0242334	-0.0869221	0.303129	-0.100807
CB67	-0.388547	0	0.00321614	0.34213	0.0129058	-0.309591	-0.0557184	0	0.0992963	-0.137843	-0.0401715	-0.485597	-0.265725	-0.0365323	0.0156365	0.00951737	0	0.106802	0.0688242	0.0966558	0.00224782	0.464046	-0.110237	-0.139933	0.262668	0.0643785	0.217737	0	0	0.00948004	-0.0297642	-0.555741	-0.062706	0.0233514	0.016825	0.227415	-0.0702603	0	0.0568162	-0.204252	0.174267	-0.140373	0	-0.00437752	0.275871	-0.0407414	-0.0894718	-0.413719	-0.156333
CB68	0.252237	0	0.00600493	0.00679626	-0.00915986	-0.15109	-0.0373959	0	0.124003	-0.280476	0.0727765	0.151884	-0.00053961	-0.0226497	0.0400222	-0.0133657	0	-0.163942	-0.440263	-0.702258	0.0098784	-0.279138	0.0790971	0.0807482	0.0692161	-0.415022	0.405204	0	0	0.0102717	-0.0148194	0.296543	-0.15684	-0.0157635	-0.00220687	-0.0142557	0.0828267	0	0.101132	0.269288	-0.320646	0.0457305	0	-0.00485231	0.143502	-0.0296041	-0.0848973	0.115191	-0.278751
CB69	-0.42233	0	-0.0162474	-0.50586	-0.0118012	0.163055	-0.0434616	0	-0.113799	-0.135423	-0.0469678	-0.239949	0.0384349	-0.0629408	0.0133558	-0.0133657	0	-0.170741	-0.237342	0.171895	0.00246345	0.169982	-0.126442	-0.114177	-0.376699	0.0437196	-0.170405	0	0	-0.0270275	-0.00928153	0.205669	-0.060699	-0.0268833	0.0117138	-0.21621	0.156983	0	0.0276807	-0.268409	-0.341836	0.0298553	0	-0.00995082	-0.713241	-0.0405563	0.332376	0.153224	-0.282653
CB70	0.260056	0	0.00600493	0.302944	0.0129058	-0.167117	-0.0545629	0	0.0875976	0.100691	-0.0142502	0.257988	0.0425044	-0.0208309	-0.232341	0.00951737	0	-0.120507	-0.338462	0.114976	0.00344291	-0.280692	0.118113	0.0816038	-0.343109	-0.138374	0.0182444	0	0	0.00559231	-0.0112178	-0.713474	0.0139197	0.0255803	0.0207003	-0.225364	-0.0534573	0	-0.000863379	-0.159553	-0.320051	0.0617634	0	0.0132295	0.27383	-0.0424696	-0.13674	0.12562	0.0540927
CB71	-0.643171	0	0.00346675	0.156077	0.0166273	-0.200654	-0.00890891	0	-0.213355	-0.241719	-0.0127236	-0.361163	0.0121112	-0.0871632	0.0352748	-0.0133657	0	-0.188561	-0.0150837	0.0402081	0.00224782	0.224406	0.159543	-0.131588	0.30902	0.281569	-0.339736	0	0	-0.0618254	0.0457433	-0.44711	-0.00768836	0.00613245	0.0105101	-0.235768	0.109065	0	0.118786	0.380641	0.180036	0.0321061	0	-0.00995082	-0.466372	-0.039199	-0.017348	-0.490356	0.278204
CB72	0.259776	0	-0.0162474	-0.428477	0.00706091	-0.212186	-0.0450282	0	0.0936789	-0.133431	-0.0403642	-0.239582	0.000772876	0.106965	0.0125662	0.00951737	0	-0.0728003	0.0530656	-0.680341	0.0098784	-0.146961	-0.147263	-0.196406	-0.183641	-0.409139	-0.180712	0	0	-0.0618254	-0.0297642	-0.516489	-0.0622309	-0.0203461	0.0358737	-0.102994	-0.108459	0	0.06521	-0.164704	0.135896	0.0661454	0	-0.0033379	-0.459341	-0.0328844	-0.120531	0.161216	-0.161604
CB73	0.411586	0	0.0375043	0.288234	0.0129058	0.201867	-0.0383133	0	0.0863452	0.143691	-0.0216868	-0.208198	-0.0125153	-0.0244859	-0.019657	0.00951737	0	0.21781	0.0495723	0.217024	0.00473161	0.483116	-0.114853	0.223755	0.411055	0.240032	-0.141684	0	0	0.00948004	0.0378476	0.451248	0.119075	-0.0267611	-0.258567	-0.247958	0.258077	0	-0.0284307	0.28761	-0.300577	-0.186769	0	0.00371073	0.4241	-0.0173149	0.00472361	-0.335909	0.0081554
CB74	-0.359412	0	0.00318609	0.327546	0.0129058	-0.257555	-0.052574	0	0.0909437	-0.120978	-0.0144868	-0.299408	-0.051313	-0.0679647	0.0166448	-0.0133657	0	0.166257	-0.00977652	0.0516591	0.00344291	-0.208892	0.175659	0.137898	0.118918	0.0920474	-0.203995	0	0	-0.0618254	-0.0148194	-0.544618	-0.0770459	0.0170485	0.0105101	-0.24635	0.083467	0	0.0775651	-0.128427	0.225329	-0.429815	0	-0.00437752	0.282183	-0.0413147	-0.156521	0.139664	-0.177674
CB75	-0.0706107	0	0.00600493	-0.682452	0.0129058	-0.24646	-0.0589707	0	0.0952155	-0.149701	-0.0431014	-0.160439	-0.145007	0.25232	0.0218487	0.00951737	0	0.176252	0.0288671	0.221667	0.00344291	-0.274785	-0.154668	0.144618	-0.303813	-0.167901	-0.16894	0	0	0.027044	-0.0297642	0.241413	-0.069514	-0.0324316	0.00548118	0.170341	0.114752	0	0.0376051	-0.311761	-0.285587	0.0347738	0	0.00407989	0.283873	-0.0248353	-0.144472	-0.236927	-0.0898124
CB76	-0.385015	0	0.00600493	0.30468	0.0129058	-0.186588	-0.052574	0	0.0886448	0.112539	-0.0401715	0.187116	-0.0283968	-0.0118269	-0.0151434	0.00951737	0	-0.247493	-0.416403	-0.268881	0.00224782	0.403938	-0.165167	0.104136	-0.304802	0.105234	0.345123	0	0	0.00559231	0.121371	-0.491234	-0.0494882	-0.0421108	0.016825	-0.184585	-0.0501913	0	-0.0259946	-0.211956	-0.136735	0.0514791	0	0.10329	0.359179	-0.0446712	-0.0798722	0.181748	-0.0771131
CB77	-0.3572	0	-0.00870181	0.371934	0.0166273	-0.262476	-0.0545629	0	-0.0755579	0.0940901	-0.0294034	-0.304038	0.0430374	0.110765	-0.0626269	0.00951737	0	-0.146246	-0.140852	-0.319459	0.0098784	-0.267346	-0.132381	-0.201011	0.170905	0.211519	-0.18313	0	0	-0.036471	-0.0297642	-0.379487	-0.0688314	-0.00397872	-0.00309254	-0.130766	0.116463	0	-0.0656636	-0.0914786	-0.147987	0.029125	0	-0.0033379	0.32702	-0.0398736	0.221416	-0.731701	-0.263537
CB78	-0.465429	0	0.00600493	-0.319662	-0.00915986	0.158714	-0.0041326	0	0.12804	0.121873	0.229549	0.363655	0.0885813	-0.0290563	0.0682556	0.00951737	0	0.200964	-0.180118	-0.313151	0.00224782	0.399934	-0.113291	-0.0874123	-0.214733	0.284776	-0.12044	0	0	-0.0383705	-0.00928153	0.286705	0.110943	0.0724033	0.0207003	-0.162528	0.0181248	0	0.00939571	0.829934	0.384355	0.0302825	0	-0.0156659	-0.229606	0.226053	0.380098	-0.255757	-0.129801
CB79	-0.0683796	0	0.00600493	-0.811805	-0.00501146	-0.240831	-0.0407232	0	0.0934467	-0.102942	-0.0403642	-0.358085	0.0174976	-0.022063	0.0218487	-0.0133657	0	-0.200968	0.0585374	-0.181115	0.00344291	-0.11697	-0.147263	-0.132501	0.192276	0.133403	-0.196738	0	0	0.0101469	-0.0112178	-0.392901	-0.0683524	-0.026039	0.0180286	-0.082268	-0.0489539	0	0.0371136	-0.309281	0.34451	-0.0369958	0	-0.00995082	-0.458227	-0.0442853	-0.151169	0.141413	-0.123274
CB80	-0.341687	0	0.00346675	0.337653	0.0129058	-0.202702	-0.0178488	0	0.206334	0.116198	-0.0117715	0.275465	0.166199	-0.0136254	0.00961546	-0.0133657	0	-0.157359	0.0801118	0.276528	0.00473161	0.393035	0.227006	-0.11368	0.316135	0.267856	0.193202	0	0	-0.0361521	-0.00734843	0.422653	-0.15684	-0.0194062	0.0654325	0.244228	-0.0234249	0	0.0470646	-0.111893	-0.330623	0.0623918	0	0.00645111	0.375091	-0.029161	-0.0901767	-0.0493775	1.03199
CB81	-0.0908451	0	0.00600493	0.339335	0.0129058	-0.269552	-0.0343265	0	0.0727488	0.104616	-0.0147295	-0.48567	0.00802499	-0.037849	0.0157517	0.00951737	0	-0.180017	-0.204313	0.274611	0.00224782	0.241254	0.134357	0.109089	0.278324	0.0609321	-0.149731	0	0	-0.036471	0.121371	-0.537869	0.0962307	0.0154976	-0.0805584	-0.09278	0.107996	0	-0.085521	-0.192037	-0.365243	0.0349638	0	0.0132295	-0.676304	-0.0293163	0.213228	0.0252738	-0.197012
CB82	-0.131971	0	0.00600493	0.259683	0.0129058	0.222124	0.262398	0	0.0623064	-0.0913168	-0.0134117	-0.330146	-0.0328263	0.146865	0.00972724	0.00951737	0	-0.147296	-0.201088	-0.210121	0.00473161	0.284132	0.158232	-0.12113	-0.0494938	-0.205492	-0.255036	0	0	-0.036471	-0.00928153	-0.426277	-0.0116187	0.00790932	-0.00704513	-0.172479	0.124551	0	0.104095	-0.0978232	-0.407271	0.0409248	0	0.00443771	-0.648984	-0.0422433	-0.156521	-0.94054	0.0140302
CB83	-0.476488	0	-0.101474	0.293333	0.0166273	-0.255755	-0.052574	0	-0.0713782	-0.185208	-0.0147295	-0.412319	0.00592094	-0.0677893	0.0156365	0.00951737	0	0.170607	0.0828057	-0.26555	0.00224782	0.360415	0.139765	0.136959	0.212658	0.122267	-0.191885	0	0	-0.176371	-0.0297642	-0.669285	0.0962307	0.0109812	-0.065597	-0.153744	0.103435	0	-0.115268	-0.166138	0.141638	0.0346194	0	-0.00437752	0.378105	-0.0407658	-0.1427	0.124033	-0.0907127
CB84	0.364184	0	-0.0162474	0.328663	0.00836314	-0.236126	-0.0271111	0	-0.119042	-0.16469	-0.0408395	-0.307728	-0.109905	-0.0723535	-0.0834042	-0.0133657	0	-0.192024	-0.188202	-0.228758	0.00344291	-0.398753	-0.167259	0.137387	-0.239425	-0.153167	-0.189722	0	0	-0.0669881	-0.0297642	0.20632	0.0896189	0.0124281	0.0180286	-0.137969	-0.0435467	0	-0.0590877	-0.0546304	0.314389	0.0268716	0	-0.00995082	0.159105	0.106323	0.276632	-0.139095	-0.304752
CB85	-0.470639	0	0.0375043	0.0845838	-0.00915986	0.15921	-0.00975627	0	0.0142881	-0.236684	-0.036775	0.236502	-0.00193875	-0.0536632	-0.0210172	0.00951737	0	-0.241229	-0.450955	0.13167	0.00304396	0.27454	-0.180174	-0.0485231	0.153433	0.0624527	-0.380928	0	0	0.0102717	-0.00928153	0.247203	-0.17118	-0.0235559	0.0392634	-0.15838	-0.0994311	0	-0.0228416	-0.114139	0.0828315	-0.0724498	0	0.00645111	-0.471291	-0.0266656	-0.0817173	-1.19716	0.106033
CB86	0.257683	0	-0.0275875	0.255366	0.0129058	-0.273252	-0.0321534	0	0.0976948	-0.235166	0.0133711	-0.347655	-0.0663602	0.263846	0.0157517	-0.0133657	0	-0.212975	-0.434952	-0.36288	0.00344291	-0.261864	-0.0721855	-0.220131	0.162951	0.121881	-0.23147	0	0	-0.0669881	-0.0297642	-0.509995	0.0874462	0.00945517	0.0143854	0.0173436	0.159738	0	0.0255827	-0.169401	0.095588	0.0598263	0	0.00735046	-0.611611	-0.0246997	-0.142681	0.21124	-0.0484366
CB87	-0.780573	0	0.00600493	-0.505538	-0.0118012	0.158476	-0.0285867	0	-0.145148	-0.108357	0.155893	0.238922	0.0414202	-0.069937	0.0241647	0.00951737	0	-0.317304	0.0637207	-0.251766	0.00224782	0.307058	-0.10183	-0.0647726	-0.277088	0.351428	-0.20958	0	0	-0.176371	-0.00928153	-0.413804	0.0869633	0.043758	-0.0805584	-0.195989	0.149655	0	-0.0380105	-0.287862	-0.3096	0.0450907	0	0.0132295	-0.528781	-0.0455783	-0.147167	0.176499	-0.136083
CB88	-0.427018	0	0.00600493	0.372244	0.0723193	-0.116846	-0.0343265	0	0.0896103	0.124232	-0.0408395	0.190469	0.012145	0.178617	-0.0151434	0.00951737	0	-0.288787	-0.0291381	-0.234581	0.00344291	-0.221315	-0.167259	0.101675	-0.116263	0.0870182	-0.258299	0	0	-0.0356772	-0.0112178	0.322187	-0.00517261	0.0172196	0.0135811	-0.188907	-0.0898383	0	-0.0661256	-0.221489	0.320033	-0.0190337	0	-0.0223639	-0.428141	-0.0104128	-0.124689	-0.506007	-0.175637
CB89	0.286447	0	0.00600493	0.493275	0.0166273	0.268207	-0.00807342	0	-0.153099	-0.0952121	-0.0307545	-0.21787	0.0249247	0.0943404	0.0163853	-0.0133657	0	0.0628123	0.0383573	0.218106	0.0098784	-0.0994271	-0.096249	-0.265018	0.102252	0.176796	-0.20475	0	0	0.00948004	-0.00928153	0.284304	-0.00496114	-0.00200819	0.0461727	-0.0690708	0.120519	0	-0.0752176	-0.0908014	0.348913	0.113431	0	-0.00453605	-0.484591	0.1009	0.299168	0.352138	0.0342526
CB90	0.244105	0	-0.0162474	0.247245	0.0129058	-0.087544	-0.0327625	0	0.0943358	-0.281675	-0.0319841	0.542654	-0.137222	-0.0616433	0.0157517	-0.0133657	0	-0.2963	0.043179	0.146366	0.00344291	-0.352732	-0.0690081	0.0798567	0.0888062	-0.185261	-0.182363	0	0	0.00948004	0.121371	-0.47296	0.0913203	0.0394752	-0.0393605	-0.303779	0.181713	0	-0.0820571	-0.185802	0.15636	0.0381634	0	-0.00995082	-0.403655	0.212113	0.302271	0.110029	-0.280258
CB91	-0.290265	0	-0.0314697	0.403038	0.00706091	-0.152796	-0.00881412	0	0.04983	-0.0952121	0.106941	-0.324206	-0.0624621	-0.0211241	0.00961546	0.00951737	0	0.184227	0.0230778	-0.15213	0.00473161	0.339246	0.172668	-0.228237	0.170422	0.187029	0.027069	0	0	0.027044	-0.0297642	-0.553598	-0.00797448	0.0106896	0.0842533	-0.164054	-0.0500874	0	0.0102474	-0.0861365	0.17536	0.112048	0	-0.00696596	-0.318884	-0.0380605	0.318296	0.432046	0.513626
CB92	-0.305298	0	0.00600493	0.389924	0.0129058	-0.0708848	-0.0267458	0	0.0723568	0.0864407	-0.0153057	0.367477	-0.0373001	0.103713	-0.0512521	-0.0133657	0	-0.118329	-0.232082	-0.478624	0.0098784	-0.292336	0.176497	0.0707739	0.0633249	-0.204553	-0.215885	0	0	0.00559231	0.121371	-0.618291	-0.130025	-0.00407596	-0.200893	0.233248	-0.154152	0	0.0402805	-0.064023	-0.384109	-0.0350054	0	-0.0033379	0.0617317	-0.0267027	-0.122524	0.115355	-0.0766843
CB93	-0.286449	0	0.00346675	0.425614	0.0129058	-0.13006	-0.00973108	0	0.0470751	0.106335	-0.0130651	-0.157182	-0.067157	0.46201	-0.0778361	-0.0133657	0	-0.147399	0.0568216	-0.365263	0.00224782	0.467776	0.249191	0.133102	-0.199169	-0.154402	0.205917	0	0	0.027044	-0.0148194	-0.339878	0.0814988	0.0113992	0.013269	-0.0853667	0.0734871	0	-0.0286045	-0.118258	0.155625	0.055898	0	-0.00552877	-0.230895	0.334585	0.358535	0.264203	0.558834
CB94	-0.504763	0	0.00600493	0.390807	0.0129058	0.169982	-0.0343265	0	0.0866741	0.143691	-0.0331283	-0.294482	-0.0453752	-0.0674778	0.0156365	-0.0133657	0	-0.226068	-0.422025	0.18495	0.0070919	-0.208938	-0.0647589	0.100943	-0.0346492	-0.126898	-0.224928	0	0	0.0102717	-0.00928153	-0.328117	0.0809672	0.00628806	0.0066271	-0.320035	0.115302	0	-0.0719379	-0.192302	-0.381849	-0.0415288	0	-0.00995082	-0.387234	-0.014869	-0.164987	-0.429262	-0.219954
CB95	-0.404402	0	0.00318609	0.238562	0.0129058	0.09721	-0.0219906	0	0.0784868	-0.102289	-0.0295239	-0.250642	0.0004259	-0.0199854	-0.255683	-0.0133657	0	-0.222166	-0.0405112	0.105443	0.00539987	0.0535434	-0.0535354	0.100943	-0.218164	-0.35596	-0.196999	0	0	-0.176371	-0.00558536	-0.506628	0.083802	0.00185536	-0.00220687	-0.0386246	0.0782201	0	-0.0920577	0.107314	-0.110763	0.031311	0	-0.00485231	-0.422965	-0.039993	-0.170758	0.131654	-0.120463
CB96	-0.393794	0	0.00600493	0.399503	0.0129058	-0.174914	-0.0343265	0	0.0955675	0.0952205	-0.0281119	0.103763	0.0356841	-0.0594746	0.0156365	0.00951737	0	-0.358108	-0.300422	0.0399343	-0.00601152	-0.184922	-0.0501678	0.132361	-0.397656	-0.162443	-0.208526	0	0	0.00609745	-0.0297642	-0.464603	-0.0638281	-0.0870686	0.0195839	-0.197894	0.00759335	0	-0.0286987	-0.203262	-0.468076	-0.0985483	0	-0.0776912	-0.526968	-0.0265245	-0.147167	-0.109011	-0.163585
CB97	-0.425364	0	-0.0162474	-0.572435	0.0129058	-0.183929	-0.0609596	0	0.191028	-0.108357	-0.0455323	0.111818	-0.0328183	-0.0661643	-0.0603301	-0.0133657	0	-0.15843	0.0330777	0.0659265	0.00344291	-0.234838	-0.121929	0.0688311	-0.393934	0.0622521	-0.225814	0	0	0.00948004	-0.0297642	0.31705	-0.131911	-0.0977571	0.0143854	-0.224513	0.176262	0	0.057952	-0.200106	0.173325	0.0556102	0	0.0132295	0.340112	-0.040965	-0.119295	0.230115	-0.179315
CB98	-0.000576481	0	0.00600493	0.305408	0.0129058	0.204501	0.00299135	0	0.0926997	-0.254711	-0.017717	0.444212	0.150029	-0.0278762	0.0144016	-0.0133657	0	0.348994	0.103831	-0.0859933	0.00365615	0.356466	-0.103943	-0.0169704	-0.197843	0.403247	-0.119952	0	0	0.027044	0.0378476	0.237634	0.112235	0.0355802	0.0117138	0.207136	0.118708	0	0.00551707	0.37297	0.219262	0.0375686	0	-0.0156659	-0.478304	-0.0115859	0.323711	0.147061	0.0581307
CB99	0.382177	0	-0.0162474	-0.319918	-0.0118012	-0.270456	-0.0275655	0	-0.0663217	-0.167058	0.30196	-0.337485	-0.0300181	-0.0229845	-0.26799	-0.0133657	0	-0.18164	-0.437454	0.244927	0.00473161	0.339246	-0.0578049	-0.111724	0.082432	0.215726	0.0702735	0	0	0.0102717	-0.0297642	-0.412972	0.0871817	0.00456268	-0.471819	-0.338823	-0.126867	0	-0.0618945	0.380914	0.0704944	0.0619382	0	0.00645111	-0.396711	-0.0343825	-0.148621	-0.148737	-0.187607
CB100	-0.154237	0	-0.0162474	0.392099	0.0129058	-0.159404	-0.052574	0	0.10737	0.080464	-0.0146593	-0.354209	-0.0837368	0.0967269	0.0154232	-0.0133657	0	0.00725435	-0.0110675	0.0963578	0.0098784	-0.20384	0.137892	-0.18126	0.265639	0.0454906	0.0335336	0	0	0.00948004	-0.0297642	-0.525583	-0.00797448	0.00571449	0.0011828	-0.103333	-0.00383488	0	-0.0100218	-0.171512	-0.372215	0.053921	0	-0.00216946	0.0691398	-0.0384859	-0.114129	-1.02401	-0.0917313
CB101	-0.415029	0	-0.0162474	0.290774	0.0129058	0.160121	-0.0314408	0	0.0840595	0.111349	0.276933	0.461365	0.00464149	-0.0110866	-0.00606542	0.00951737	0	-0.23552	0.0583425	-0.504766	0.00473161	0.218952	-0.0467479	-0.0827654	0.138416	0.123225	-0.251082	0	0	0.00948004	-0.00928153	-0.350519	-0.0814822	-0.0270983	-0.184132	0.281926	0.193198	0	0.0635453	-0.165636	-0.334843	-0.000314312	0	0.00645111	-0.436056	-0.0405478	-0.125051	0.128563	-0.279869
CB102	-0.270323	0	0.00346675	0.284259	0.0129058	-0.193788	-0.0169002	0	0.186945	0.109165	0.110218	-0.366559	0.0636678	-0.043848	-0.0516704	-0.0133657	0	0.159928	-0.404146	-0.211559	0.00224782	0.285576	0.0387458	-0.197629	-0.231117	0.134117	-0.199865	0	0	0.0102717	-0.0297642	-0.567876	-0.0622309	-0.0347772	0.0207003	-0.19246	-0.096856	0	-0.0448111	-0.150214	0.336634	0.0402352	0	0.00581988	-0.428216	-0.0429346	0.349245	0.199613	0.586975
CB103	-0.00479074	0	-0.0162474	-0.1158	-0.00915986	-0.136843	-0.0219906	0	0.102846	-0.110223	-0.0381681	-0.328884	-0.0689922	-0.0256383	-0.26799	-0.0133657	0	-0.175802	0.0469106	0.0122711	0.0098784	-0.246095	-0.184687	-0.222313	0.161834	-0.370879	-0.210467	0	0	0.0101469	-0.0297642	0.387591	-0.109607	-0.0120669	0.030345	0.312898	-0.121418	0	-0.0574087	0.301714	0.155951	0.0397616	0	-0.00485231	-0.413191	-0.023951	-0.132761	0.14658	-0.0620107
CB104	0.252296	0	-0.101474	0.307672	0.0129058	-0.131743	-0.0545629	0	0.0809046	-0.141776	-0.0305626	-0.233597	-0.0495161	-0.058577	-0.0834042	-0.0133657	0	-0.339902	-0.240925	-0.160685	0.00224782	0.307597	-0.135925	-0.133278	0.177335	-0.19494	-0.201832	0	0	0.00588357	-0.0297642	-0.44548	-0.00797448	-0.0233081	0.00391121	-0.164934	0.0932585	0	-0.0475157	-0.0283543	-0.31493	0.0332535	0	-0.0776912	0.195735	-0.0274074	0.338036	-0.314543	-0.304924
CB105	-0.383568	0	-0.0162474	0.294218	0.0129058	-0.156421	-0.052574	0	0.11477	-0.18532	-0.0401715	0.173649	0.0510864	-0.0354807	-0.0151434	0.00951737	0	-0.0991332	-0.344188	-0.221453	0.00224782	0.570648	-0.12481	-0.0485231	0.224449	0.175883	-0.22687	0	0	-0.036471	0.121371	0.316962	-0.219723	-0.139623	-0.10096	-0.0969617	-0.060148	0	-0.0539044	-0.122182	-0.351102	-0.0600395	0	-0.00995082	0.373467	-0.0331508	-0.110867	-0.207957	-0.0824437
CB106	-0.465638	0	-0.0162474	0.305537	0.0129058	-0.0567027	-0.0343265	0	0.0989207	0.105279	-0.0147295	-0.3677	0.0278809	-0.039783	0.0156365	-0.0133657	0	-0.129154	-0.0173347	0.0859886	0.00224782	0.307058	0.249191	0.097321	-0.274061	0.0437196	0.315462	0	0	-0.0618254	0.121371	-0.531712	0.0525799	0.00492488	0.0117138	-0.221117	0.0765157	0	-0.0541817	-0.2182	-0.486845	0.0316222	0	0.0132295	-0.575741	-0.0418179	-0.14986	0.131085	-0.330993
CB107	-0.450706	0	0.00346675	-0.662033	0.0166273	0.198237	-0.0179449	0	-0.237392	0.124159	-0.0420075	-0.181775	-0.0250825	-0.053491	0.00961546	-0.0133657	0	-0.178009	-0.304717	0.177726	0.0098784	-0.282218	-0.185583	0.123273	0.263571	-0.129901	-0.360927	0	0	0.0102717	-0.00928153	0.209529	-0.157929	-0.00933597	-0.449482	-0.198549	-0.166724	0	-0.012515	-0.199694	0.347004	0.040496	0	-0.00485231	0.186657	-0.0294434	-0.0795476	-0.453557	0.721375
CB108	-0.413543	0	-0.0162474	0.18031	0.0129058	0.236805	-0.0393208	0	0.0546452	-0.25591	0.105749	-0.412898	-0.265725	-0.0677893	-0.268782	-0.0133657	0	0.0164286	-0.313933	0.126835	0.00224782	0.451551	0.0420881	-0.160622	0.372245	-0.130153	-0.226153	0	0	-0.0669881	-0.00928153	-0.540232	-0.0770459	0.0091374	0.00702865	-0.191916	-0.00842069	0	0.111207	0.118243	-0.126285	0.0456043	0	-0.00437752	0.353178	-0.0413147	-0.132964	0.13331	-0.28844
CB109	0.237117	0	0.00600493	0.173542	0.0129058	-0.218628	-0.0288522	0	0.0826594	-0.238298	-0.0286431	-0.246333	0.206259	-0.0147612	-0.180854	-0.0133657	0	0.194755	-0.00381609	-0.371924	0.00344291	-0.295894	-0.135458	-0.250306	-0.228125	-0.2235	-0.180816	0	0	0.0101469	-0.0297642	-0.406263	-0.0622309	-0.0294605	0.00939373	-0.0839184	0.107979	0	0.114584	0.138412	-0.464993	-0.371408	0	0.00581988	0.190172	-0.0272646	-0.154392	0.122256	-0.0892464
CB110	-0.0820194	0	0.00600493	-0.463452	-0.00915986	0.246819	-0.0617091	0	0.167274	0.0855956	-0.0270795	-0.357056	-0.0501301	-0.0391528	-0.0382175	-0.0133657	0	-0.00802868	-0.435829	-0.435127	0.00344291	-0.275768	0.164059	0.129896	-0.386842	-0.197544	-0.20275	0	0	-0.036471	-0.00928153	0.396827	-0.0380919	0.0215649	0.0195839	0.222185	-0.0154585	0	-0.0459126	-0.27835	-0.357042	0.0570286	0	0.00581988	0.282455	-0.0258832	-0.155464	0.1312	-0.0721166
CB111	-0.408749	0	0.00318609	0.304731	0.00706091	-0.280281	-0.0343265	0	0.0591144	-0.26245	-0.0153052	0.0230193	0.0919325	-0.0417263	0.0156365	-0.0133657	0	-0.267911	0.0609474	0.186849	0.00344291	-0.265637	0.163365	0.0717771	-0.471661	-0.138386	0.348022	0	0	0.00948004	-0.0297642	0.234237	0.0639391	0.0468275	0.013269	-0.31155	0.0753605	0	0.0328174	-0.2182	0.201325	-0.0842713	0	-0.00995082	-0.59024	-0.0201501	-0.107621	-0.312031	-0.074347
[truncated: 46 more columns]
