# Supplementary material for: Deciphering the Gene Expression and Alternative Splicing Basis of Muscle Development Through Interpretable Machine Learning Models
Source: Biology (Basel). 2025 Aug 15;14(8):1059. doi: 10.3390/biology14081059 (PMC12383657; doi:10.3390/biology14081059)
Supplement: Supplementary file 1 [file biology-14-01059-s001.zip › Table S13.xlsx]

## Sheet: Sheet1
Table S13. Shapley values for feature DEGs in each breed based on XGBoost model.
Gene	XJ	CB
ENSGALG00010012060	1.0165	1.4849
SGMS1	0.620025	0.579048
MRPS31	0.555534	0.364822
HINTW	0.524665	0.750129
HAUS1	0.468896	0.434556
HPS1	0.461149	0.487193
ENSGALG00010017414	0.419806	0.291047
KPNA3	0.377577	0.20771
GHITM	0.369416	0.18709
ENSGALG00010019947	0.355078	0.487615
FOCAD	0.352991	0.269292
KPNA2	0.352646	0.135834
KIF5C	0.348639	0.358942
DCUN1D2	0.344864	0.115855
FKBP5	0.302539	0.161138
RASD2	0.290734	0.315058
NQO2	0.287504	0.38237
PPP1R17	0.261808	0.195945
NHERF2	0.252569	0.198946
RHOB	0.198425	0.118572
ENSGALG00010003777	0.198337	0.159173
ELL2	0.18955	0.168086
GSE1	0.189161	0.287999
TTPA	0.17735	0.305389
GJA4	0.172484	0.125244
CRISPLD2	0.157157	0.1612
DENND2D	0.152046	0.208891
INKA2	0.138798	0.220964
NSUN6	0.135111	0.125522
GSTK1	0.132963	0.172204
FGFR4	0.126043	0.113775
GATB	0.121573	0.191993
CHMP6	0.115628	0.256614
TDRD3	0.101996	0.0745646
STC2	0.0816519	0.085085
ISYNA1	0.0804828	0.157582
GRK7	0.0762772	0.0672252
PGAP6	0.0733721	0.0823743
C17orf58	0.0623374	0.0220702
FOXO3	0.0579801	0.0376449
PSMD6	0.0570937	0.0406529
SLC25A43	0.0487087	0.0368836
TBX5	0.0438625	0.0292772
CSRP3	0.0387553	0.0493946
NEK3	0.0344914	0.0617984
BCL2L15	0.029249	0.0308492
FMNL2	0.0245108	0.0277555
LARP6	0.0175311	0.0188627
FANCL	0.00401525	0.00650074
NRGN	0	0
