# Supplementary material for: Deciphering the Gene Expression and Alternative Splicing Basis of Muscle Development Through Interpretable Machine Learning Models
Source: Biology (Basel). 2025 Aug 15;14(8):1059. doi: 10.3390/biology14081059 (PMC12383657; doi:10.3390/biology14081059)
Supplement: Supplementary file 1 [file biology-14-01059-s001.zip › Table S14.xlsx]

## Sheet: Sheet1
Table S14. Shapley values for feature DEGs in each breed based on Glmnet model.
Gene	XJ	CB
TDRD3	0.102583	0.0999537
RHOB	0.0865331	0.063074
C17orf58	0.0832757	0.114793
HPS1	0.074186	0.0472228
PPP1R17	0.0741521	0.0398155
GATB	0.0664041	0.0795403
GJA4	0.0627443	0.0497169
GHITM	0.0624986	0.0724118
MRPS31	0.0623645	0.0640413
ENSGALG00010003777	0.0611352	0.0314872
ENSGALG00010012060	0.0605041	0.0669808
FMNL2	0.0586093	0.0208357
SGMS1	0.0579722	0.0559489
RASD2	0.0566152	0.0579615
KPNA3	0.0527645	0.0529811
NRGN	0.0524521	0.0358067
FOCAD	0.0524224	0.0544585
ENSGALG00010019947	0.0507067	0.03677
ENSGALG00010017414	0.0489854	0.038313
FKBP5	0.0487361	0.0352024
ELL2	0.0474049	0.0437347
FGFR4	0.047008	0.0247092
STC2	0.0437065	0.0395362
NQO2	0.0431071	0.0307397
NHERF2	0.0420308	0.025583
NSUN6	0.0323158	0.0152059
CRISPLD2	0.0304937	0.0143219
HAUS1	0.0300671	0.0272841
NEK3	0.0291588	0.0155601
GSE1	0.0265347	0.0200687
HINTW	0.0236365	0.0778922
FANCL	0.023024	0.0157536
GRK7	0.0225617	0.0216952
GSTK1	0.0217744	0.0163366
DENND2D	0.0197741	0.0115293
KPNA2	0.0181495	0.0066846
DCUN1D2	0.0178885	0.0162207
PGAP6	0.0173573	0.0182103
KIF5C	0.0118594	0.00830095
INKA2	0.0116318	0.00808158
CHMP6	0.00947749	0.00791631
ISYNA1	0.0057131	0.00414796
SLC25A43	0.00505903	0.00415788
BCL2L15	0.00428275	0.00254831
CSRP3	0.00393028	0.00557851
TBX5	0.00182752	0.000958462
PSMD6	0.00138038	0.00102263
TTPA	0.000974898	0.00133552
LARP6	0.000744226	0.00044683
FOXO3	0.000232082	0.000153186
