# Supplementary material for: Deciphering the Gene Expression and Alternative Splicing Basis of Muscle Development Through Interpretable Machine Learning Models
Source: Biology (Basel). 2025 Aug 15;14(8):1059. doi: 10.3390/biology14081059 (PMC12383657; doi:10.3390/biology14081059)
Supplement: Supplementary file 1 [file biology-14-01059-s001.zip › Table S15.xlsx]

## Sheet: Sheet1
Table S15. Shapley values for feature DSTs in each breed based on Glmnet model.
Transcripts	XJ	CB
CADM1-202	0.0201448	0.0205387
COL4A5-205	0.0316557	0.0211026
DIS3-204	0.0268198	0.0275087
DLG1-206	0.0227401	0.0185646
EAF2-205	0.026353	0.0310366
ENSGALT00010041023	0.0251864	0.0260467
KIAA0825-209	0.0227693	0.0232537
RBM12-205	0.0168922	0.022738
SOCS1L-208	0.0208485	0.0194144
VIPR2-201	0.0333624	0.0226824
AKAP8L-202	0.00988013	0.0112075
ANAPC10-203	0.0142875	0.0147775
ANO1-205	0.00885483	0.00547041
ARHGEF3-202	0.0174277	0.0179222
ASS1-204	0.0103653	0.00936927
B3GALNT1-201	0.00791023	0.0110948
B4GALT4-203	0.00977301	0.0079769
C1orf21-204	0.0105112	0.0130742
C1orf21-205	0.00757561	0.0120629
CFAP97-201	0.00759082	0.00507605
CFAP97-202	0.00759082	0.00507605
COLQ-201	0.0146723	0.0159125
CRYL1-202	0.0110177	0.0130881
DACH2-203	0.00666424	0.0106292
DCX-201	0.0161272	0.0102949
DCX-202	0.0140915	0.0150463
EIF3K-202	0.0120062	0.00837743
EIF3K-204	0.0145543	0.0177411
ENSGALT00010026485	0.00254285	0.00850264
ENSGALT00010030452	0.00804781	0.00705658
ENSGALT00010030453	0.00804781	0.00705658
ENSGALT00010034241	0.00238774	0.00457538
ENSGALT00010038487	0.0180973	0.01245
ENSGALT00010048592	0.0118758	0.0220362
ENSGALT00010058610	0.0080303	0.00754725
ENSGALT00010068283	0.00665437	0.00826436
ENSGALT00010070520	0.00603608	0.00876015
EOGT-204	0.0126595	0.0166332
FAM110B-204	0.00163185	0.00573811
FHL3-204	0.00752609	0.00638434
FKBP5-203	0.0122677	0.0085496
GATAD2B-205	0.0143028	0.0190995
GPR146-203	0.0105114	0.00768095
GRAMD1B-202	0.0129595	0.0110187
HS3ST1-207	0.00708451	0.00487866
IKBKE-201	0.00525284	0.00295525
IKBKE-202	0.00525284	0.00295525
IL1R1-205	0.0119215	0.00798985
ITGB3BP-201	0.0116571	0.00882276
KDM5B-202	0.0119835	0.0164702
KIAA0825-210	0.0135523	0.0151894
KIZ-203	0.0140184	0.011587
LIMS1-207	0.0212392	0.0139482
MAGI1-202	0.0136663	0.0147719
MICAL3-204	0.00544983	0.00689614
MTERF2-202	0.0186772	0.0130758
MTX3-202	0.00824487	0.00974296
MYOM2-204	0.0138638	0.0135105
NAMPTP1-202	0.0185165	0.0125651
NAT-206	0.00983706	0.00937573
NCAM1-201	0.0144569	0.0142777
NXNL2-203	0.00911016	0.0158845
P4HA3-202	0.0142509	0.0140981
P4HA3-203	0.0102729	0.00956428
PAX7-203	0.00987863	0.00921317
PAX7-205	0.00821429	0.00748312
PEX11G-201	0.0178378	0.0184856
PEX11G-203	0.0151167	0.0137863
PHF14-201	0.0124853	0.00888202
PIGN-209	0.0160944	0.0162238
PLIN2-201	0.00400132	0.00323363
PLIN2-202	0.00400132	0.00323363
PPIL4-202	0.0194418	0.0160609
RAB9B-206	0.00523818	0.00886718
RBP7-201	0.0078901	0.00828813
RBP7-202	0.0106256	0.0109021
RIMBP2-203	0.0151109	0.00911644
SEC24D-201	0.0121513	0.0128561
SPATA20-203	0.00693596	0.00436911
SPG21-204	0.00476778	0.00685331
SPPL2C-204	0.00980046	0.0151484
SPRED1-204	0.00841685	0.0103941
TAPBP-202	0.00691535	0.00303036
TGFBI-204	0.00554514	0.00364637
TMTC2-203	0.0182225	0.0167324
TNFAIP8-203	0.0170928	0.0106722
TOR1AIP2-201	0.0113377	0.0102052
TOR1AIP2-202	0.0113377	0.0102052
TRAK2-203	0.0130689	0.0101249
UPF2-201	0.00735954	0.0114013
VIPAS39-203	0.00273486	0.00445418
VPS51-201	0.00742775	0.013253
VPS51-202	0.00310888	0.00618125
ZBTB25-201	0.00604635	0.00916279
ZBTB25-202	0.00514809	0.00813548
