# Supplementary material for: Deciphering the Gene Expression and Alternative Splicing Basis of Muscle Development Through Interpretable Machine Learning Models
Source: Biology (Basel). 2025 Aug 15;14(8):1059. doi: 10.3390/biology14081059 (PMC12383657; doi:10.3390/biology14081059)
Supplement: Supplementary file 1 [file biology-14-01059-s001.zip › Table S16.xlsx]

## Sheet: Sheet1
Table S16. Shapley values for feature DSTs in each breed based on XGBoost model.
Transcripts	XJ	CB
EAF2-205	0.676235	0.577198
ENSGALT00010058610	0.539427	0.39371
P4HA3-202	0.513955	0.373891
LIMS1-207	0.416592	0.391881
ARHGEF3-202	0.386785	0.325757
DLG1-206	0.365657	0.265779
PPIL4-202	0.33784	0.297945
GRAMD1B-202	0.328515	0.323354
NAMPTP1-202	0.304493	0.257971
DIS3-204	0.276168	0.304891
COL4A5-205	0.267773	0.258931
RIMBP2-203	0.25179	0.0999473
MTX3-202	0.239252	0.391658
KIAA0825-209	0.23512	0.220047
MAGI1-202	0.224125	0.247484
ENSGALT00010041023	0.221822	0.232723
TOR1AIP2-201	0.215972	0.2238
ENSGALT00010038487	0.206162	0.255841
NCAM1-201	0.2003	0.217965
SOCS1L-208	0.19653	0.180825
EIF3K-204	0.192327	0.330165
KIZ-203	0.183075	0.12254
COLQ-201	0.181944	0.205207
ANAPC10-203	0.181889	0.172988
GATAD2B-205	0.176892	0.265145
HS3ST1-207	0.171368	0.128215
KIAA0825-210	0.170872	0.23689
NXNL2-203	0.167945	0.228859
KDM5B-202	0.167409	0.210641
VIPR2-201	0.167043	0.0886368
ITGB3BP-201	0.166796	0.112357
PEX11G-201	0.163524	0.211139
FKBP5-203	0.161386	0.210358
MICAL3-204	0.153872	0.184762
TNFAIP8-203	0.145687	0.135702
DCX-201	0.141115	0.161704
PHF14-201	0.140964	0.119629
EOGT-204	0.120587	0.158924
ENSGALT00010030452	0.119443	0.0950912
DACH2-203	0.114281	0.133676
TRAK2-203	0.111897	0.0829828
IL1R1-205	0.11082	0.0699462
RBM12-205	0.109778	0.163966
GPR146-203	0.104475	0.071032
AKAP8L-202	0.0912418	0.130329
PEX11G-203	0.0885886	0.105093
ENSGALT00010070520	0.0870401	0.108244
PAX7-203	0.0801595	0.101446
RBP7-202	0.0796442	0.164291
TGFBI-204	0.0791335	0.0524346
SPRED1-204	0.0758863	0.093624
NAT-206	0.0757126	0.111442
TAPBP-202	0.0688168	0.0325657
VPS51-201	0.0684385	0.0992308
B4GALT4-203	0.0610558	0.0589613
ANO1-205	0.0597346	0.0393043
SEC24D-201	0.0569908	0.0603488
PLIN2-202	0.0540802	0.0240719
PIGN-209	0.0535234	0.045717
C1orf21-204	0.0515344	0.0770527
CRYL1-202	0.0503666	0.0818355
CADM1-202	0.0443587	0.0479879
UPF2-201	0.043329	0.0541934
SPPL2C-204	0.0418575	0.0662278
ENSGALT00010068283	0.0403608	0.0328736
SPG21-204	0.0379166	0.0419777
VIPAS39-203	0.0355836	0.0630478
PAX7-205	0.0350692	0.0452746
C1orf21-205	0.0343856	0.0289656
CFAP97-201	0.0305261	0.0126914
ZBTB25-201	0.0282677	0.0300965
P4HA3-203	0.0272134	0.013021
VPS51-202	0.0254836	0.0614406
TMTC2-203	0.0226406	0.0313326
RAB9B-206	0.0225616	0.0276163
DCX-202	0.0218374	0.0593381
ENSGALT00010048592	0.0153618	0.0369752
EIF3K-202	0.0153516	0.00429218
ENSGALT00010026485	0.0142363	0.0394536
ZBTB25-202	0.014205	0.0287055
ASS1-204	0.0132356	0.013901
FHL3-204	0.0103151	0.0131989
MYOM2-204	0.00958772	0.0140313
RBP7-201	0.00887084	0.0260775
B3GALNT1-201	0	0
FAM110B-204	0	0
CFAP97-202	0	0
TOR1AIP2-202	0	0
MTERF2-202	0	0
ENSGALT00010030453	0	0
ENSGALT00010034241	0	0
PLIN2-201	0	0
IKBKE-201	0	0
IKBKE-202	0	0
SPATA20-203	0	0
