# Supplementary material for: Deciphering the Gene Expression and Alternative Splicing Basis of Muscle Development Through Interpretable Machine Learning Models
Source: Biology (Basel). 2025 Aug 15;14(8):1059. doi: 10.3390/biology14081059 (PMC12383657; doi:10.3390/biology14081059)
Supplement: Supplementary file 1 [file biology-14-01059-s001.zip › Table S17.xlsx]

## Sheet: Sheet1
Table S17. GO enrichment based on feature DEGs.
Class	GO ID	Descrption	Pvalue	Genes
Biological Process	GO:0060371	regulation of atrial cardiac muscle cell membrane depolarization	0.0155175	ENSGALG00010000151
Biological Process	GO:0055022	negative regulation of cardiac muscle tissue growth	0.0216586	ENSGALG00010000151
Biological Process	GO:0060044	negative regulation of cardiac muscle cell proliferation	0.0216586	ENSGALG00010000151
Biological Process	GO:0060923	cardiac muscle cell fate commitment	0.0216586	ENSGALG00010000151
Biological Process	GO:0042693	muscle cell fate commitment	0.0308005	ENSGALG00010000151
Biological Process	GO:0055013	cardiac muscle cell development	0.00621768	ENSGALG00010000151;ENSGALG00010021030
Biological Process	GO:0055007	cardiac muscle cell differentiation	0.0154731	ENSGALG00010000151;ENSGALG00010021030
Biological Process	GO:0055001	muscle cell development	0.0445904	ENSGALG00010000151;ENSGALG00010021030
Biological Process	GO:0014735	regulation of muscle atrophy	0.00623537	ENSGALG00010014302
Biological Process	GO:0014737	positive regulation of muscle atrophy	0.00623537	ENSGALG00010014302
Biological Process	GO:0014744	positive regulation of muscle adaptation	0.0155175	ENSGALG00010014302
Biological Process	GO:0014889	muscle atrophy	0.0155175	ENSGALG00010014302
Biological Process	GO:0035995	detection of muscle stretch	0.00933884	ENSGALG00010021030
Biological Process	GO:0035994	response to muscle stretch	0.0488352	ENSGALG00010021030
Biological Process	GO:1903781	positive regulation of cardiac conduction	0.00312243	ENSGALG00010000151
Biological Process	GO:0003218	cardiac left ventricle formation	0.00623537	ENSGALG00010000151
Biological Process	GO:0060929	atrioventricular node cell fate commitment	0.00623537	ENSGALG00010000151
Biological Process	GO:0086054	bundle of His cell to Purkinje myocyte communication by electrical coupling	0.00623537	ENSGALG00010000151
Biological Process	GO:0003167	atrioventricular bundle cell differentiation	0.00933884	ENSGALG00010000151
Biological Process	GO:0060927	cardiac pacemaker cell fate commitment	0.00933884	ENSGALG00010000151
Biological Process	GO:0072513	positive regulation of secondary heart field cardioblast proliferation	0.00933884	ENSGALG00010000151
Biological Process	GO:0003166	bundle of His development	0.0124329	ENSGALG00010000151
Biological Process	GO:0003292	cardiac septum cell differentiation	0.0124329	ENSGALG00010000151
Biological Process	GO:0051891	positive regulation of cardioblast differentiation	0.0124329	ENSGALG00010000151
Biological Process	GO:0060922	atrioventricular node cell differentiation	0.0124329	ENSGALG00010000151
Biological Process	GO:0060928	atrioventricular node cell development	0.0124329	ENSGALG00010000151
Biological Process	GO:0060932	His-Purkinje system cell differentiation	0.0124329	ENSGALG00010000151
Biological Process	GO:0003162	atrioventricular node development	0.0155175	ENSGALG00010000151
Biological Process	GO:0003164	His-Purkinje system development	0.0155175	ENSGALG00010000151
Biological Process	GO:0086064	cell communication by electrical coupling involved in cardiac conduction	0.0155175	ENSGALG00010000151
Biological Process	GO:0051890	regulation of cardioblast differentiation	0.0185927	ENSGALG00010000151
Biological Process	GO:0003163	sinoatrial node development	0.0216586	ENSGALG00010000151
Biological Process	GO:0003211	cardiac ventricle formation	0.0216586	ENSGALG00010000151
Biological Process	GO:0061117	negative regulation of heart growth	0.0216586	ENSGALG00010000151
Biological Process	GO:1903598	positive regulation of gap junction assembly	0.0216586	ENSGALG00010000151
Biological Process	GO:0003266	regulation of secondary heart field cardioblast proliferation	0.0247152	ENSGALG00010000151
Biological Process	GO:1903596	regulation of gap junction assembly	0.0247152	ENSGALG00010000151
Biological Process	GO:0003263	cardioblast proliferation	0.0277625	ENSGALG00010000151
Biological Process	GO:0003264	regulation of cardioblast proliferation	0.0277625	ENSGALG00010000151
Biological Process	GO:0010644	cell communication by electrical coupling	0.0277625	ENSGALG00010000151
Biological Process	GO:0060920	cardiac pacemaker cell differentiation	0.0277625	ENSGALG00010000151
Biological Process	GO:0060926	cardiac pacemaker cell development	0.0277625	ENSGALG00010000151
Biological Process	GO:0086069	bundle of His cell to Purkinje myocyte communication	0.0277625	ENSGALG00010000151
Biological Process	GO:1903779	regulation of cardiac conduction	0.0277625	ENSGALG00010000151
Biological Process	GO:0016264	gap junction assembly	0.0308005	ENSGALG00010000151
Biological Process	GO:0060911	cardiac cell fate commitment	0.0308005	ENSGALG00010000151
Biological Process	GO:0003207	cardiac chamber formation	0.0338292	ENSGALG00010000151
Biological Process	GO:1905209	positive regulation of cardiocyte differentiation	0.0338292	ENSGALG00010000151
Biological Process	GO:2000738	positive regulation of stem cell differentiation	0.0368487	ENSGALG00010000151
Biological Process	GO:0003214	cardiac left ventricle morphogenesis	0.0398591	ENSGALG00010000151
Biological Process	GO:0003161	cardiac conduction system development	0.0428603	ENSGALG00010000151
Biological Process	GO:0060413	atrial septum morphogenesis	0.0428603	ENSGALG00010000151
Biological Process	GO:0046621	negative regulation of organ growth	0.0458523	ENSGALG00010000151
Biological Process	GO:2000136	regulation of cell proliferation involved in heart morphogenesis	0.0458523	ENSGALG00010000151
Biological Process	GO:0060039	pericardium development	0.0488352	ENSGALG00010000151
Biological Process	GO:0061323	cell proliferation involved in heart morphogenesis	0.0488352	ENSGALG00010000151
Cellular Component	GO:0005737	cytoplasm	0.0197384	ENSGALG00010000151;ENSGALG00010002381;ENSGALG00010002627;ENSGALG00010004141;ENSGALG00010006033;ENSGALG00010006681;ENSGALG00010007579;ENSGALG00010008046;ENSGALG00010009346;ENSGALG00010009578;ENSGALG00010010932;ENSGALG00010011426;ENSGALG00010011810;ENSGALG00010012082;ENSGALG00010014302;ENSGALG00010014517;ENSGALG00010018374;ENSGALG00010021030;ENSGALG00010022771;ENSGALG00010023921;ENSGALG00010024193;…
Cellular Component	GO:0032991	protein-containing complex	0.0307141	ENSGALG00010000151;ENSGALG00010002381;ENSGALG00010002627;ENSGALG00010004141;ENSGALG00010007579;ENSGALG00010009578;ENSGALG00010011810;ENSGALG00010012082;ENSGALG00010012711;ENSGALG00010014302;ENSGALG00010016953;ENSGALG00010017104;ENSGALG00010018374;ENSGALG00010020179;ENSGALG00010024902;ENSGALG00010029317
Biological Process	GO:0048640	negative regulation of developmental growth	0.0127041	ENSGALG00010000151;ENSGALG00010009346
Biological Process	GO:0055006	cardiac cell development	0.00720996	ENSGALG00010000151;ENSGALG00010021030
Biological Process	GO:0035051	cardiocyte differentiation	0.0294354	ENSGALG00010000151;ENSGALG00010021030
Biological Process	GO:0008016	regulation of heart contraction	0.0423815	ENSGALG00010000151;ENSGALG00010021030
Cellular Component	GO:0035145	exon-exon junction complex	0.0342263	ENSGALG00010002381
Biological Process	GO:0090043	regulation of tubulin deacetylation	0.0428603	ENSGALG00010002467
Biological Process	GO:0090042	tubulin deacetylation	0.0458523	ENSGALG00010002467
Cellular Component	GO:0000314	organellar small ribosomal subunit	0.0426035	ENSGALG00010002627
Cellular Component	GO:0005763	mitochondrial small ribosomal subunit	0.0426035	ENSGALG00010002627
Biological Process	GO:0090212	negative regulation of establishment of blood-brain barrier	0.00312243	ENSGALG00010003074
Biological Process	GO:0090210	regulation of establishment of blood-brain barrier	0.00623537	ENSGALG00010003074
Biological Process	GO:1900223	positive regulation of amyloid-beta clearance	0.00623537	ENSGALG00010003074
Biological Process	GO:0042360	vitamin E metabolic process	0.00933884	ENSGALG00010003074
Biological Process	GO:0060856	establishment of blood-brain barrier	0.0216586	ENSGALG00010003074
Biological Process	GO:1900221	regulation of amyloid-beta clearance	0.0216586	ENSGALG00010003074
Biological Process	GO:0009636	response to toxic substance	0.0257475	ENSGALG00010003074;ENSGALG00010024193
Cellular Component	GO:0042564	NLS-dependent protein nuclear import complex	0.000289478	ENSGALG00010004141;ENSGALG00010029317
Cellular Component	GO:0031074	nucleocytoplasmic transport complex	0.000440654	ENSGALG00010004141;ENSGALG00010029317
Biological Process	GO:0006606	protein import into nucleus	0.0320046	ENSGALG00010004141;ENSGALG00010029317
Biological Process	GO:0051170	import into nucleus	0.0339877	ENSGALG00010004141;ENSGALG00010029317
Biological Process	GO:0002946	tRNA C5-cytosine methylation	0.00933884	ENSGALG00010006033
Cellular Component	GO:0030956	glutamyl-tRNA(Gln) amidotransferase complex	0.00866532	ENSGALG00010007579
Biological Process	GO:0070681	glutaminyl-tRNAGln biosynthesis via transamidation	0.00933884	ENSGALG00010007579
Biological Process	GO:0140053	mitochondrial gene expression	0.0179605	ENSGALG00010007579;ENSGALG00010014302
Biological Process	GO:0099159	regulation of modification of postsynaptic structure	0.00933884	ENSGALG00010008046
Biological Process	GO:1905244	regulation of modification of synaptic structure	0.0155175	ENSGALG00010008046
Biological Process	GO:0003159	morphogenesis of an endothelium	0.0308005	ENSGALG00010008046
Biological Process	GO:0061154	endothelial tube morphogenesis	0.0308005	ENSGALG00010008046
Biological Process	GO:0099010	modification of postsynaptic structure	0.0308005	ENSGALG00010008046
Biological Process	GO:0099563	modification of synaptic structure	0.0428603	ENSGALG00010008046
Biological Process	GO:0006979	response to oxidative stress	0.0342177	ENSGALG00010008046;ENSGALG00010009346;ENSGALG00010014302
Biological Process	GO:0030865	cortical cytoskeleton organization	0.005902	ENSGALG00010008046;ENSGALG00010010336
Biological Process	GO:0007034	vacuolar transport	0.0416548	ENSGALG00010008046;ENSGALG00010029550
Biological Process	GO:2001256	regulation of store-operated calcium entry	0.0247152	ENSGALG00010009346
Biological Process	GO:0040015	negative regulation of multicellular organism growth	0.0308005	ENSGALG00010009346
Biological Process	GO:0002115	store-operated calcium entry	0.0338292	ENSGALG00010009346
Cellular Component	GO:0035253	ciliary rootlet	0.0172577	ENSGALG00010009578
Cellular Component	GO:0032839	dendrite cytoplasm	0.0286019	ENSGALG00010009578
Cellular Component	GO:0044295	axonal growth cone	0.031418	ENSGALG00010009578
Cellular Component	GO:0005871	kinesin complex	0.039819	ENSGALG00010009578
Biological Process	GO:0098971	anterograde dendritic transport of neurotransmitter receptor complex	0.00933884	ENSGALG00010009578
Biological Process	GO:0098937	anterograde dendritic transport	0.0155175	ENSGALG00010009578
Biological Process	GO:0098935	dendritic transport	0.0247152	ENSGALG00010009578
Cellular Component	GO:0005875	microtubule associated complex	0.0250252	ENSGALG00010009578;ENSGALG00010012082
Biological Process	GO:0090201	negative regulation of release of cytochrome c from mitochondria	0.0398591	ENSGALG00010010932
Biological Process	GO:1901662	quinone catabolic process	0.00312243	ENSGALG00010011426
Biological Process	GO:0042182	ketone catabolic process	0.0155175	ENSGALG00010011426
Biological Process	GO:0010715	regulation of extracellular matrix disassembly	0.0247152	ENSGALG00010011810
Biological Process	GO:0070857	regulation of bile acid biosynthetic process	0.0277625	ENSGALG00010011810
Biological Process	GO:1904251	regulation of bile acid metabolic process	0.0338292	ENSGALG00010011810
Biological Process	GO:0006699	bile acid biosynthetic process	0.0488352	ENSGALG00010011810
Biological Process	GO:0046660	female sex differentiation	0.026348	ENSGALG00010011988;ENSGALG00010014302
Cellular Component	GO:0070652	HAUS complex	0.0172577	ENSGALG00010012082
Cellular Component	GO:1990498	mitotic spindle microtubule	0.0257778	ENSGALG00010012082
Biological Process	GO:0042795	snRNA transcription by RNA polymerase II	0.0247152	ENSGALG00010012711
Biological Process	GO:0009301	snRNA transcription	0.0308005	ENSGALG00010012711
Biological Process	GO:0032968	positive regulation of transcription elongation from RNA polymerase II promoter	0.0398591	ENSGALG00010012711
Biological Process	GO:0001544	initiation of primordial ovarian follicle growth	0.00312243	ENSGALG00010014302
Biological Process	GO:0001542	ovulation from ovarian follicle	0.0185927	ENSGALG00010014302
Biological Process	GO:0001547	antral ovarian follicle growth	0.0247152	ENSGALG00010014302
Biological Process	GO:0030728	ovulation	0.0308005	ENSGALG00010014302
Biological Process	GO:0070542	response to fatty acid	0.0338292	ENSGALG00010014302
Biological Process	GO:0006390	mitochondrial transcription	0.0368487	ENSGALG00010014302
Biological Process	GO:2000436	positive regulation of protein neddylation	0.0155175	ENSGALG00010014517
Biological Process	GO:2000434	regulation of protein neddylation	0.0308005	ENSGALG00010014517
Biological Process	GO:0045116	protein neddylation	0.0458523	ENSGALG00010014517
Biological Process	GO:0001963	synaptic transmission, dopaminergic	0.0488352	ENSGALG00010015117
Cellular Component	GO:0043240	Fanconi anaemia nuclear complex	0.031418	ENSGALG00010017104
Cellular Component	GO:0031085	BLOC-3 complex	0.00578501	ENSGALG00010018374
Cellular Component	GO:0031082	BLOC complex	0.0426035	ENSGALG00010018374
Biological Process	GO:1903232	melanosome assembly	0.0216586	ENSGALG00010018374
Biological Process	GO:0033292	T-tubule organization	0.0124329	ENSGALG00010021030
Biological Process	GO:0055003	cardiac myofibril assembly	0.0308005	ENSGALG00010021030
Biological Process	GO:0002026	regulation of the force of heart contraction	0.0458523	ENSGALG00010021030
Cellular Component	GO:0000138	Golgi trans cisterna	0.0257778	ENSGALG00010022771
Biological Process	GO:0006686	sphingomyelin biosynthetic process	0.0247152	ENSGALG00010022771
Biological Process	GO:0006684	sphingomyelin metabolic process	0.0458523	ENSGALG00010022771
Biological Process	GO:1902415	regulation of mRNA binding	0.0185927	ENSGALG00010024902
Biological Process	GO:1902416	positive regulation of mRNA binding	0.0185927	ENSGALG00010024902
Biological Process	GO:1905216	positive regulation of RNA binding	0.0216586	ENSGALG00010024902
Biological Process	GO:1905214	regulation of RNA binding	0.0277625	ENSGALG00010024902
Biological Process	GO:0010714	positive regulation of collagen metabolic process	0.0398591	ENSGALG00010024902
Biological Process	GO:0032967	positive regulation of collagen biosynthetic process	0.0398591	ENSGALG00010024902
Biological Process	GO:0032965	regulation of collagen biosynthetic process	0.0428603	ENSGALG00010024902
Biological Process	GO:0010712	regulation of collagen metabolic process	0.0488352	ENSGALG00010024902
Biological Process	GO:0006021	inositol biosynthetic process	0.00623537	ENSGALG00010027156
Biological Process	GO:0006020	inositol metabolic process	0.0216586	ENSGALG00010027156
Cellular Component	GO:0018995	host cellular component	0.00289658	ENSGALG00010029317
Cellular Component	GO:0043657	host cell	0.00289658	ENSGALG00010029317
Biological Process	GO:0075506	entry of viral genome into host nucleus through nuclear pore complex via importin	0.00623537	ENSGALG00010029317
Biological Process	GO:0075732	viral penetration into host nucleus	0.00623537	ENSGALG00010029317
Biological Process	GO:0075733	intracellular transport of virus	0.00933884	ENSGALG00010029317
Biological Process	GO:0006607	NLS-bearing protein import into nucleus	0.0155175	ENSGALG00010029317
Biological Process	GO:0046794	transport of virus	0.0308005	ENSGALG00010029317
Biological Process	GO:0044766	multi-organism transport	0.0338292	ENSGALG00010029317
Biological Process	GO:1902579	multi-organism localization	0.0338292	ENSGALG00010029317
Biological Process	GO:1903902	positive regulation of viral life cycle	0.0338292	ENSGALG00010029317
Molecular Function	GO:0061608	nuclear import signal receptor activity	0.000922168	ENSGALG00010004141;ENSGALG00010029317
Molecular Function	GO:0140142	nucleocytoplasmic carrier activity	0.00273974	ENSGALG00010004141;ENSGALG00010029317
Molecular Function	GO:0001512	dihydronicotinamide riboside quinone reductase activity	0.00326303	ENSGALG00010011426
Molecular Function	GO:0004512	inositol-3-phosphate synthase activity	0.00326303	ENSGALG00010027156
Molecular Function	GO:0008431	vitamin E binding	0.00326303	ENSGALG00010003074
Molecular Function	GO:0016872	intramolecular lyase activity	0.00326303	ENSGALG00010027156
Molecular Function	GO:0050254	rhodopsin kinase activity	0.00326303	ENSGALG00010023921
Molecular Function	GO:1905594	resveratrol binding	0.00326303	ENSGALG00010011426
Molecular Function	GO:0033188	sphingomyelin synthase activity	0.00651568	ENSGALG00010022771
Molecular Function	GO:0047493	ceramide cholinephosphotransferase activity	0.00651568	ENSGALG00010022771
Molecular Function	GO:0002950	ceramide phosphoethanolamine synthase activity	0.00975796	ENSGALG00010022771
Molecular Function	GO:0016679	oxidoreductase activity, acting on diphenols and related substances as donors	0.00975796	ENSGALG00010011426
Molecular Function	GO:0034246	mitochondrial transcription factor activity	0.00975796	ENSGALG00010014302
Molecular Function	GO:0050567	glutaminyl-tRNA synthase (glutamine-hydrolyzing) activity	0.00975796	ENSGALG00010007579
Molecular Function	GO:1904408	melatonin binding	0.00975796	ENSGALG00010011426
Molecular Function	GO:0140104	molecular carrier activity	0.0128869	ENSGALG00010004141;ENSGALG00010029317
Molecular Function	GO:0005528	FK506 binding	0.0129899	ENSGALG00010026893
Molecular Function	GO:0016428	tRNA (cytosine-5-)-methyltransferase activity	0.0129899	ENSGALG00010006033
Molecular Function	GO:0031404	chloride ion binding	0.0129899	ENSGALG00010011426
Molecular Function	GO:0031433	telethonin binding	0.0129899	ENSGALG00010021030
Molecular Function	GO:0005007	fibroblast growth factor-activated receptor activity	0.0162116	ENSGALG00010011810
Molecular Function	GO:0005527	macrolide binding	0.0162116	ENSGALG00010026893
Molecular Function	GO:0008139	nuclear localization sequence binding	0.0162116	ENSGALG00010029317
Molecular Function	GO:0004703	G protein-coupled receptor kinase activity	0.019423	ENSGALG00010023921
Molecular Function	GO:0004865	protein serine/threonine phosphatase inhibitor activity	0.019423	ENSGALG00010019657
Molecular Function	GO:0016427	tRNA (cytosine) methyltransferase activity	0.019423	ENSGALG00010006033
Molecular Function	GO:0008201	heparin binding	0.0218125	ENSGALG00010006681;ENSGALG00010011810
Molecular Function	GO:0008574	plus-end-directed microtubule motor activity	0.0226242	ENSGALG00010009578
Molecular Function	GO:0016661	oxidoreductase activity, acting on other nitrogenous compounds as donors	0.0226242	ENSGALG00010011426
Molecular Function	GO:1990825	sequence-specific mRNA binding	0.0226242	ENSGALG00010024902
Molecular Function	GO:0033218	amide binding	0.0271907	ENSGALG00010011426;ENSGALG00010026893;ENSGALG00010029317
Molecular Function	GO:0016884	carbon-nitrogen ligase activity, with glutamine as amido-N-donor	0.028996	ENSGALG00010007579
Molecular Function	GO:0035613	RNA stem-loop binding	0.0353273	ENSGALG00010024902
Molecular Function	GO:0140101	catalytic activity, acting on a tRNA	0.0383256	ENSGALG00010006033;ENSGALG00010007579
Molecular Function	GO:0005539	glycosaminoglycan binding	0.04359	ENSGALG00010006681;ENSGALG00010011810
Molecular Function	GO:0004602	glutathione peroxidase activity	0.0478692	ENSGALG00010024193
Molecular Function	GO:0005243	gap junction channel activity	0.0478692	ENSGALG00010016953
Molecular Function	GO:0031681	G-protein beta-subunit binding	0.0478692	ENSGALG00010015117
Molecular Function	GO:0008022	protein C-terminus binding	0.0483047	ENSGALG00010004141;ENSGALG00010017898
