# Supplementary material for: Deciphering the Gene Expression and Alternative Splicing Basis of Muscle Development Through Interpretable Machine Learning Models
Source: Biology (Basel). 2025 Aug 15;14(8):1059. doi: 10.3390/biology14081059 (PMC12383657; doi:10.3390/biology14081059)
Supplement: Supplementary file 1 [file biology-14-01059-s001.zip › Table S18.xlsx]

## Sheet: Sheet1
Table S18. GO enrichment based on feature DSTs.
Class	GO ID	Descrption	Pvalue	Genes (annotated by DSTs)
Molecular Function	GO:0035250	UDP-galactosyltransferase activity	0.00196661	ENSGALG00010001161;ENSGALG00010025523
Molecular Function	GO:0008378	galactosyltransferase activity	0.00363924	ENSGALG00010001161;ENSGALG00010025523
Molecular Function	GO:0016757	glycosyltransferase activity	0.00392959	ENSGALG00010001161;ENSGALG00010010351;ENSGALG00010011067;ENSGALG00010020005;ENSGALG00010025523
Molecular Function	GO:0004055	argininosuccinate synthase activity	0.00477517	ENSGALG00010027383
Molecular Function	GO:0047280	nicotinamide phosphoribosyltransferase activity	0.00477517	ENSGALG00010010351
Molecular Function	GO:0050104	L-gulonate 3-dehydrogenase activity	0.00477517	ENSGALG00010005554
Molecular Function	GO:0098919	structural constituent of postsynaptic density	0.00477517	ENSGALG00010017343
Molecular Function	GO:0003711	transcription elongation regulator activity	0.00952791	ENSGALG00010018514
Molecular Function	GO:0004704	NF-kappaB-inducing kinase activity	0.00952791	ENSGALG00010027110
Molecular Function	GO:0004909	interleukin-1, type I, activating receptor activity	0.00952791	ENSGALG00010013715
Molecular Function	GO:0097016	L27 domain binding	0.00952791	ENSGALG00010017343
Molecular Function	GO:0098879	structural constituent of postsynaptic specialization	0.00952791	ENSGALG00010017343
Molecular Function	GO:0003755	peptidyl-prolyl cis-trans isomerase activity	0.0127287	ENSGALG00010005468;ENSGALG00010026893
Molecular Function	GO:0016859	cis-trans isomerase activity	0.0141173	ENSGALG00010005468;ENSGALG00010026893
Molecular Function	GO:0000309	nicotinamide-nucleotide adenylyltransferase activity	0.0142583	ENSGALG00010017142
Molecular Function	GO:0003945	N-acetyllactosamine synthase activity	0.0142583	ENSGALG00010025523
Molecular Function	GO:0004515	nicotinate-nucleotide adenylyltransferase activity	0.0142583	ENSGALG00010017142
Molecular Function	GO:0005173	stem cell factor receptor binding	0.0142583	ENSGALG00010022708
Molecular Function	GO:0008384	IkappaB kinase activity	0.0142583	ENSGALG00010027110
Molecular Function	GO:0015111	iodide transmembrane transporter activity	0.0142583	ENSGALG00010025538
Molecular Function	GO:0034647	histone H3-tri/di/monomethyl-lysine-4 demethylase activity	0.0142583	ENSGALG00010027872
Molecular Function	GO:0051377	mannose-ethanolamine phosphotransferase activity	0.0142583	ENSGALG00010012075
Molecular Function	GO:0097363	protein O-GlcNAc transferase activity	0.0142583	ENSGALG00010020005
Molecular Function	GO:0004169	dolichyl-phosphate-mannose-protein mannosyltransferase activity	0.0189665	ENSGALG00010011067
Molecular Function	GO:0004656	procollagen-proline 4-dioxygenase activity	0.0189665	ENSGALG00010001895
Molecular Function	GO:0005528	FK506 binding	0.0189665	ENSGALG00010026893
Molecular Function	GO:0008499	UDP-galactose:beta-N-acetylglucosamine beta-1,3-galactosyltransferase activity	0.0189665	ENSGALG00010001161
Molecular Function	GO:0032453	histone H3-methyl-lysine-4 demethylase activity	0.0189665	ENSGALG00010027872
Molecular Function	GO:0042609	CD4 receptor binding	0.0189665	ENSGALG00010019230
Molecular Function	GO:0016706	2-oxoglutarate-dependent dioxygenase activity	0.0194618	ENSGALG00010001895;ENSGALG00010027872
Molecular Function	GO:0005527	macrolide binding	0.0236526	ENSGALG00010026893
Molecular Function	GO:0031434	mitogen-activated protein kinase kinase binding	0.0236526	ENSGALG00010017343
Molecular Function	GO:0016705	oxidoreductase activity, acting on paired donors, with incorporation or reduction of molecular oxygen	0.0256034	ENSGALG00010001895;ENSGALG00010012509;ENSGALG00010027872
Molecular Function	GO:0016758	hexosyltransferase activity	0.0261027	ENSGALG00010001161;ENSGALG00010011067;ENSGALG00010025523
Molecular Function	GO:0004464	leukotriene-C4 synthase activity	0.0283167	ENSGALG00010016985
Molecular Function	GO:0004999	vasoactive intestinal polypeptide receptor activity	0.0283167	ENSGALG00010024920
Molecular Function	GO:0019798	procollagen-proline dioxygenase activity	0.0283167	ENSGALG00010001895
Molecular Function	GO:0031545	peptidyl-proline 4-dioxygenase activity	0.0283167	ENSGALG00010001895
Molecular Function	GO:0036435	K48-linked polyubiquitin modification-dependent protein binding	0.0283167	ENSGALG00010027110
Molecular Function	GO:0048531	beta-1,3-galactosyltransferase activity	0.0283167	ENSGALG00010001161
Molecular Function	GO:0005521	lamin binding	0.0329589	ENSGALG00010003865
Molecular Function	GO:0008467	[heparan sulfate]-glucosamine 3-sulfotransferase 1 activity	0.0329589	ENSGALG00010009497
Molecular Function	GO:0042500	aspartic endopeptidase activity, intramembrane cleaving	0.0329589	ENSGALG00010028357
Molecular Function	GO:0051213	dioxygenase activity	0.0342722	ENSGALG00010001895;ENSGALG00010027872
Molecular Function	GO:0004908	interleukin-1 receptor activity	0.0375792	ENSGALG00010013715
Molecular Function	GO:0031543	peptidyl-proline dioxygenase activity	0.0421779	ENSGALG00010001895
Molecular Function	GO:0043027	cysteine-type endopeptidase inhibitor activity involved in apoptotic process	0.0421779	ENSGALG00010009360
Molecular Function	GO:0005229	intracellular calcium activated chloride channel activity	0.0467549	ENSGALG00010025538
Molecular Function	GO:0099186	structural constituent of postsynapse	0.0467549	ENSGALG00010017343
Molecular Function	GO:0043177	organic acid binding	0.04864	ENSGALG00010001895;ENSGALG00010027383
Molecular Function	GO:0016846	carbon-sulfur lyase activity	0.0513105	ENSGALG00010016985
Molecular Function	GO:0061778	intracellular chloride channel activity	0.0513105	ENSGALG00010025538
Cellular Component	GO:0031594	neuromuscular junction	0.00148992	ENSGALG00010002005;ENSGALG00010015632;ENSGALG00010017343
Cellular Component	GO:0043219	lateral loop	0.0105365	ENSGALG00010017343
Cellular Component	GO:0032783	super elongation complex	0.0157638	ENSGALG00010018514
Cellular Component	GO:0097025	MPP7-DLG1-LIN7 complex	0.0157638	ENSGALG00010017343
Cellular Component	GO:0000938	GARP complex	0.0209638	ENSGALG00010020967
Cellular Component	GO:0001401	SAM complex	0.0209638	ENSGALG00010011559
Cellular Component	GO:1990745	EARP complex	0.0209638	ENSGALG00010020967
Cellular Component	GO:0043231	intracellular membrane-bounded organelle	0.0224624	ENSGALG00010000843;ENSGALG00010001895;ENSGALG00010003472;ENSGALG00010003851;ENSGALG00010003865;ENSGALG00010005329;ENSGALG00010005468;ENSGALG00010005543;ENSGALG00010005814;ENSGALG00010006323;ENSGALG00010009360;ENSGALG00010009497;ENSGALG00010010351;ENSGALG00010010918;ENSGALG00010010954;ENSGALG00010011067;ENSGALG00010011559;ENSGALG00010012075;ENSGALG00010012509;ENSGALG00010012725;ENSGALG00010012839;…
Cellular Component	GO:0005654	nucleoplasm	0.023407	ENSGALG00010000843;ENSGALG00010003851;ENSGALG00010003865;ENSGALG00010005468;ENSGALG00010009360;ENSGALG00010010351;ENSGALG00010012509;ENSGALG00010017543;ENSGALG00010018514;ENSGALG00010020282;ENSGALG00010022708;ENSGALG00010024095;ENSGALG00010024277;ENSGALG00010025538;ENSGALG00010026893;ENSGALG00010027110;ENSGALG00010027383;ENSGALG00010027872;ENSGALG00010028211;ENSGALG00010028357
Cellular Component	GO:0005737	cytoplasm	0.0260113	ENSGALG00010000843;ENSGALG00010001850;ENSGALG00010001895;ENSGALG00010003472;ENSGALG00010003865;ENSGALG00010005329;ENSGALG00010005468;ENSGALG00010005543;ENSGALG00010005554;ENSGALG00010005814;ENSGALG00010009330;ENSGALG00010009360;ENSGALG00010009497;ENSGALG00010010351;ENSGALG00010010918;ENSGALG00010010954;ENSGALG00010011067;ENSGALG00010011559;ENSGALG00010012075;ENSGALG00010012509;ENSGALG00010012725;…
Cellular Component	GO:0005587	collagen type IV trimer	0.0261368	ENSGALG00010015632
Cellular Component	GO:0033268	node of Ranvier	0.0261368	ENSGALG00010017343
Cellular Component	GO:0035748	myelin sheath abaxonal region	0.0261368	ENSGALG00010017343
Cellular Component	GO:0098553	lumenal side of endoplasmic reticulum membrane	0.0261368	ENSGALG00010028357
Cellular Component	GO:0098642	network-forming collagen trimer	0.0261368	ENSGALG00010015632
Cellular Component	GO:0098645	collagen network	0.0261368	ENSGALG00010015632
Cellular Component	GO:0098651	basement membrane collagen trimer	0.0261368	ENSGALG00010015632
Cellular Component	GO:0043227	membrane-bounded organelle	0.0279409	ENSGALG00010000843;ENSGALG00010001895;ENSGALG00010003472;ENSGALG00010003851;ENSGALG00010003865;ENSGALG00010005329;ENSGALG00010005468;ENSGALG00010005543;ENSGALG00010005814;ENSGALG00010006323;ENSGALG00010009360;ENSGALG00010009497;ENSGALG00010010351;ENSGALG00010010918;ENSGALG00010010954;ENSGALG00010011067;ENSGALG00010011559;ENSGALG00010012075;ENSGALG00010012509;ENSGALG00010012725;ENSGALG00010012839;…
Cellular Component	GO:0005798	Golgi-associated vesicle	0.0296533	ENSGALG00010019230;ENSGALG00010028357
Cellular Component	GO:0099023	vesicle tethering complex	0.0340777	ENSGALG00010005329;ENSGALG00010020967
Cellular Component	GO:0031981	nuclear lumen	0.0363913	ENSGALG00010000843;ENSGALG00010003851;ENSGALG00010003865;ENSGALG00010005468;ENSGALG00010009360;ENSGALG00010010351;ENSGALG00010012509;ENSGALG00010017543;ENSGALG00010018514;ENSGALG00010020282;ENSGALG00010020967;ENSGALG00010022708;ENSGALG00010024095;ENSGALG00010024277;ENSGALG00010025538;ENSGALG00010026893;ENSGALG00010027110;ENSGALG00010027383;ENSGALG00010027872;ENSGALG00010028211;ENSGALG00010028357
Cellular Component	GO:0098576	lumenal side of membrane	0.0364023	ENSGALG00010028357
Cellular Component	GO:0140268	endoplasmic reticulum-plasma membrane contact site	0.0364023	ENSGALG00010025562
Cellular Component	GO:0005604	basement membrane	0.0375542	ENSGALG00010015632;ENSGALG00010017343
Cellular Component	GO:0000176	nuclear exosome (RNase complex)	0.0414951	ENSGALG00010000843
Cellular Component	GO:0098554	cytoplasmic side of endoplasmic reticulum membrane	0.0414951	ENSGALG00010028357
Cellular Component	GO:0005742	mitochondrial outer membrane translocase complex	0.0465613	ENSGALG00010011559
Cellular Component	GO:0070776	MOZ/MORF histone acetyltransferase complex	0.0465613	ENSGALG00010003851
Cellular Component	GO:0031974	membrane-enclosed lumen	0.0473866	ENSGALG00010000843;ENSGALG00010003851;ENSGALG00010003865;ENSGALG00010005468;ENSGALG00010009360;ENSGALG00010010351;ENSGALG00010010954;ENSGALG00010012509;ENSGALG00010017543;ENSGALG00010018514;ENSGALG00010020282;ENSGALG00010020967;ENSGALG00010022708;ENSGALG00010024095;ENSGALG00010024277;ENSGALG00010025538;ENSGALG00010026893;ENSGALG00010027110;ENSGALG00010027383;ENSGALG00010027872;ENSGALG00010028211;…
Cellular Component	GO:0043233	organelle lumen	0.0473866	ENSGALG00010000843;ENSGALG00010003851;ENSGALG00010003865;ENSGALG00010005468;ENSGALG00010009360;ENSGALG00010010351;ENSGALG00010010954;ENSGALG00010012509;ENSGALG00010017543;ENSGALG00010018514;ENSGALG00010020282;ENSGALG00010020967;ENSGALG00010022708;ENSGALG00010024095;ENSGALG00010024277;ENSGALG00010025538;ENSGALG00010026893;ENSGALG00010027110;ENSGALG00010027383;ENSGALG00010027872;ENSGALG00010028211;…
Cellular Component	GO:0070013	intracellular organelle lumen	0.0473866	ENSGALG00010000843;ENSGALG00010003851;ENSGALG00010003865;ENSGALG00010005468;ENSGALG00010009360;ENSGALG00010010351;ENSGALG00010010954;ENSGALG00010012509;ENSGALG00010017543;ENSGALG00010018514;ENSGALG00010020282;ENSGALG00010020967;ENSGALG00010022708;ENSGALG00010024095;ENSGALG00010024277;ENSGALG00010025538;ENSGALG00010026893;ENSGALG00010027110;ENSGALG00010027383;ENSGALG00010027872;ENSGALG00010028211;…
Cellular Component	GO:0005923	bicellular tight junction	0.0500552	ENSGALG00010017343;ENSGALG00010020282
Cellular Component	GO:0030670	phagocytic vesicle membrane	0.0516013	ENSGALG00010016473
Cellular Component	GO:0070775	H3 histone acetyltransferase complex	0.0516013	ENSGALG00010003851
Cellular Component	GO:0098644	complex of collagen trimers	0.0516013	ENSGALG00010015632
Cellular Component	GO:0098799	outer mitochondrial membrane protein complex	0.0516013	ENSGALG00010011559
Molecular Function	GO:0070300	phosphatidic acid binding	0.0603574	ENSGALG00010025562
Molecular Function	GO:0070403	NAD+ binding	0.064849	ENSGALG00010005554
Molecular Function	GO:0098918	structural constituent of synapse	0.064849	ENSGALG00010017343
Cellular Component	GO:0030127	COPII vesicle coat	0.056615	ENSGALG00010005543
Cellular Component	GO:0031430	M band	0.056615	ENSGALG00010001850
Cellular Component	GO:0070160	tight junction	0.0581774	ENSGALG00010017343;ENSGALG00010020282
Molecular Function	GO:0004602	glutathione peroxidase activity	0.0693195	ENSGALG00010016985
Molecular Function	GO:0031418	L-ascorbic acid binding	0.0693195	ENSGALG00010001895
Molecular Function	GO:0034483	heparan sulfate sulfotransferase activity	0.0693195	ENSGALG00010009497
Cellular Component	GO:0035145	exon-exon junction complex	0.0616026	ENSGALG00010005814
Molecular Function	GO:0043028	cysteine-type endopeptidase regulator activity involved in apoptotic process	0.073769	ENSGALG00010009360
Molecular Function	GO:0008194	UDP-glycosyltransferase activity	0.0768792	ENSGALG00010001161;ENSGALG00010025523
Molecular Function	GO:0000030	mannosyltransferase activity	0.0781975	ENSGALG00010011067
Molecular Function	GO:0032452	histone demethylase activity	0.0781975	ENSGALG00010027872
Molecular Function	GO:0051393	alpha-actinin binding	0.0781975	ENSGALG00010020282
Molecular Function	GO:0140457	protein demethylase activity	0.0781975	ENSGALG00010027872
Molecular Function	GO:0001671	ATPase activator activity	0.0826052	ENSGALG00010010918
Molecular Function	GO:0004364	glutathione transferase activity	0.0826052	ENSGALG00010016985
Molecular Function	GO:0005227	calcium activated cation channel activity	0.0826052	ENSGALG00010025538
Cellular Component	GO:0005634	nucleus	0.0647685	ENSGALG00010000843;ENSGALG00010003851;ENSGALG00010003865;ENSGALG00010005468;ENSGALG00010005814;ENSGALG00010006323;ENSGALG00010009360;ENSGALG00010010351;ENSGALG00010012509;ENSGALG00010012725;ENSGALG00010014655;ENSGALG00010016168;ENSGALG00010016985;ENSGALG00010017142;ENSGALG00010017343;ENSGALG00010017543;ENSGALG00010018514;ENSGALG00010020282;ENSGALG00010020967;ENSGALG00010022708;ENSGALG00010024095;…
Cellular Component	GO:0043229	intracellular organelle	0.0701256	ENSGALG00010000843;ENSGALG00010001850;ENSGALG00010001895;ENSGALG00010003472;ENSGALG00010003851;ENSGALG00010003865;ENSGALG00010005329;ENSGALG00010005468;ENSGALG00010005543;ENSGALG00010005814;ENSGALG00010006323;ENSGALG00010009360;ENSGALG00010009497;ENSGALG00010010351;ENSGALG00010010918;ENSGALG00010010954;ENSGALG00010011067;ENSGALG00010011559;ENSGALG00010012075;ENSGALG00010012509;ENSGALG00010012725;…
Cellular Component	GO:0005912	adherens junction	0.071143	ENSGALG00010017343;ENSGALG00010020282
Cellular Component	GO:0005852	eukaryotic translation initiation factor 3 complex	0.0715001	ENSGALG00010009330
Cellular Component	GO:0043296	apical junction complex	0.0726374	ENSGALG00010017343;ENSGALG00010020282
Cellular Component	GO:0005622	intracellular anatomical structure	0.0746636	ENSGALG00010000843;ENSGALG00010001850;ENSGALG00010001895;ENSGALG00010003472;ENSGALG00010003851;ENSGALG00010003865;ENSGALG00010005329;ENSGALG00010005468;ENSGALG00010005543;ENSGALG00010005554;ENSGALG00010005814;ENSGALG00010006323;ENSGALG00010009330;ENSGALG00010009360;ENSGALG00010009497;ENSGALG00010010351;ENSGALG00010010918;ENSGALG00010010954;ENSGALG00010011067;ENSGALG00010011559;ENSGALG00010012075;…
Cellular Component	GO:0016581	NuRD complex	0.0764103	ENSGALG00010028211
Cellular Component	GO:0090543	Flemming body	0.0764103	ENSGALG00010012509
Cellular Component	GO:0090545	CHD-type complex	0.0764103	ENSGALG00010028211
Cellular Component	GO:0005680	anaphase-promoting complex	0.081295	ENSGALG00010006323
Cellular Component	GO:0012507	ER to Golgi transport vesicle membrane	0.081295	ENSGALG00010005543
Molecular Function	GO:0120020	cholesterol transfer activity	0.0869922	ENSGALG00010025562
Molecular Function	GO:0016709	oxidoreductase activity, acting on paired donors, with incorporation or reduction of molecular oxygen, NAD(P)H as one donor, and incorporation of one atom of oxygen	0.0913586	ENSGALG00010012509
Molecular Function	GO:0043015	gamma-tubulin binding	0.0913586	ENSGALG00010014210
Molecular Function	GO:0120015	sterol transfer activity	0.0913586	ENSGALG00010025562
Cellular Component	GO:0030666	endocytic vesicle membrane	0.0861542	ENSGALG00010016473
Cellular Component	GO:0031672	A band	0.0861542	ENSGALG00010001850
Cellular Component	GO:0000178	exosome (RNase complex)	0.0909881	ENSGALG00010000843
Cellular Component	GO:0055037	recycling endosome	0.0913271	ENSGALG00010005329;ENSGALG00010020967
Molecular Function	GO:0016780	phosphotransferase activity, for other substituted phosphate groups	0.0957044	ENSGALG00010012075
Cellular Component	GO:0005783	endoplasmic reticulum	0.0942008	ENSGALG00010001895;ENSGALG00010010918;ENSGALG00010011067;ENSGALG00010012075;ENSGALG00010016985;ENSGALG00010017343;ENSGALG00010025562;ENSGALG00010028357
Cellular Component	GO:1905354	exoribonuclease complex	0.0957969	ENSGALG00010000843
Molecular Function	GO:0140677	molecular function activator activity	0.098434	ENSGALG00010010918;ENSGALG00010016985
Molecular Function	GO:0004869	cysteine-type endopeptidase inhibitor activity	0.10003	ENSGALG00010009360
Molecular Function	GO:0015248	sterol transporter activity	0.10003	ENSGALG00010025562
Molecular Function	GO:0042805	actinin binding	0.104335	ENSGALG00010020282
Molecular Function	GO:0019902	phosphatase binding	0.104443	ENSGALG00010017343;ENSGALG00010022708
Molecular Function	GO:0098772	molecular function regulator	0.104609	ENSGALG00010000843;ENSGALG00010009360;ENSGALG00010010351;ENSGALG00010010918;ENSGALG00010016985;ENSGALG00010017343;ENSGALG00010022708;ENSGALG00010027027;ENSGALG00010027110
Molecular Function	GO:0016853	isomerase activity	0.105961	ENSGALG00010005468;ENSGALG00010026893
Cellular Component	GO:0030017	sarcomere	0.0994914	ENSGALG00010001850;ENSGALG00010014655
Cellular Component	GO:0030140	trans-Golgi network transport vesicle	0.100581	ENSGALG00010019230
Molecular Function	GO:0000175	3'-5'-exoribonuclease activity	0.10862	ENSGALG00010000843
Biological Process	GO:0009435	NAD biosynthetic process	0.0012296	ENSGALG00010010351;ENSGALG00010017142
Biological Process	GO:0019359	nicotinamide nucleotide biosynthetic process	0.00179102	ENSGALG00010010351;ENSGALG00010017142
Biological Process	GO:0019363	pyridine nucleotide biosynthetic process	0.00179102	ENSGALG00010010351;ENSGALG00010017142
Biological Process	GO:0019362	pyridine nucleotide metabolic process	0.00282007	ENSGALG00010010351;ENSGALG00010017142
Biological Process	GO:0045429	positive regulation of nitric oxide biosynthetic process	0.00282007	ENSGALG00010013715;ENSGALG00010027383
Biological Process	GO:0046496	nicotinamide nucleotide metabolic process	0.00282007	ENSGALG00010010351;ENSGALG00010017142
Biological Process	GO:1904407	positive regulation of nitric oxide metabolic process	0.00282007	ENSGALG00010013715;ENSGALG00010027383
Biological Process	GO:0072525	pyridine-containing compound biosynthetic process	0.00321186	ENSGALG00010010351;ENSGALG00010017142
Biological Process	GO:0000053	argininosuccinate metabolic process	0.005341	ENSGALG00010027383
Biological Process	GO:0042271	susceptibility to natural killer cell mediated cytotoxicity	0.005341	ENSGALG00010024688
Biological Process	GO:0098880	maintenance of postsynaptic specialization structure	0.005341	ENSGALG00010017343
Biological Process	GO:0098939	dendritic transport of mitochondrion	0.005341	ENSGALG00010024917
Biological Process	GO:0098972	anterograde dendritic transport of mitochondrion	0.005341	ENSGALG00010024917
Biological Process	GO:0099562	maintenance of postsynaptic density structure	0.005341	ENSGALG00010017343
Biological Process	GO:2000584	negative regulation of platelet-derived growth factor receptor-alpha signaling pathway	0.005341	ENSGALG00010003851
Biological Process	GO:0006476	protein deacetylation	0.00546108	ENSGALG00010003865;ENSGALG00010022708;ENSGALG00010028211
Biological Process	GO:0000413	protein peptidyl-prolyl isomerization	0.005525	ENSGALG00010005468;ENSGALG00010026893
Biological Process	GO:0072524	pyridine-containing compound metabolic process	0.005525	ENSGALG00010010351;ENSGALG00010017142
Biological Process	GO:0045428	regulation of nitric oxide biosynthetic process	0.00605667	ENSGALG00010013715;ENSGALG00010027383
Biological Process	GO:0080164	regulation of nitric oxide metabolic process	0.00605667	ENSGALG00010013715;ENSGALG00010027383
Biological Process	GO:1901137	carbohydrate derivative biosynthetic process	0.00733004	ENSGALG00010001161;ENSGALG00010005554;ENSGALG00010009497;ENSGALG00010011067;ENSGALG00010012075;ENSGALG00010020005;ENSGALG00010025523
Biological Process	GO:0035601	protein deacylation	0.00774623	ENSGALG00010003865;ENSGALG00010022708;ENSGALG00010028211
Biological Process	GO:0098732	macromolecule deacylation	0.00774623	ENSGALG00010003865;ENSGALG00010022708;ENSGALG00010028211
Biological Process	GO:0006809	nitric oxide biosynthetic process	0.0103927	ENSGALG00010013715;ENSGALG00010027383
Biological Process	GO:0001572	lactosylceramide biosynthetic process	0.0106539	ENSGALG00010025523
Biological Process	GO:0006064	glucuronate catabolic process	0.0106539	ENSGALG00010005554
Biological Process	GO:0006526	arginine biosynthetic process	0.0106539	ENSGALG00010027383
Biological Process	GO:0019640	glucuronate catabolic process to xylulose 5-phosphate	0.0106539	ENSGALG00010005554
Biological Process	GO:0046478	lactosylceramide metabolic process	0.0106539	ENSGALG00010025523
Biological Process	GO:0051167	xylulose 5-phosphate metabolic process	0.0106539	ENSGALG00010005554
Biological Process	GO:0060763	mammary duct terminal end bud growth	0.0106539	ENSGALG00010027872
Biological Process	GO:0060979	vasculogenesis involved in coronary vascular morphogenesis	0.0106539	ENSGALG00010022708
Biological Process	GO:1901159	xylulose 5-phosphate biosynthetic process	0.0106539	ENSGALG00010005554
Biological Process	GO:2000790	regulation of mesenchymal cell proliferation involved in lung development	0.0106539	ENSGALG00010003851
Biological Process	GO:2000791	negative regulation of mesenchymal cell proliferation involved in lung development	0.0106539	ENSGALG00010003851
Biological Process	GO:2000864	regulation of estradiol secretion	0.0106539	ENSGALG00010027872
Biological Process	GO:0007528	neuromuscular junction development	0.011097	ENSGALG00010002005;ENSGALG00010015632
Biological Process	GO:0046209	nitric oxide metabolic process	0.011097	ENSGALG00010013715;ENSGALG00010027383
Biological Process	GO:0090311	regulation of protein deacetylation	0.011097	ENSGALG00010003865;ENSGALG00010022708
Molecular Function	GO:0032451	demethylase activity	0.112884	ENSGALG00010027872
Molecular Function	GO:0070566	adenylyltransferase activity	0.112884	ENSGALG00010017142
Cellular Component	GO:0044304	main axon	0.105339	ENSGALG00010017343
Molecular Function	GO:0015459	potassium channel regulator activity	0.121353	ENSGALG00010017343
Molecular Function	GO:0022839	ion gated channel activity	0.121353	ENSGALG00010025538
Molecular Function	GO:0030291	protein serine/threonine kinase inhibitor activity	0.121353	ENSGALG00010022708
Molecular Function	GO:0016491	oxidoreductase activity	0.123428	ENSGALG00010001895;ENSGALG00010005554;ENSGALG00010012509;ENSGALG00010016985;ENSGALG00010027872
Molecular Function	GO:0001786	phosphatidylserine binding	0.125558	ENSGALG00010025562
Molecular Function	GO:0016597	amino acid binding	0.125558	ENSGALG00010027383
Molecular Function	GO:0016896	exoribonuclease activity, producing 5'-phosphomonoesters	0.125558	ENSGALG00010000843
Biological Process	GO:2001057	reactive nitrogen species metabolic process	0.0118218	ENSGALG00010013715;ENSGALG00010027383
Biological Process	GO:0018208	peptidyl-proline modification	0.0141169	ENSGALG00010005468;ENSGALG00010026893
Biological Process	GO:0006063	uronic acid metabolic process	0.0159389	ENSGALG00010005554
Biological Process	GO:0006531	aspartate metabolic process	0.0159389	ENSGALG00010027383
Biological Process	GO:0008582	regulation of synaptic assembly at neuromuscular junction	0.0159389	ENSGALG00010002005
Biological Process	GO:0019585	glucuronate metabolic process	0.0159389	ENSGALG00010005554
Biological Process	GO:0030397	membrane disassembly	0.0159389	ENSGALG00010003865
Biological Process	GO:0035938	estradiol secretion	0.0159389	ENSGALG00010027872
Biological Process	GO:0043622	cortical microtubule organization	0.0159389	ENSGALG00010017343
Biological Process	GO:0051081	nuclear membrane disassembly	0.0159389	ENSGALG00010003865
Biological Process	GO:0071499	cellular response to laminar fluid shear stress	0.0159389	ENSGALG00010027383
Biological Process	GO:1902747	negative regulation of lens fiber cell differentiation	0.0159389	ENSGALG00010022708
Biological Process	GO:1903286	regulation of potassium ion import	0.0159389	ENSGALG00010017343
Biological Process	GO:1903760	regulation of voltage-gated potassium channel activity involved in ventricular cardiac muscle cell action potential repolarization	0.0159389	ENSGALG00010017343
Biological Process	GO:1904396	regulation of neuromuscular junction development	0.0159389	ENSGALG00010002005
Molecular Function	GO:0004532	exoribonuclease activity	0.129743	ENSGALG00010000843
Molecular Function	GO:0042162	telomeric DNA binding	0.129743	ENSGALG00010005814
Cellular Component	GO:0005581	collagen trimer	0.110073	ENSGALG00010015632
Cellular Component	GO:0098562	cytoplasmic side of membrane	0.118127	ENSGALG00010017343;ENSGALG00010028357
Cellular Component	GO:0030135	coated vesicle	0.119863	ENSGALG00010005543;ENSGALG00010019230
Cellular Component	GO:0043226	organelle	0.1199	ENSGALG00010000843;ENSGALG00010001850;ENSGALG00010001895;ENSGALG00010003472;ENSGALG00010003851;ENSGALG00010003865;ENSGALG00010005329;ENSGALG00010005468;ENSGALG00010005543;ENSGALG00010005814;ENSGALG00010006323;ENSGALG00010009360;ENSGALG00010009497;ENSGALG00010010351;ENSGALG00010010918;ENSGALG00010010954;ENSGALG00010011067;ENSGALG00010011559;ENSGALG00010012075;ENSGALG00010012509;ENSGALG00010012725;…
Cellular Component	GO:0030312	external encapsulating structure	0.120411	ENSGALG00010012839;ENSGALG00010015632;ENSGALG00010017343
Cellular Component	GO:0031012	extracellular matrix	0.120411	ENSGALG00010012839;ENSGALG00010015632;ENSGALG00010017343
Biological Process	GO:0070373	negative regulation of ERK1 and ERK2 cascade	0.0201473	ENSGALG00010017343;ENSGALG00010022708
Biological Process	GO:0000050	urea cycle	0.0211961	ENSGALG00010027383
Biological Process	GO:0018146	keratan sulfate biosynthetic process	0.0211961	ENSGALG00010025523
Biological Process	GO:0042339	keratan sulfate metabolic process	0.0211961	ENSGALG00010025523
Biological Process	GO:0051767	nitric-oxide synthase biosynthetic process	0.0211961	ENSGALG00010010351
Biological Process	GO:0051769	regulation of nitric-oxide synthase biosynthetic process	0.0211961	ENSGALG00010010351
Biological Process	GO:0051770	positive regulation of nitric-oxide synthase biosynthetic process	0.0211961	ENSGALG00010010351
Biological Process	GO:0071034	CUT catabolic process	0.0211961	ENSGALG00010000843
Biological Process	GO:0071043	CUT metabolic process	0.0211961	ENSGALG00010000843
Biological Process	GO:1903764	regulation of potassium ion export across plasma membrane	0.0211961	ENSGALG00010017343
Biological Process	GO:1905691	lipid droplet disassembly	0.0211961	ENSGALG00010016168
Biological Process	GO:2000583	regulation of platelet-derived growth factor receptor-alpha signaling pathway	0.0211961	ENSGALG00010003851
Biological Process	GO:0006024	glycosaminoglycan biosynthetic process	0.0230069	ENSGALG00010009497;ENSGALG00010025523
Biological Process	GO:0019915	lipid storage	0.0250007	ENSGALG00010016168;ENSGALG00010027110
Biological Process	GO:0045216	cell-cell junction organization	0.0256724	ENSGALG00010015374;ENSGALG00010017343;ENSGALG00010020087
Biological Process	GO:0000052	citrulline metabolic process	0.0264256	ENSGALG00010027383
Biological Process	GO:0002314	germinal center B cell differentiation	0.0264256	ENSGALG00010003851
Biological Process	GO:0006336	DNA replication-independent nucleosome assembly	0.0264256	ENSGALG00010024277
Biological Process	GO:0010793	regulation of mRNA export from nucleus	0.0264256	ENSGALG00010003865
Biological Process	GO:0019627	urea metabolic process	0.0264256	ENSGALG00010027383
Biological Process	GO:0034080	CENP-A containing nucleosome assembly	0.0264256	ENSGALG00010024277
Biological Process	GO:0034616	response to laminar fluid shear stress	0.0264256	ENSGALG00010027383
Biological Process	GO:0034724	DNA replication-independent nucleosome organization	0.0264256	ENSGALG00010024277
Biological Process	GO:0035790	platelet-derived growth factor receptor-alpha signaling pathway	0.0264256	ENSGALG00010003851
Biological Process	GO:0043486	histone exchange	0.0264256	ENSGALG00010024277
Biological Process	GO:0051124	synaptic assembly at neuromuscular junction	0.0264256	ENSGALG00010002005
Biological Process	GO:0051660	establishment of centrosome localization	0.0264256	ENSGALG00010017343
Biological Process	GO:0060916	mesenchymal cell proliferation involved in lung development	0.0264256	ENSGALG00010003851
Biological Process	GO:0061038	uterus morphogenesis	0.0264256	ENSGALG00010027872
Biological Process	GO:0061641	CENP-A containing chromatin organization	0.0264256	ENSGALG00010024277
Biological Process	GO:0071941	nitrogen cycle metabolic process	0.0264256	ENSGALG00010027383
Biological Process	GO:0098937	anterograde dendritic transport	0.0264256	ENSGALG00010024917
Biological Process	GO:1902746	regulation of lens fiber cell differentiation	0.0264256	ENSGALG00010022708
Cellular Component	GO:0030016	myofibril	0.123354	ENSGALG00010001850;ENSGALG00010014655
Cellular Component	GO:0001772	immunological synapse	0.128764	ENSGALG00010017343
Cellular Component	GO:0030134	COPII-coated ER to Golgi transport vesicle	0.128764	ENSGALG00010005543
Cellular Component	GO:0043292	contractile fiber	0.13041	ENSGALG00010001850;ENSGALG00010014655
Biological Process	GO:0009101	glycoprotein biosynthetic process	0.0273445	ENSGALG00010001161;ENSGALG00010009497;ENSGALG00010011067;ENSGALG00010020005
Cellular Component	GO:0043209	myelin sheath	0.133377	ENSGALG00010017343
Cellular Component	GO:0098552	side of membrane	0.136933	ENSGALG00010017343;ENSGALG00010024950;ENSGALG00010028357
Biological Process	GO:0006023	aminoglycan biosynthetic process	0.0281185	ENSGALG00010009497;ENSGALG00010025523
Biological Process	GO:0006493	protein O-linked glycosylation	0.0291908	ENSGALG00010011067;ENSGALG00010020005
Biological Process	GO:0009247	glycolipid biosynthetic process	0.0313838	ENSGALG00010012075;ENSGALG00010025523
Biological Process	GO:0001771	immunological synapse formation	0.0316276	ENSGALG00010017343
Biological Process	GO:0015705	iodide transport	0.0316276	ENSGALG00010025538
Biological Process	GO:0030432	peristalsis	0.0316276	ENSGALG00010017343
Biological Process	GO:0071340	skeletal muscle acetylcholine-gated channel clustering	0.0316276	ENSGALG00010002005
Biological Process	GO:0072201	negative regulation of mesenchymal cell proliferation	0.0316276	ENSGALG00010003851
Biological Process	GO:1903753	negative regulation of p38MAPK cascade	0.0316276	ENSGALG00010017343
Biological Process	GO:2000197	regulation of ribonucleoprotein complex localization	0.0316276	ENSGALG00010003865
Biological Process	GO:2001046	positive regulation of integrin-mediated signaling pathway	0.0316276	ENSGALG00010015374
Cellular Component	GO:0005789	endoplasmic reticulum membrane	0.142599	ENSGALG00010011067;ENSGALG00010012075;ENSGALG00010025562;ENSGALG00010028357
Molecular Function	GO:0004601	peroxidase activity	0.150374	ENSGALG00010016985
Molecular Function	GO:0015485	cholesterol binding	0.150374	ENSGALG00010025562
Molecular Function	GO:0048029	monosaccharide binding	0.150374	ENSGALG00010001895
Molecular Function	GO:0050840	extracellular matrix binding	0.150374	ENSGALG00010012839
Molecular Function	GO:0071949	FAD binding	0.150374	ENSGALG00010012509
Molecular Function	GO:0030234	enzyme regulator activity	0.156714	ENSGALG00010000843;ENSGALG00010009360;ENSGALG00010016985;ENSGALG00010022708;ENSGALG00010027027;ENSGALG00010027110
Molecular Function	GO:0008408	3'-5' exonuclease activity	0.158491	ENSGALG00010000843
Molecular Function	GO:0016684	oxidoreductase activity, acting on peroxide as acceptor	0.158491	ENSGALG00010016985
Molecular Function	GO:0016796	exonuclease activity, active with either ribo- or deoxyribonucleic acids and producing 5'-phosphomonoesters	0.158491	ENSGALG00010000843
Cellular Component	GO:0098827	endoplasmic reticulum subcompartment	0.149402	ENSGALG00010011067;ENSGALG00010012075;ENSGALG00010025562;ENSGALG00010028357
Cellular Component	GO:0030660	Golgi-associated vesicle membrane	0.151586	ENSGALG00010028357
Cellular Component	GO:0042175	nuclear outer membrane-endoplasmic reticulum membrane network	0.155335	ENSGALG00010011067;ENSGALG00010012075;ENSGALG00010025562;ENSGALG00010028357
Cellular Component	GO:0044232	organelle membrane contact site	0.156079	ENSGALG00010025562
Molecular Function	GO:0031593	polyubiquitin modification-dependent protein binding	0.162521	ENSGALG00010027110
Biological Process	GO:0016575	histone deacetylation	0.0336401	ENSGALG00010003865;ENSGALG00010028211
Cellular Component	GO:0000152	nuclear ubiquitin ligase complex	0.164995	ENSGALG00010006323
Cellular Component	GO:0009295	nucleoid	0.164995	ENSGALG00010010954
Cellular Component	GO:0016328	lateral plasma membrane	0.164995	ENSGALG00010017343
Cellular Component	GO:0042645	mitochondrial nucleoid	0.164995	ENSGALG00010010954
Biological Process	GO:0002088	lens development in camera-type eye	0.0347914	ENSGALG00010017343;ENSGALG00010022708
Biological Process	GO:0021860	pyramidal neuron development	0.0368022	ENSGALG00010015393
Biological Process	GO:0031055	chromatin remodeling at centromere	0.0368022	ENSGALG00010024277
Biological Process	GO:0031293	membrane protein intracellular domain proteolysis	0.0368022	ENSGALG00010028357
Biological Process	GO:0033601	positive regulation of mammary gland epithelial cell proliferation	0.0368022	ENSGALG00010027872
Biological Process	GO:0060022	hard palate development	0.0368022	ENSGALG00010017343
Biological Process	GO:0071397	cellular response to cholesterol	0.0368022	ENSGALG00010025562
Biological Process	GO:0097400	interleukin-17-mediated signaling pathway	0.0368022	ENSGALG00010027110
Cellular Component	GO:0062023	collagen-containing extracellular matrix	0.170699	ENSGALG00010015632;ENSGALG00010017343
Molecular Function	GO:0042802	identical protein binding	0.169229	ENSGALG00010005554;ENSGALG00010010351;ENSGALG00010012839;ENSGALG00010014210;ENSGALG00010016473;ENSGALG00010025538;ENSGALG00010027110;ENSGALG00010027383;ENSGALG00010028357
Molecular Function	GO:0032934	sterol binding	0.170524	ENSGALG00010025562
Molecular Function	GO:0003743	translation initiation factor activity	0.174497	ENSGALG00010009330
Molecular Function	GO:0005201	extracellular matrix structural constituent	0.174497	ENSGALG00010015632
Molecular Function	GO:0120013	lipid transfer activity	0.178452	ENSGALG00010025562
Cellular Component	GO:0031984	organelle subcompartment	0.176472	ENSGALG00010011067;ENSGALG00010012075;ENSGALG00010012839;ENSGALG00010025562;ENSGALG00010028357
Cellular Component	GO:0030120	vesicle coat	0.182551	ENSGALG00010005543
Cellular Component	GO:0012505	endomembrane system	0.182577	ENSGALG00010001895;ENSGALG00010005329;ENSGALG00010005543;ENSGALG00010009497;ENSGALG00010010918;ENSGALG00010011067;ENSGALG00010012075;ENSGALG00010012839;ENSGALG00010016985;ENSGALG00010017343;ENSGALG00010019230;ENSGALG00010020967;ENSGALG00010025523;ENSGALG00010025562;ENSGALG00010028357
Cellular Component	GO:0005911	cell-cell junction	0.186592	ENSGALG00010015374;ENSGALG00010017343;ENSGALG00010020282
Cellular Component	GO:0001725	stress fiber	0.191192	ENSGALG00010014655
Cellular Component	GO:0008023	transcription elongation factor complex	0.191192	ENSGALG00010018514
Cellular Component	GO:0097517	contractile actin filament bundle	0.191192	ENSGALG00010014655
Biological Process	GO:0045089	positive regulation of innate immune response	0.0407727	ENSGALG00010024688;ENSGALG00010027110
Biological Process	GO:0010642	negative regulation of platelet-derived growth factor receptor signaling pathway	0.0419496	ENSGALG00010003851
Biological Process	GO:0016075	rRNA catabolic process	0.0419496	ENSGALG00010000843
Biological Process	GO:0017185	peptidyl-lysine hydroxylation	0.0419496	ENSGALG00010005329
Biological Process	GO:0019370	leukotriene biosynthetic process	0.0419496	ENSGALG00010016985
Biological Process	GO:0038063	collagen-activated tyrosine kinase receptor signaling pathway	0.0419496	ENSGALG00010015632
Biological Process	GO:0090435	protein localization to nuclear envelope	0.0419496	ENSGALG00010010918
Biological Process	GO:0098935	dendritic transport	0.0419496	ENSGALG00010024917
Biological Process	GO:1902473	regulation of protein localization to synapse	0.0419496	ENSGALG00010017343
Molecular Function	GO:0016879	ligase activity, forming carbon-nitrogen bonds	0.186305	ENSGALG00010027383
Molecular Function	GO:0008092	cytoskeletal protein binding	0.189522	ENSGALG00010012509;ENSGALG00010014210;ENSGALG00010014655;ENSGALG00010015393;ENSGALG00010020282
Molecular Function	GO:0005085	guanyl-nucleotide exchange factor activity	0.18961	ENSGALG00010000843;ENSGALG00010027027
Molecular Function	GO:0043022	ribosome binding	0.194084	ENSGALG00010009330
Molecular Function	GO:0051117	ATPase binding	0.197947	ENSGALG00010010918
Molecular Function	GO:0004860	protein kinase inhibitor activity	0.201791	ENSGALG00010022708
Molecular Function	GO:0005518	collagen binding	0.201791	ENSGALG00010012839
Molecular Function	GO:0072341	modified amino acid binding	0.201791	ENSGALG00010025562
Molecular Function	GO:0008017	microtubule binding	0.203495	ENSGALG00010014210;ENSGALG00010015393
Molecular Function	GO:0005254	chloride channel activity	0.205617	ENSGALG00010025538
Molecular Function	GO:0016765	transferase activity, transferring alkyl or aryl (other than methyl) groups	0.205617	ENSGALG00010016985
Molecular Function	GO:0019003	GDP binding	0.205617	ENSGALG00010016473
Molecular Function	GO:0051287	NAD binding	0.205617	ENSGALG00010005554
Biological Process	GO:0021859	pyramidal neuron differentiation	0.0470699	ENSGALG00010015393
Biological Process	GO:0030953	astral microtubule organization	0.0470699	ENSGALG00010017343
Biological Process	GO:0045954	positive regulation of natural killer cell mediated cytotoxicity	0.0470699	ENSGALG00010024688
Biological Process	GO:0046831	regulation of RNA export from nucleus	0.0470699	ENSGALG00010003865
Biological Process	GO:0070254	mucus secretion	0.0470699	ENSGALG00010025538
Biological Process	GO:2001044	regulation of integrin-mediated signaling pathway	0.0470699	ENSGALG00010015374
Biological Process	GO:0006486	protein glycosylation	0.0483501	ENSGALG00010001161;ENSGALG00010011067;ENSGALG00010020005
Biological Process	GO:0043413	macromolecule glycosylation	0.0483501	ENSGALG00010001161;ENSGALG00010011067;ENSGALG00010020005
Biological Process	GO:0009100	glycoprotein metabolic process	0.0488862	ENSGALG00010001161;ENSGALG00010009497;ENSGALG00010011067;ENSGALG00010020005
Biological Process	GO:0008037	cell recognition	0.0497416	ENSGALG00010017343;ENSGALG00010024688
Biological Process	GO:0006664	glycolipid metabolic process	0.0510764	ENSGALG00010012075;ENSGALG00010025523
Biological Process	GO:0006525	arginine metabolic process	0.0521633	ENSGALG00010027383
Biological Process	GO:0009312	oligosaccharide biosynthetic process	0.0521633	ENSGALG00010001161
Biological Process	GO:0010801	negative regulation of peptidyl-threonine phosphorylation	0.0521633	ENSGALG00010022708
Biological Process	GO:0021819	layer formation in cerebral cortex	0.0521633	ENSGALG00010015393
Biological Process	GO:0031100	animal organ regeneration	0.0521633	ENSGALG00010005814
Biological Process	GO:0031145	anaphase-promoting complex-dependent catabolic process	0.0521633	ENSGALG00010006323
Biological Process	GO:0032239	regulation of nucleobase-containing compound transport	0.0521633	ENSGALG00010003865
Biological Process	GO:0035456	response to interferon-beta	0.0521633	ENSGALG00010027110
Biological Process	GO:0036315	cellular response to sterol	0.0521633	ENSGALG00010025562
Biological Process	GO:0042269	regulation of natural killer cell mediated cytotoxicity	0.0521633	ENSGALG00010024688
Biological Process	GO:0060340	positive regulation of type I interferon-mediated signaling pathway	0.0521633	ENSGALG00010027110
Biological Process	GO:0070723	response to cholesterol	0.0521633	ENSGALG00010025562
Biological Process	GO:0071498	cellular response to fluid shear stress	0.0521633	ENSGALG00010027383
Biological Process	GO:0072350	tricarboxylic acid metabolic process	0.0521633	ENSGALG00010027383
Biological Process	GO:0097623	potassium ion export across plasma membrane	0.0521633	ENSGALG00010017343
Biological Process	GO:0098911	regulation of ventricular cardiac muscle cell action potential	0.0521633	ENSGALG00010017343
Biological Process	GO:1903509	liposaccharide metabolic process	0.0524241	ENSGALG00010012075;ENSGALG00010025523
Biological Process	GO:1903038	negative regulation of leukocyte cell-cell adhesion	0.0537846	ENSGALG00010017343;ENSGALG00010027383
Biological Process	GO:0006691	leukotriene metabolic process	0.0572298	ENSGALG00010016985
Biological Process	GO:0009084	glutamine family amino acid biosynthetic process	0.0572298	ENSGALG00010027383
Biological Process	GO:0014821	phasic smooth muscle contraction	0.0572298	ENSGALG00010017343
Biological Process	GO:0038065	collagen-activated signaling pathway	0.0572298	ENSGALG00010015632
Biological Process	GO:0043517	positive regulation of DNA damage response, signal transduction by p53 class mediator	0.0572298	ENSGALG00010022708
Biological Process	GO:0060977	coronary vasculature morphogenesis	0.0572298	ENSGALG00010022708
Biological Process	GO:0090110	COPII-coated vesicle cargo loading	0.0572298	ENSGALG00010005543
Biological Process	GO:0097396	response to interleukin-17	0.0572298	ENSGALG00010027110
Biological Process	GO:0097398	cellular response to interleukin-17	0.0572298	ENSGALG00010027110
Cellular Component	GO:0030133	transport vesicle	0.201164	ENSGALG00010005543;ENSGALG00010019230
Cellular Component	GO:0000118	histone deacetylase complex	0.203985	ENSGALG00010028211
Molecular Function	GO:0016740	transferase activity	0.213632	ENSGALG00010001161;ENSGALG00010007432;ENSGALG00010009497;ENSGALG00010010351;ENSGALG00010011067;ENSGALG00010012075;ENSGALG00010016985;ENSGALG00010017142;ENSGALG00010020005;ENSGALG00010025523;ENSGALG00010027110
Molecular Function	GO:0016209	antioxidant activity	0.216986	ENSGALG00010016985
Molecular Function	GO:0019210	kinase inhibitor activity	0.216986	ENSGALG00010022708
Biological Process	GO:0070085	glycosylation	0.0580908	ENSGALG00010001161;ENSGALG00010011067;ENSGALG00010020005
Cellular Component	GO:0042641	actomyosin	0.208205	ENSGALG00010014655
Cellular Component	GO:0032432	actin filament bundle	0.212403	ENSGALG00010014655
Molecular Function	GO:0008146	sulfotransferase activity	0.224477	ENSGALG00010009497
Molecular Function	GO:0016763	pentosyltransferase activity	0.228196	ENSGALG00010010351
Molecular Function	GO:0043178	alcohol binding	0.228196	ENSGALG00010025562
Molecular Function	GO:0005515	protein binding	0.229602	ENSGALG00010001850;ENSGALG00010001895;ENSGALG00010003865;ENSGALG00010005543;ENSGALG00010005554;ENSGALG00010005814;ENSGALG00010010351;ENSGALG00010010918;ENSGALG00010011059;ENSGALG00010011067;ENSGALG00010012509;ENSGALG00010012725;ENSGALG00010012839;ENSGALG00010014210;ENSGALG00010014655;ENSGALG00010015393;ENSGALG00010016473;ENSGALG00010017343;ENSGALG00010017543;ENSGALG00010019230;ENSGALG00010020282;…
Molecular Function	GO:0008047	enzyme activator activity	0.231897	ENSGALG00010016985
Biological Process	GO:1901135	carbohydrate derivative metabolic process	0.0605234	ENSGALG00010001161;ENSGALG00010005554;ENSGALG00010009497;ENSGALG00010011067;ENSGALG00010012075;ENSGALG00010020005;ENSGALG00010025523
Biological Process	GO:0002717	positive regulation of natural killer cell mediated immunity	0.0622697	ENSGALG00010024688
Biological Process	GO:0010884	positive regulation of lipid storage	0.0622697	ENSGALG00010027110
Biological Process	GO:0051000	positive regulation of nitric-oxide synthase activity	0.0622697	ENSGALG00010013715
Biological Process	GO:0070498	interleukin-1-mediated signaling pathway	0.0622697	ENSGALG00010013715
Biological Process	GO:0090051	negative regulation of cell migration involved in sprouting angiogenesis	0.0622697	ENSGALG00010022708
Biological Process	GO:0099558	maintenance of synapse structure	0.0622697	ENSGALG00010017343
Molecular Function	GO:0004527	exonuclease activity	0.235581	ENSGALG00010000843
Molecular Function	GO:0004190	aspartic-type endopeptidase activity	0.239248	ENSGALG00010028357
Molecular Function	GO:0070001	aspartic-type peptidase activity	0.239248	ENSGALG00010028357
Molecular Function	GO:0005496	steroid binding	0.242897	ENSGALG00010025562
Molecular Function	GO:0005253	anion channel activity	0.246529	ENSGALG00010025538
Molecular Function	GO:0008135	translation factor activity, RNA binding	0.246529	ENSGALG00010009330
Biological Process	GO:0002715	regulation of natural killer cell mediated immunity	0.0672831	ENSGALG00010024688
Biological Process	GO:0031065	positive regulation of histone deacetylation	0.0672831	ENSGALG00010003865
Biological Process	GO:0032482	Rab protein signal transduction	0.0672831	ENSGALG00010016473
Biological Process	GO:0035459	vesicle cargo loading	0.0672831	ENSGALG00010005543
Biological Process	GO:0036314	response to sterol	0.0672831	ENSGALG00010025562
Biological Process	GO:0002833	positive regulation of response to biotic stimulus	0.0680507	ENSGALG00010024688;ENSGALG00010027110
Biological Process	GO:0030203	glycosaminoglycan metabolic process	0.0680507	ENSGALG00010009497;ENSGALG00010025523
Biological Process	GO:0034330	cell junction organization	0.0681026	ENSGALG00010002005;ENSGALG00010015374;ENSGALG00010015632;ENSGALG00010017343;ENSGALG00010020087
Biological Process	GO:1901566	organonitrogen compound biosynthetic process	0.069183	ENSGALG00010001161;ENSGALG00010009330;ENSGALG00010009497;ENSGALG00010010351;ENSGALG00010011067;ENSGALG00010012075;ENSGALG00010017142;ENSGALG00010020005;ENSGALG00010025523;ENSGALG00010027383
Cellular Component	GO:0005811	lipid droplet	0.228977	ENSGALG00010016168
Biological Process	GO:0007043	cell-cell junction assembly	0.0710399	ENSGALG00010017343;ENSGALG00010020087
Biological Process	GO:0007076	mitotic chromosome condensation	0.0722701	ENSGALG00010003865
Biological Process	GO:0034643	establishment of mitochondrion localization, microtubule-mediated	0.0722701	ENSGALG00010024917
Biological Process	GO:0035269	protein O-linked mannosylation	0.0722701	ENSGALG00010011067
Biological Process	GO:0047497	mitochondrion transport along microtubule	0.0722701	ENSGALG00010024917
Biological Process	GO:0006323	DNA packaging	0.0725505	ENSGALG00010003865;ENSGALG00010024277
Molecular Function	GO:0000149	SNARE binding	0.264434	ENSGALG00010005543
Cellular Component	GO:0031410	cytoplasmic vesicle	0.240918	ENSGALG00010005329;ENSGALG00010005543;ENSGALG00010016473;ENSGALG00010019230;ENSGALG00010020967;ENSGALG00010022708;ENSGALG00010028357
Cellular Component	GO:0016363	nuclear matrix	0.241182	ENSGALG00010003865
Cellular Component	GO:0097708	intracellular vesicle	0.244145	ENSGALG00010005329;ENSGALG00010005543;ENSGALG00010016473;ENSGALG00010019230;ENSGALG00010020967;ENSGALG00010022708;ENSGALG00010028357
Cellular Component	GO:0030662	coated vesicle membrane	0.245208	ENSGALG00010005543
Biological Process	GO:0007041	lysosomal transport	0.0756029	ENSGALG00010005329;ENSGALG00010020967
Biological Process	GO:0006022	aminoglycan metabolic process	0.0771444	ENSGALG00010009497;ENSGALG00010025523
Biological Process	GO:0033599	regulation of mammary gland epithelial cell proliferation	0.0772308	ENSGALG00010027872
Biological Process	GO:0035268	protein mannosylation	0.0772308	ENSGALG00010011067
Biological Process	GO:0051654	establishment of mitochondrion localization	0.0772308	ENSGALG00010024917
Biological Process	GO:0090312	positive regulation of protein deacetylation	0.0772308	ENSGALG00010003865
Molecular Function	GO:0004896	cytokine receptor activity	0.274976	ENSGALG00010013715
Molecular Function	GO:0016782	transferase activity, transferring sulphur-containing groups	0.274976	ENSGALG00010009497
Cellular Component	GO:0016605	PML body	0.253197	ENSGALG00010027110
Biological Process	GO:0006401	RNA catabolic process	0.0801015	ENSGALG00010000843;ENSGALG00010005814;ENSGALG00010027110
Biological Process	GO:0001912	positive regulation of leukocyte mediated cytotoxicity	0.0821654	ENSGALG00010024688
Biological Process	GO:0021884	forebrain neuron development	0.0821654	ENSGALG00010015393
Biological Process	GO:0031579	membrane raft organization	0.0821654	ENSGALG00010017343
Biological Process	GO:0062009	secondary palate development	0.0821654	ENSGALG00010017343
Biological Process	GO:0097106	postsynaptic density organization	0.0821654	ENSGALG00010017343
Biological Process	GO:0099633	protein localization to postsynaptic specialization membrane	0.0821654	ENSGALG00010017343
Biological Process	GO:0099645	neurotransmitter receptor localization to postsynaptic specialization membrane	0.0821654	ENSGALG00010017343
Molecular Function	GO:0016407	acetyltransferase activity	0.285368	ENSGALG00010007432
Molecular Function	GO:0003723	RNA binding	0.288153	ENSGALG00010000843;ENSGALG00010005468;ENSGALG00010005814;ENSGALG00010009330;ENSGALG00010024095
Molecular Function	GO:0090079	translation regulator activity, nucleic acid binding	0.2888	ENSGALG00010009330
Molecular Function	GO:0140375	immune receptor activity	0.2888	ENSGALG00010013715
Molecular Function	GO:0005178	integrin binding	0.292215	ENSGALG00010012839
Molecular Function	GO:0050660	flavin adenine dinucleotide binding	0.295615	ENSGALG00010012509
Biological Process	GO:0099173	postsynapse organization	0.0849991	ENSGALG00010002005;ENSGALG00010017343
Molecular Function	GO:0044325	transmembrane transporter binding	0.302365	ENSGALG00010017343
Biological Process	GO:0035774	positive regulation of insulin secretion involved in cellular response to glucose stimulus	0.087074	ENSGALG00010025538
Biological Process	GO:0050999	regulation of nitric-oxide synthase activity	0.087074	ENSGALG00010013715
Biological Process	GO:0060065	uterus development	0.087074	ENSGALG00010027872
Biological Process	GO:0060444	branching involved in mammary gland duct morphogenesis	0.087074	ENSGALG00010027872
Cellular Component	GO:0030018	Z disc	0.268926	ENSGALG00010014655
Cellular Component	GO:0005794	Golgi apparatus	0.270383	ENSGALG00010005329;ENSGALG00010009497;ENSGALG00010012839;ENSGALG00010017343;ENSGALG00010020967;ENSGALG00010025523
Cellular Component	GO:0045335	phagocytic vesicle	0.272807	ENSGALG00010016473
Molecular Function	GO:0016616	oxidoreductase activity, acting on the CH-OH group of donors, NAD or NADP as acceptor	0.309052	ENSGALG00010005554
Molecular Function	GO:0099106	ion channel regulator activity	0.309052	ENSGALG00010017343
Cellular Component	GO:0034399	nuclear periphery	0.284328	ENSGALG00010003865
Cellular Component	GO:0030117	membrane coat	0.288129	ENSGALG00010005543
Cellular Component	GO:0045171	intercellular bridge	0.288129	ENSGALG00010012509
Cellular Component	GO:0048475	coated membrane	0.288129	ENSGALG00010005543
Cellular Component	GO:0030659	cytoplasmic vesicle membrane	0.296154	ENSGALG00010005543;ENSGALG00010016473;ENSGALG00010028357
Cellular Component	GO:0030658	transport vesicle membrane	0.303134	ENSGALG00010005543
Cellular Component	GO:0031674	I band	0.303134	ENSGALG00010014655
Cellular Component	GO:0070603	SWI/SNF superfamily-type complex	0.303134	ENSGALG00010028211
Cellular Component	GO:0005930	axoneme	0.310519	ENSGALG00010015393
Cellular Component	GO:0031982	vesicle	0.311346	ENSGALG00010005329;ENSGALG00010005543;ENSGALG00010016473;ENSGALG00010019230;ENSGALG00010020967;ENSGALG00010022708;ENSGALG00010028357
Cellular Component	GO:0012506	vesicle membrane	0.312141	ENSGALG00010005543;ENSGALG00010016473;ENSGALG00010028357
Cellular Component	GO:0140513	nuclear protein-containing complex	0.312266	ENSGALG00010000843;ENSGALG00010003851;ENSGALG00010005814;ENSGALG00010006323;ENSGALG00010018514;ENSGALG00010028211
Cellular Component	GO:0030136	clathrin-coated vesicle	0.314183	ENSGALG00010019230
Cellular Component	GO:0097014	ciliary plasm	0.314183	ENSGALG00010015393
Biological Process	GO:0002313	mature B cell differentiation involved in immune response	0.0919568	ENSGALG00010003851
Biological Process	GO:0031343	positive regulation of cell killing	0.0919568	ENSGALG00010024688
Biological Process	GO:0032770	positive regulation of monooxygenase activity	0.0919568	ENSGALG00010013715
Biological Process	GO:0034405	response to fluid shear stress	0.0919568	ENSGALG00010027383
Biological Process	GO:0097502	mannosylation	0.0919568	ENSGALG00010011067
Biological Process	GO:0099084	postsynaptic specialization organization	0.0919568	ENSGALG00010017343
Biological Process	GO:0045088	regulation of innate immune response	0.0930859	ENSGALG00010024688;ENSGALG00010027110
Biological Process	GO:1905952	regulation of lipid localization	0.0930859	ENSGALG00010027110;ENSGALG00010027872
Biological Process	GO:0043409	negative regulation of MAPK cascade	0.0963817	ENSGALG00010017343;ENSGALG00010022708
Biological Process	GO:0001941	postsynaptic membrane organization	0.0968138	ENSGALG00010002005
Biological Process	GO:0010640	regulation of platelet-derived growth factor receptor signaling pathway	0.0968138	ENSGALG00010003851
Biological Process	GO:0032781	positive regulation of ATPase activity	0.0968138	ENSGALG00010010918
Biological Process	GO:0034389	lipid droplet organization	0.0968138	ENSGALG00010016168
Biological Process	GO:0048745	smooth muscle tissue development	0.0968138	ENSGALG00010017343
Biological Process	GO:0098901	regulation of cardiac muscle cell action potential	0.0968138	ENSGALG00010017343
Biological Process	GO:0009058	biosynthetic process	0.0975549	ENSGALG00010001161;ENSGALG00010003851;ENSGALG00010003865;ENSGALG00010005554;ENSGALG00010009330;ENSGALG00010009497;ENSGALG00010010351;ENSGALG00010010954;ENSGALG00010011067;ENSGALG00010012075;ENSGALG00010012725;ENSGALG00010013715;ENSGALG00010016985;ENSGALG00010017142;ENSGALG00010017343;ENSGALG00010017543;ENSGALG00010018514;ENSGALG00010020005;ENSGALG00010020440;ENSGALG00010024277;ENSGALG00010025523;…
Cellular Component	GO:0000123	histone acetyltransferase complex	0.325059	ENSGALG00010003851
Molecular Function	GO:0016247	channel regulator activity	0.322237	ENSGALG00010017343
Molecular Function	GO:0004497	monooxygenase activity	0.325494	ENSGALG00010012509
Molecular Function	GO:0031072	heat shock protein binding	0.328737	ENSGALG00010026893
Molecular Function	GO:0015631	tubulin binding	0.328962	ENSGALG00010014210;ENSGALG00010015393
Biological Process	GO:0046467	membrane lipid biosynthetic process	0.0997108	ENSGALG00010012075;ENSGALG00010025523
Biological Process	GO:0021801	cerebral cortex radial glia-guided migration	0.101645	ENSGALG00010015393
Biological Process	GO:0022030	telencephalon glial cell migration	0.101645	ENSGALG00010015393
Biological Process	GO:0042267	natural killer cell mediated cytotoxicity	0.101645	ENSGALG00010024688
Biological Process	GO:0043268	positive regulation of potassium ion transport	0.101645	ENSGALG00010017343
Biological Process	GO:0086004	regulation of cardiac muscle cell contraction	0.101645	ENSGALG00010017343
Biological Process	GO:1901798	positive regulation of signal transduction by p53 class mediator	0.101645	ENSGALG00010022708
Molecular Function	GO:0042826	histone deacetylase binding	0.331963	ENSGALG00010003865
Cellular Component	GO:1904949	ATPase complex	0.332216	ENSGALG00010028211
Cellular Component	GO:0070161	anchoring junction	0.332536	ENSGALG00010015374;ENSGALG00010017343;ENSGALG00010020282
Molecular Function	GO:0016614	oxidoreductase activity, acting on CH-OH group of donors	0.341552	ENSGALG00010005554
Biological Process	GO:0002335	mature B cell differentiation	0.106451	ENSGALG00010003851
Biological Process	GO:0031063	regulation of histone deacetylation	0.106451	ENSGALG00010003865
Biological Process	GO:0043537	negative regulation of blood vessel endothelial cell migration	0.106451	ENSGALG00010022708
Biological Process	GO:0007034	vacuolar transport	0.106465	ENSGALG00010005329;ENSGALG00010020967
Biological Process	GO:0001910	regulation of leukocyte mediated cytotoxicity	0.111232	ENSGALG00010024688
Biological Process	GO:0006688	glycosphingolipid biosynthetic process	0.111232	ENSGALG00010025523
Biological Process	GO:0007608	sensory perception of smell	0.111232	ENSGALG00010009057
Biological Process	GO:0018126	protein hydroxylation	0.111232	ENSGALG00010005329
Biological Process	GO:0030261	chromosome condensation	0.111232	ENSGALG00010003865
Biological Process	GO:0034661	ncRNA catabolic process	0.111232	ENSGALG00010000843
Biological Process	GO:0060338	regulation of type I interferon-mediated signaling pathway	0.111232	ENSGALG00010027110
Biological Process	GO:0086005	ventricular cardiac muscle cell action potential	0.111232	ENSGALG00010017343
Biological Process	GO:0090114	COPII-coated vesicle budding	0.111232	ENSGALG00010005543
Biological Process	GO:0022408	negative regulation of cell-cell adhesion	0.113339	ENSGALG00010017343;ENSGALG00010027383
Biological Process	GO:0090407	organophosphate biosynthetic process	0.114119	ENSGALG00010005554;ENSGALG00010010351;ENSGALG00010012075;ENSGALG00010017142
Biological Process	GO:0002228	natural killer cell mediated immunity	0.115987	ENSGALG00010024688
Biological Process	GO:0010719	negative regulation of epithelial to mesenchymal transition	0.115987	ENSGALG00010022708
Biological Process	GO:0021952	central nervous system projection neuron axonogenesis	0.115987	ENSGALG00010015393
Biological Process	GO:0034331	cell junction maintenance	0.115987	ENSGALG00010017343
Biological Process	GO:0034508	centromere complex assembly	0.115987	ENSGALG00010024277
Biological Process	GO:0046456	icosanoid biosynthetic process	0.115987	ENSGALG00010016985
Biological Process	GO:0070306	lens fiber cell differentiation	0.115987	ENSGALG00010022708
Biological Process	GO:0071763	nuclear membrane organization	0.115987	ENSGALG00010003865
Biological Process	GO:1903115	regulation of actin filament-based movement	0.115987	ENSGALG00010017343
Biological Process	GO:0044249	cellular biosynthetic process	0.116952	ENSGALG00010001161;ENSGALG00010003851;ENSGALG00010003865;ENSGALG00010009330;ENSGALG00010009497;ENSGALG00010010351;ENSGALG00010010954;ENSGALG00010011067;ENSGALG00010012075;ENSGALG00010012725;ENSGALG00010013715;ENSGALG00010016985;ENSGALG00010017142;ENSGALG00010017343;ENSGALG00010017543;ENSGALG00010018514;ENSGALG00010020005;ENSGALG00010020440;ENSGALG00010024277;ENSGALG00010025523;ENSGALG00010027110;…
Biological Process	GO:0010883	regulation of lipid storage	0.120718	ENSGALG00010027110
Biological Process	GO:0032941	secretion by tissue	0.120718	ENSGALG00010025538
Biological Process	GO:0043516	regulation of DNA damage response, signal transduction by p53 class mediator	0.120718	ENSGALG00010022708
Biological Process	GO:0048854	brain morphogenesis	0.120718	ENSGALG00010020967
Biological Process	GO:0051642	centrosome localization	0.120718	ENSGALG00010017343
Biological Process	GO:0060603	mammary gland duct morphogenesis	0.120718	ENSGALG00010027872
Biological Process	GO:0061842	microtubule organizing center localization	0.120718	ENSGALG00010017343
Biological Process	GO:1990573	potassium ion import across plasma membrane	0.120718	ENSGALG00010017343
Cellular Component	GO:0099081	supramolecular polymer	0.349083	ENSGALG00010001850;ENSGALG00010014655;ENSGALG00010015632;ENSGALG00010017343
Cellular Component	GO:0098588	bounding membrane of organelle	0.350451	ENSGALG00010005543;ENSGALG00010011559;ENSGALG00010016473;ENSGALG00010025523;ENSGALG00010028357
Molecular Function	GO:0060090	molecular adaptor activity	0.349946	ENSGALG00010017343;ENSGALG00010020282
Molecular Function	GO:0030246	carbohydrate binding	0.354127	ENSGALG00010001895
Molecular Function	GO:0031406	carboxylic acid binding	0.354127	ENSGALG00010001895
Molecular Function	GO:0045182	translation regulator activity	0.357234	ENSGALG00010009330
Molecular Function	GO:0005102	signaling receptor binding	0.360735	ENSGALG00010010351;ENSGALG00010012839;ENSGALG00010019230;ENSGALG00010022708;ENSGALG00010024688
Molecular Function	GO:0015103	inorganic anion transmembrane transporter activity	0.363403	ENSGALG00010025538
Cellular Component	GO:0031248	protein acetyltransferase complex	0.363507	ENSGALG00010003851
Cellular Component	GO:0031090	organelle membrane	0.364941	ENSGALG00010005543;ENSGALG00010011067;ENSGALG00010011559;ENSGALG00010012075;ENSGALG00010016473;ENSGALG00010025523;ENSGALG00010025562;ENSGALG00010027110;ENSGALG00010028357
Cellular Component	GO:0000781	chromosome, telomeric region	0.366893	ENSGALG00010028211
Cellular Component	GO:1902493	acetyltransferase complex	0.366893	ENSGALG00010003851
Cellular Component	GO:0005741	mitochondrial outer membrane	0.370262	ENSGALG00010011559
Biological Process	GO:0010464	regulation of mesenchymal cell proliferation	0.125423	ENSGALG00010003851
Biological Process	GO:0031641	regulation of myelination	0.125423	ENSGALG00010017343
Biological Process	GO:0033598	mammary gland epithelial cell proliferation	0.125423	ENSGALG00010027872
Biological Process	GO:0031349	positive regulation of defense response	0.125636	ENSGALG00010024688;ENSGALG00010027110
Molecular Function	GO:0003779	actin binding	0.372441	ENSGALG00010012509;ENSGALG00010014655
Molecular Function	GO:0043021	ribonucleoprotein complex binding	0.372548	ENSGALG00010009330
Molecular Function	GO:0019900	kinase binding	0.374816	ENSGALG00010001850;ENSGALG00010017343;ENSGALG00010022708
Biological Process	GO:0000184	nuclear-transcribed mRNA catabolic process, nonsense-mediated decay	0.130104	ENSGALG00010005814
Biological Process	GO:0009066	aspartate family amino acid metabolic process	0.130104	ENSGALG00010027383
Biological Process	GO:0015012	heparan sulfate proteoglycan biosynthetic process	0.130104	ENSGALG00010009497
Biological Process	GO:0030866	cortical actin cytoskeleton organization	0.130104	ENSGALG00010017343
Biological Process	GO:0031341	regulation of cell killing	0.130104	ENSGALG00010024688
Biological Process	GO:0032768	regulation of monooxygenase activity	0.130104	ENSGALG00010013715
Biological Process	GO:0098900	regulation of action potential	0.130104	ENSGALG00010017343
Biological Process	GO:0043010	camera-type eye development	0.134194	ENSGALG00010015393;ENSGALG00010017343;ENSGALG00010022708
Biological Process	GO:0006506	GPI anchor biosynthetic process	0.13476	ENSGALG00010012075
Biological Process	GO:0010799	regulation of peptidyl-threonine phosphorylation	0.13476	ENSGALG00010022708
Biological Process	GO:0032873	negative regulation of stress-activated MAPK cascade	0.13476	ENSGALG00010017343
Biological Process	GO:0060337	type I interferon signaling pathway	0.13476	ENSGALG00010027110
Biological Process	GO:0062237	protein localization to postsynapse	0.13476	ENSGALG00010017343
Biological Process	GO:0070303	negative regulation of stress-activated protein kinase signaling cascade	0.13476	ENSGALG00010017343
Biological Process	GO:0071357	cellular response to type I interferon	0.13476	ENSGALG00010027110
Biological Process	GO:1903539	protein localization to postsynaptic membrane	0.13476	ENSGALG00010017343
Biological Process	GO:1901576	organic substance biosynthetic process	0.135761	ENSGALG00010001161;ENSGALG00010003851;ENSGALG00010003865;ENSGALG00010005554;ENSGALG00010009330;ENSGALG00010009497;ENSGALG00010010351;ENSGALG00010010954;ENSGALG00010011067;ENSGALG00010012075;ENSGALG00010012725;ENSGALG00010016985;ENSGALG00010017142;ENSGALG00010017343;ENSGALG00010017543;ENSGALG00010018514;ENSGALG00010020005;ENSGALG00010020440;ENSGALG00010024277;ENSGALG00010025523;ENSGALG00010027110;…
Biological Process	GO:0048754	branching morphogenesis of an epithelial tube	0.136421	ENSGALG00010017343;ENSGALG00010027872
Biological Process	GO:0022407	regulation of cell-cell adhesion	0.137847	ENSGALG00010017343;ENSGALG00010020282;ENSGALG00010027383
Biological Process	GO:0001961	positive regulation of cytokine-mediated signaling pathway	0.139392	ENSGALG00010027110
Biological Process	GO:0006505	GPI anchor metabolic process	0.139392	ENSGALG00010012075
Biological Process	GO:0009311	oligosaccharide metabolic process	0.139392	ENSGALG00010001161
Biological Process	GO:0021799	cerebral cortex radially oriented cell migration	0.139392	ENSGALG00010015393
Biological Process	GO:0043462	regulation of ATPase activity	0.139392	ENSGALG00010010918
Biological Process	GO:0045214	sarcomere organization	0.139392	ENSGALG00010001850
Biological Process	GO:0051646	mitochondrion localization	0.139392	ENSGALG00010024917
Biological Process	GO:0070839	metal ion export	0.139392	ENSGALG00010017343
Molecular Function	GO:0019842	vitamin binding	0.378573	ENSGALG00010001895
Biological Process	GO:0007051	spindle organization	0.140061	ENSGALG00010017343;ENSGALG00010018206
Biological Process	GO:0007623	circadian rhythm	0.143723	ENSGALG00010010351;ENSGALG00010027383
Biological Process	GO:0043113	receptor clustering	0.143999	ENSGALG00010002005
Biological Process	GO:0140353	lipid export from cell	0.143999	ENSGALG00010027872
Biological Process	GO:1900744	regulation of p38MAPK cascade	0.143999	ENSGALG00010017343
Biological Process	GO:0034329	cell junction assembly	0.145257	ENSGALG00010002005;ENSGALG00010017343;ENSGALG00010020087
Biological Process	GO:0050808	synapse organization	0.147756	ENSGALG00010002005;ENSGALG00010015632;ENSGALG00010017343
Biological Process	GO:0006998	nuclear envelope organization	0.148582	ENSGALG00010003865
Biological Process	GO:0008347	glial cell migration	0.148582	ENSGALG00010015393
Biological Process	GO:0009988	cell-cell recognition	0.148582	ENSGALG00010017343
Biological Process	GO:0034243	regulation of transcription elongation from RNA polymerase II promoter	0.148582	ENSGALG00010018514
Biological Process	GO:0034340	response to type I interferon	0.148582	ENSGALG00010027110
Biological Process	GO:0061178	regulation of insulin secretion involved in cellular response to glucose stimulus	0.148582	ENSGALG00010025538
Biological Process	GO:1900026	positive regulation of substrate adhesion-dependent cell spreading	0.148582	ENSGALG00010015374
Biological Process	GO:0009059	macromolecule biosynthetic process	0.149404	ENSGALG00010001161;ENSGALG00010003851;ENSGALG00010003865;ENSGALG00010009330;ENSGALG00010009497;ENSGALG00010010351;ENSGALG00010010954;ENSGALG00010011067;ENSGALG00010012075;ENSGALG00010012725;ENSGALG00010017343;ENSGALG00010017543;ENSGALG00010018514;ENSGALG00010020005;ENSGALG00010020440;ENSGALG00010024277;ENSGALG00010025523;ENSGALG00010027110;ENSGALG00010027872;ENSGALG00010028211
Biological Process	GO:0071103	DNA conformation change	0.152965	ENSGALG00010003865;ENSGALG00010024277
Biological Process	GO:0006509	membrane protein ectodomain proteolysis	0.15314	ENSGALG00010028357
Biological Process	GO:0021955	central nervous system neuron axonogenesis	0.15314	ENSGALG00010015393
Biological Process	GO:0031122	cytoplasmic microtubule organization	0.15314	ENSGALG00010017343
Biological Process	GO:0042149	cellular response to glucose starvation	0.15314	ENSGALG00010016168
Biological Process	GO:0051353	positive regulation of oxidoreductase activity	0.15314	ENSGALG00010013715
Biological Process	GO:0021879	forebrain neuron differentiation	0.157675	ENSGALG00010015393
Biological Process	GO:0030857	negative regulation of epithelial cell differentiation	0.157675	ENSGALG00010022708
Biological Process	GO:0042461	photoreceptor cell development	0.157675	ENSGALG00010015393
Biological Process	GO:0045494	photoreceptor cell maintenance	0.157675	ENSGALG00010009057
Biological Process	GO:0051898	negative regulation of protein kinase B signaling	0.157675	ENSGALG00010017343
Biological Process	GO:0060760	positive regulation of response to cytokine stimulus	0.157675	ENSGALG00010027110
Biological Process	GO:0070830	bicellular tight junction assembly	0.157675	ENSGALG00010017343
Biological Process	GO:0086002	cardiac muscle cell action potential involved in contraction	0.157675	ENSGALG00010017343
Biological Process	GO:0090049	regulation of cell migration involved in sprouting angiogenesis	0.157675	ENSGALG00010022708
Biological Process	GO:1901016	regulation of potassium ion transmembrane transporter activity	0.157675	ENSGALG00010017343
Biological Process	GO:0034655	nucleobase-containing compound catabolic process	0.157893	ENSGALG00010000843;ENSGALG00010005814;ENSGALG00010027110
Molecular Function	GO:0004866	endopeptidase inhibitor activity	0.396308	ENSGALG00010009360
Molecular Function	GO:0005125	cytokine activity	0.396308	ENSGALG00010010351
Molecular Function	GO:0043565	sequence-specific DNA binding	0.399454	ENSGALG00010005814;ENSGALG00010017543;ENSGALG00010020440;ENSGALG00010027872;ENSGALG00010028211
Molecular Function	GO:0003714	transcription corepressor activity	0.402108	ENSGALG00010027872
Molecular Function	GO:0005319	lipid transporter activity	0.402108	ENSGALG00010025562
Molecular Function	GO:0008022	protein C-terminus binding	0.404987	ENSGALG00010017343
Molecular Function	GO:0044877	protein-containing complex binding	0.408457	ENSGALG00010005329;ENSGALG00010009330;ENSGALG00010012509;ENSGALG00010012839
Molecular Function	GO:0005096	GTPase activator activity	0.411476	ENSGALG00010000843;ENSGALG00010027027
Molecular Function	GO:0061135	endopeptidase regulator activity	0.413544	ENSGALG00010009360
Cellular Component	GO:0016607	nuclear speck	0.391338	ENSGALG00010003865;ENSGALG00010010351
Cellular Component	GO:0099080	supramolecular complex	0.393216	ENSGALG00010001850;ENSGALG00010005814;ENSGALG00010014655;ENSGALG00010015632;ENSGALG00010017343
Cellular Component	GO:0019867	outer membrane	0.402994	ENSGALG00010011559
Cellular Component	GO:0031968	organelle outer membrane	0.402994	ENSGALG00010011559
Cellular Component	GO:0032838	plasma membrane bounded cell projection cytoplasm	0.402994	ENSGALG00010015393
Biological Process	GO:0120192	tight junction assembly	0.162186	ENSGALG00010017343
Molecular Function	GO:0019899	enzyme binding	0.421482	ENSGALG00010001850;ENSGALG00010003865;ENSGALG00010010918;ENSGALG00010012509;ENSGALG00010017343;ENSGALG00010022708;ENSGALG00010027110
Molecular Function	GO:0097159	organic cyclic compound binding	0.421937	ENSGALG00010000843;ENSGALG00010001895;ENSGALG00010003865;ENSGALG00010005468;ENSGALG00010005554;ENSGALG00010005814;ENSGALG00010009330;ENSGALG00010010954;ENSGALG00010012509;ENSGALG00010016473;ENSGALG00010017142;ENSGALG00010017543;ENSGALG00010020440;ENSGALG00010024095;ENSGALG00010025562;ENSGALG00010026893;ENSGALG00010027110;ENSGALG00010027383;ENSGALG00010027872;ENSGALG00010028211
Molecular Function	GO:0030414	peptidase inhibitor activity	0.424766	ENSGALG00010009360
Biological Process	GO:0008154	actin polymerization or depolymerization	0.166095	ENSGALG00010012509;ENSGALG00010017343
Biological Process	GO:0010596	negative regulation of endothelial cell migration	0.166673	ENSGALG00010022708
Biological Process	GO:0030201	heparan sulfate proteoglycan metabolic process	0.166673	ENSGALG00010009497
Biological Process	GO:0034605	cellular response to heat	0.166673	ENSGALG00010025538
Biological Process	GO:0043954	cellular component maintenance	0.166673	ENSGALG00010017343
Biological Process	GO:0048286	lung alveolus development	0.166673	ENSGALG00010003851
Biological Process	GO:0060976	coronary vasculature development	0.166673	ENSGALG00010022708
Biological Process	GO:0098869	cellular oxidant detoxification	0.166673	ENSGALG00010016985
Cellular Component	GO:0009898	cytoplasmic side of plasma membrane	0.409337	ENSGALG00010017343
Molecular Function	GO:0051015	actin filament binding	0.427538	ENSGALG00010012509
Biological Process	GO:0051668	localization within membrane	0.168116	ENSGALG00010002005;ENSGALG00010017343;ENSGALG00010020967;ENSGALG00010025538
Biological Process	GO:0006687	glycosphingolipid metabolic process	0.171136	ENSGALG00010025523
Biological Process	GO:0010463	mesenchymal cell proliferation	0.171136	ENSGALG00010003851
Biological Process	GO:0035773	insulin secretion involved in cellular response to glucose stimulus	0.171136	ENSGALG00010025538
Biological Process	GO:1903078	positive regulation of protein localization to plasma membrane	0.171136	ENSGALG00010017343
Biological Process	GO:0001654	eye development	0.172176	ENSGALG00010015393;ENSGALG00010017343;ENSGALG00010022708
Biological Process	GO:0150063	visual system development	0.174813	ENSGALG00010015393;ENSGALG00010017343;ENSGALG00010022708
Biological Process	GO:0038066	p38MAPK cascade	0.175576	ENSGALG00010017343
Biological Process	GO:0048255	mRNA stabilization	0.175576	ENSGALG00010027110
Biological Process	GO:0060443	mammary gland morphogenesis	0.175576	ENSGALG00010027872
Biological Process	GO:0140115	export across plasma membrane	0.175576	ENSGALG00010017343
Biological Process	GO:0046883	regulation of hormone secretion	0.177503	ENSGALG00010025538;ENSGALG00010027872
Biological Process	GO:0060560	developmental growth involved in morphogenesis	0.177503	ENSGALG00010015393;ENSGALG00010027872
Biological Process	GO:0022411	cellular component disassembly	0.17879	ENSGALG00010003865;ENSGALG00010012509;ENSGALG00010016168
Biological Process	GO:0006406	mRNA export from nucleus	0.179992	ENSGALG00010003865
Biological Process	GO:0008333	endosome to lysosome transport	0.179992	ENSGALG00010005329
Biological Process	GO:0030199	collagen fibril organization	0.179992	ENSGALG00010005329
Biological Process	GO:0030865	cortical cytoskeleton organization	0.179992	ENSGALG00010017343
Biological Process	GO:0035418	protein localization to synapse	0.179992	ENSGALG00010017343
Biological Process	GO:0042130	negative regulation of T cell proliferation	0.179992	ENSGALG00010017343
Biological Process	GO:0071427	mRNA-containing ribonucleoprotein complex export from nucleus	0.179992	ENSGALG00010003865
Biological Process	GO:0097120	receptor localization to synapse	0.179992	ENSGALG00010017343
Biological Process	GO:0048880	sensory system development	0.180121	ENSGALG00010015393;ENSGALG00010017343;ENSGALG00010022708
Biological Process	GO:0061024	membrane organization	0.180733	ENSGALG00010002005;ENSGALG00010003865;ENSGALG00010005543;ENSGALG00010017343
Biological Process	GO:0031503	protein-containing complex localization	0.181334	ENSGALG00010003865;ENSGALG00010017343
Biological Process	GO:0061138	morphogenesis of a branching epithelium	0.181334	ENSGALG00010017343;ENSGALG00010027872
Biological Process	GO:0010876	lipid localization	0.181455	ENSGALG00010016168;ENSGALG00010027110;ENSGALG00010027872
Biological Process	GO:0046700	heterocycle catabolic process	0.182792	ENSGALG00010000843;ENSGALG00010005814;ENSGALG00010027110
Biological Process	GO:0001909	leukocyte mediated cytotoxicity	0.184385	ENSGALG00010024688
Biological Process	GO:0021795	cerebral cortex cell migration	0.184385	ENSGALG00010015393
Biological Process	GO:0043154	negative regulation of cysteine-type endopeptidase activity involved in apoptotic process	0.184385	ENSGALG00010009360
Biological Process	GO:0043687	post-translational protein modification	0.184385	ENSGALG00010005329
Biological Process	GO:0120193	tight junction organization	0.184385	ENSGALG00010017343
Biological Process	GO:0044270	cellular nitrogen compound catabolic process	0.185475	ENSGALG00010000843;ENSGALG00010005814;ENSGALG00010027110
Biological Process	GO:0006338	chromatin remodeling	0.187104	ENSGALG00010024277;ENSGALG00010028211
Biological Process	GO:0006643	membrane lipid metabolic process	0.187104	ENSGALG00010012075;ENSGALG00010025523
Biological Process	GO:0001895	retina homeostasis	0.188755	ENSGALG00010009057
Biological Process	GO:0021872	forebrain generation of neurons	0.188755	ENSGALG00010015393
Biological Process	GO:0030239	myofibril assembly	0.188755	ENSGALG00010001850
Biological Process	GO:0032784	regulation of DNA-templated transcription, elongation	0.188755	ENSGALG00010018514
Biological Process	GO:2000134	negative regulation of G1/S transition of mitotic cell cycle	0.188755	ENSGALG00010017343
Biological Process	GO:0006690	icosanoid metabolic process	0.193102	ENSGALG00010016985
Biological Process	GO:0006900	vesicle budding from membrane	0.193102	ENSGALG00010005543
Biological Process	GO:0007589	body fluid secretion	0.193102	ENSGALG00010025538
Biological Process	GO:0030042	actin filament depolymerization	0.193102	ENSGALG00010012509
Biological Process	GO:0033619	membrane protein proteolysis	0.193102	ENSGALG00010028357
Biological Process	GO:0043297	apical junction assembly	0.193102	ENSGALG00010017343
Biological Process	GO:0055002	striated muscle cell development	0.193102	ENSGALG00010001850
Biological Process	GO:0086001	cardiac muscle cell action potential	0.193102	ENSGALG00010017343
Biological Process	GO:1904377	positive regulation of protein localization to cell periphery	0.193102	ENSGALG00010017343
Biological Process	GO:0031326	regulation of cellular biosynthetic process	0.195375	ENSGALG00010003851;ENSGALG00010003865;ENSGALG00010009330;ENSGALG00010010351;ENSGALG00010010954;ENSGALG00010012725;ENSGALG00010013715;ENSGALG00010017343;ENSGALG00010017543;ENSGALG00010018514;ENSGALG00010020440;ENSGALG00010024277;ENSGALG00010027110;ENSGALG00010027383;ENSGALG00010027872;ENSGALG00010028211
Biological Process	GO:0019439	aromatic compound catabolic process	0.196308	ENSGALG00010000843;ENSGALG00010005814;ENSGALG00010027110
Biological Process	GO:0030155	regulation of cell adhesion	0.196944	ENSGALG00010015374;ENSGALG00010017343;ENSGALG00010020282;ENSGALG00010027383
Biological Process	GO:0055117	regulation of cardiac muscle contraction	0.197425	ENSGALG00010017343
Biological Process	GO:1900024	regulation of substrate adhesion-dependent cell spreading	0.197425	ENSGALG00010015374
Molecular Function	GO:0030695	GTPase regulator activity	0.437952	ENSGALG00010000843;ENSGALG00010027027
Molecular Function	GO:0060589	nucleoside-triphosphatase regulator activity	0.437952	ENSGALG00010000843;ENSGALG00010027027
Molecular Function	GO:0140030	modification-dependent protein binding	0.441203	ENSGALG00010027110
Biological Process	GO:0032963	collagen metabolic process	0.201727	ENSGALG00010005329
Biological Process	GO:1901607	alpha-amino acid biosynthetic process	0.201727	ENSGALG00010027383
Biological Process	GO:0006402	mRNA catabolic process	0.202614	ENSGALG00010005814;ENSGALG00010027110
Biological Process	GO:0001763	morphogenesis of a branching structure	0.204564	ENSGALG00010017343;ENSGALG00010027872
Biological Process	GO:0002831	regulation of response to biotic stimulus	0.204564	ENSGALG00010024688;ENSGALG00010027110
Biological Process	GO:0098586	cellular response to virus	0.206005	ENSGALG00010027110
Biological Process	GO:1901379	regulation of potassium ion transmembrane transport	0.206005	ENSGALG00010017343
Biological Process	GO:2000117	negative regulation of cysteine-type endopeptidase activity	0.206005	ENSGALG00010009360
Biological Process	GO:0002042	cell migration involved in sprouting angiogenesis	0.210261	ENSGALG00010022708
Biological Process	GO:0008088	axo-dendritic transport	0.210261	ENSGALG00010024917
Biological Process	GO:0015909	long-chain fatty acid transport	0.210261	ENSGALG00010016168
Biological Process	GO:0042982	amyloid precursor protein metabolic process	0.210261	ENSGALG00010017343
Biological Process	GO:0048008	platelet-derived growth factor receptor signaling pathway	0.210261	ENSGALG00010003851
Biological Process	GO:0071347	cellular response to interleukin-1	0.210261	ENSGALG00010013715
Biological Process	GO:0086003	cardiac muscle cell contraction	0.210261	ENSGALG00010017343
Biological Process	GO:1902807	negative regulation of cell cycle G1/S phase transition	0.210261	ENSGALG00010017343
Biological Process	GO:1990748	cellular detoxification	0.210261	ENSGALG00010016985
Biological Process	GO:0009889	regulation of biosynthetic process	0.210892	ENSGALG00010003851;ENSGALG00010003865;ENSGALG00010009330;ENSGALG00010010351;ENSGALG00010010954;ENSGALG00010012725;ENSGALG00010013715;ENSGALG00010017343;ENSGALG00010017543;ENSGALG00010018514;ENSGALG00010020440;ENSGALG00010024277;ENSGALG00010027110;ENSGALG00010027383;ENSGALG00010027872;ENSGALG00010028211
Biological Process	GO:0030036	actin cytoskeleton organization	0.211352	ENSGALG00010001850;ENSGALG00010012509;ENSGALG00010014655;ENSGALG00010017343
Biological Process	GO:0034645	cellular macromolecule biosynthetic process	0.212119	ENSGALG00010001161;ENSGALG00010003851;ENSGALG00010003865;ENSGALG00010009330;ENSGALG00010009497;ENSGALG00010010351;ENSGALG00010010954;ENSGALG00010011067;ENSGALG00010012075;ENSGALG00010012725;ENSGALG00010017343;ENSGALG00010017543;ENSGALG00010018514;ENSGALG00010020005;ENSGALG00010020440;ENSGALG00010024277;ENSGALG00010027110;ENSGALG00010027872;ENSGALG00010028211
Biological Process	GO:1901361	organic cyclic compound catabolic process	0.214238	ENSGALG00010000843;ENSGALG00010005814;ENSGALG00010027110
Biological Process	GO:0006368	transcription elongation from RNA polymerase II promoter	0.214494	ENSGALG00010018514
Biological Process	GO:0006405	RNA export from nucleus	0.214494	ENSGALG00010003865
Biological Process	GO:0006446	regulation of translational initiation	0.214494	ENSGALG00010009330
Biological Process	GO:0010633	negative regulation of epithelial cell migration	0.214494	ENSGALG00010022708
Biological Process	GO:0030330	DNA damage response, signal transduction by p53 class mediator	0.214494	ENSGALG00010022708
Biological Process	GO:0032024	positive regulation of insulin secretion	0.214494	ENSGALG00010025538
Biological Process	GO:0043489	RNA stabilization	0.214494	ENSGALG00010027110
Biological Process	GO:0051341	regulation of oxidoreductase activity	0.214494	ENSGALG00010013715
Biological Process	GO:0061077	chaperone-mediated protein folding	0.214494	ENSGALG00010026893
Biological Process	GO:1902476	chloride transmembrane transport	0.214494	ENSGALG00010025538
Biological Process	GO:0048511	rhythmic process	0.21827	ENSGALG00010010351;ENSGALG00010027383
Biological Process	GO:0001658	branching involved in ureteric bud morphogenesis	0.218705	ENSGALG00010017343
Biological Process	GO:0021766	hippocampus development	0.218705	ENSGALG00010015393
Biological Process	GO:0032945	negative regulation of mononuclear cell proliferation	0.218705	ENSGALG00010017343
Biological Process	GO:0046530	photoreceptor cell differentiation	0.218705	ENSGALG00010015393
Biological Process	GO:0050672	negative regulation of lymphocyte proliferation	0.218705	ENSGALG00010017343
Biological Process	GO:1902373	negative regulation of mRNA catabolic process	0.218705	ENSGALG00010027110
Biological Process	GO:0007162	negative regulation of cell adhesion	0.222202	ENSGALG00010017343;ENSGALG00010027383
Biological Process	GO:0070372	regulation of ERK1 and ERK2 cascade	0.222202	ENSGALG00010017343;ENSGALG00010022708
Biological Process	GO:1903037	regulation of leukocyte cell-cell adhesion	0.222202	ENSGALG00010017343;ENSGALG00010027383
Biological Process	GO:0008652	cellular amino acid biosynthetic process	0.222894	ENSGALG00010027383
Biological Process	GO:0010770	positive regulation of cell morphogenesis involved in differentiation	0.222894	ENSGALG00010015374
Biological Process	GO:0031058	positive regulation of histone modification	0.222894	ENSGALG00010003865
Biological Process	GO:0032922	circadian regulation of gene expression	0.222894	ENSGALG00010010351
Biological Process	GO:0046513	ceramide biosynthetic process	0.222894	ENSGALG00010025523
Biological Process	GO:0072384	organelle transport along microtubule	0.222894	ENSGALG00010024917
Biological Process	GO:0099072	regulation of postsynaptic membrane neurotransmitter receptor levels	0.222894	ENSGALG00010017343
Biological Process	GO:0097435	supramolecular fiber organization	0.226059	ENSGALG00010001850;ENSGALG00010005329;ENSGALG00010012509;ENSGALG00010017343
Biological Process	GO:0009064	glutamine family amino acid metabolic process	0.22706	ENSGALG00010027383
Biological Process	GO:0071166	ribonucleoprotein complex localization	0.22706	ENSGALG00010003865
Biological Process	GO:0071426	ribonucleoprotein complex export from nucleus	0.22706	ENSGALG00010003865
Biological Process	GO:0097237	cellular response to toxic substance	0.22706	ENSGALG00010016985
Biological Process	GO:0097306	cellular response to alcohol	0.22706	ENSGALG00010025562
Biological Process	GO:0009165	nucleotide biosynthetic process	0.228112	ENSGALG00010010351;ENSGALG00010017142
Biological Process	GO:0046394	carboxylic acid biosynthetic process	0.228112	ENSGALG00010016985;ENSGALG00010027383
Molecular Function	GO:0016779	nucleotidyltransferase activity	0.446579	ENSGALG00010017142
Biological Process	GO:0007606	sensory perception of chemical stimulus	0.231205	ENSGALG00010009057
Biological Process	GO:0022029	telencephalon cell migration	0.231205	ENSGALG00010015393
Biological Process	GO:0070664	negative regulation of leukocyte proliferation	0.231205	ENSGALG00010017343
Biological Process	GO:1901293	nucleoside phosphate biosynthetic process	0.232059	ENSGALG00010010351;ENSGALG00010017142
Biological Process	GO:0016053	organic acid biosynthetic process	0.234034	ENSGALG00010016985;ENSGALG00010027383
Biological Process	GO:0001570	vasculogenesis	0.235328	ENSGALG00010022708
Biological Process	GO:0001906	cell killing	0.235328	ENSGALG00010024688
Biological Process	GO:0006334	nucleosome assembly	0.235328	ENSGALG00010024277
Biological Process	GO:0006942	regulation of striated muscle contraction	0.235328	ENSGALG00010017343
Biological Process	GO:0043266	regulation of potassium ion transport	0.235328	ENSGALG00010017343
Biological Process	GO:1901796	regulation of signal transduction by p53 class mediator	0.235328	ENSGALG00010022708
Molecular Function	GO:0005506	iron ion binding	0.451904	ENSGALG00010001895
Cellular Component	GO:0005829	cytosol	0.426312	ENSGALG00010000843;ENSGALG00010003472;ENSGALG00010005468;ENSGALG00010005554;ENSGALG00010005814;ENSGALG00010012075;ENSGALG00010012509;ENSGALG00010016168;ENSGALG00010019230;ENSGALG00010022708;ENSGALG00010024950;ENSGALG00010027383;ENSGALG00010027872
Cellular Component	GO:0030139	endocytic vesicle	0.42797	ENSGALG00010016473
Molecular Function	GO:0003824	catalytic activity	0.456463	ENSGALG00010000843;ENSGALG00010001161;ENSGALG00010001895;ENSGALG00010005468;ENSGALG00010005554;ENSGALG00010007432;ENSGALG00010009497;ENSGALG00010010351;ENSGALG00010011067;ENSGALG00010012075;ENSGALG00010012509;ENSGALG00010013715;ENSGALG00010016473;ENSGALG00010016985;ENSGALG00010017142;ENSGALG00010020005;ENSGALG00010025523;ENSGALG00010026893;ENSGALG00010027110;ENSGALG00010027383;ENSGALG00010027872;…
Biological Process	GO:0002708	positive regulation of lymphocyte mediated immunity	0.239429	ENSGALG00010024688
Biological Process	GO:0021885	forebrain cell migration	0.239429	ENSGALG00010015393
Biological Process	GO:0051028	mRNA transport	0.239429	ENSGALG00010003865
Biological Process	GO:0051253	negative regulation of RNA metabolic process	0.243425	ENSGALG00010003851;ENSGALG00010017343;ENSGALG00010017543;ENSGALG00010027110;ENSGALG00010027872;ENSGALG00010028211
Biological Process	GO:0030166	proteoglycan biosynthetic process	0.243508	ENSGALG00010009497
Biological Process	GO:0032456	endocytic recycling	0.243508	ENSGALG00010020967
Biological Process	GO:0043648	dicarboxylic acid metabolic process	0.243508	ENSGALG00010027383
Biological Process	GO:0006355	regulation of transcription, DNA-templated	0.243725	ENSGALG00010003851;ENSGALG00010003865;ENSGALG00010010351;ENSGALG00010010954;ENSGALG00010012725;ENSGALG00010017343;ENSGALG00010017543;ENSGALG00010018514;ENSGALG00010020440;ENSGALG00010024277;ENSGALG00010027110;ENSGALG00010027872;ENSGALG00010028211
Biological Process	GO:0022604	regulation of cell morphogenesis	0.243925	ENSGALG00010015374;ENSGALG00010017343
Biological Process	GO:1903506	regulation of nucleic acid-templated transcription	0.245477	ENSGALG00010003851;ENSGALG00010003865;ENSGALG00010010351;ENSGALG00010010954;ENSGALG00010012725;ENSGALG00010017343;ENSGALG00010017543;ENSGALG00010018514;ENSGALG00010020440;ENSGALG00010024277;ENSGALG00010027110;ENSGALG00010027872;ENSGALG00010028211
Biological Process	GO:0060675	ureteric bud morphogenesis	0.247566	ENSGALG00010017343
Biological Process	GO:0071333	cellular response to glucose stimulus	0.247566	ENSGALG00010025538
Biological Process	GO:0098659	inorganic cation import across plasma membrane	0.247566	ENSGALG00010017343
Biological Process	GO:0099587	inorganic ion import across plasma membrane	0.247566	ENSGALG00010017343
Biological Process	GO:2001141	regulation of RNA biosynthetic process	0.247821	ENSGALG00010003851;ENSGALG00010003865;ENSGALG00010010351;ENSGALG00010010954;ENSGALG00010012725;ENSGALG00010017343;ENSGALG00010017543;ENSGALG00010018514;ENSGALG00010020440;ENSGALG00010024277;ENSGALG00010027110;ENSGALG00010027872;ENSGALG00010028211
Biological Process	GO:0006354	DNA-templated transcription, elongation	0.251602	ENSGALG00010018514
Biological Process	GO:0007029	endoplasmic reticulum organization	0.251602	ENSGALG00010010918
Biological Process	GO:0072171	mesonephric tubule morphogenesis	0.251602	ENSGALG00010017343
Biological Process	GO:0098754	detoxification	0.251602	ENSGALG00010016985
Biological Process	GO:0051235	maintenance of location	0.251853	ENSGALG00010016168;ENSGALG00010027110
Biological Process	GO:0070371	ERK1 and ERK2 cascade	0.251853	ENSGALG00010017343;ENSGALG00010022708
Biological Process	GO:0007155	cell adhesion	0.253329	ENSGALG00010012839;ENSGALG00010015374;ENSGALG00010017343;ENSGALG00010020282;ENSGALG00010024950;ENSGALG00010027383
Biological Process	GO:0070555	response to interleukin-1	0.255617	ENSGALG00010013715
Biological Process	GO:0071326	cellular response to monosaccharide stimulus	0.255617	ENSGALG00010025538
Biological Process	GO:0071331	cellular response to hexose stimulus	0.255617	ENSGALG00010025538
Biological Process	GO:0007159	leukocyte cell-cell adhesion	0.25582	ENSGALG00010017343;ENSGALG00010027383
Biological Process	GO:0022610	biological adhesion	0.25787	ENSGALG00010012839;ENSGALG00010015374;ENSGALG00010017343;ENSGALG00010020282;ENSGALG00010024950;ENSGALG00010027383
Biological Process	GO:0002312	B cell activation involved in immune response	0.259611	ENSGALG00010003851
Biological Process	GO:0042632	cholesterol homeostasis	0.259611	ENSGALG00010025562
Biological Process	GO:0055092	sterol homeostasis	0.259611	ENSGALG00010025562
Biological Process	GO:0061180	mammary gland epithelium development	0.259611	ENSGALG00010027872
Biological Process	GO:0098609	cell-cell adhesion	0.259779	ENSGALG00010015374;ENSGALG00010017343;ENSGALG00010020282;ENSGALG00010027383
Biological Process	GO:0140352	export from cell	0.260961	ENSGALG00010012509;ENSGALG00010017343;ENSGALG00010025538;ENSGALG00010027872
Biological Process	GO:0002705	positive regulation of leukocyte mediated immunity	0.263584	ENSGALG00010024688
Biological Process	GO:0008630	intrinsic apoptotic signaling pathway in response to DNA damage	0.263584	ENSGALG00010027110
Biological Process	GO:0009408	response to heat	0.263584	ENSGALG00010025538
Biological Process	GO:0030512	negative regulation of transforming growth factor beta receptor signaling pathway	0.263584	ENSGALG00010022708
Biological Process	GO:0031497	chromatin assembly	0.263584	ENSGALG00010024277
Biological Process	GO:0035082	axoneme assembly	0.263584	ENSGALG00010015393
Biological Process	GO:0098661	inorganic anion transmembrane transport	0.263584	ENSGALG00010025538
Biological Process	GO:1903312	negative regulation of mRNA metabolic process	0.263584	ENSGALG00010027110
Biological Process	GO:0030198	extracellular matrix organization	0.265745	ENSGALG00010005329;ENSGALG00010012839
Biological Process	GO:0046879	hormone secretion	0.265745	ENSGALG00010025538;ENSGALG00010027872
Biological Process	GO:0044271	cellular nitrogen compound biosynthetic process	0.266338	ENSGALG00010003851;ENSGALG00010003865;ENSGALG00010009330;ENSGALG00010010351;ENSGALG00010010954;ENSGALG00010012725;ENSGALG00010013715;ENSGALG00010017142;ENSGALG00010017343;ENSGALG00010017543;ENSGALG00010018514;ENSGALG00010020440;ENSGALG00010024277;ENSGALG00010025523;ENSGALG00010027110;ENSGALG00010027383;ENSGALG00010027872;ENSGALG00010028211
Biological Process	GO:0007229	integrin-mediated signaling pathway	0.267535	ENSGALG00010015374
Biological Process	GO:0070252	actin-mediated cell contraction	0.267535	ENSGALG00010017343
Biological Process	GO:1902369	negative regulation of RNA catabolic process	0.267535	ENSGALG00010027110
Biological Process	GO:0043062	extracellular structure organization	0.26773	ENSGALG00010005329;ENSGALG00010012839
Biological Process	GO:0045229	external encapsulating structure organization	0.26773	ENSGALG00010005329;ENSGALG00010012839
Biological Process	GO:0051252	regulation of RNA metabolic process	0.268131	ENSGALG00010003851;ENSGALG00010003865;ENSGALG00010010351;ENSGALG00010010954;ENSGALG00010012725;ENSGALG00010017343;ENSGALG00010017543;ENSGALG00010018514;ENSGALG00010020440;ENSGALG00010024095;ENSGALG00010024277;ENSGALG00010027110;ENSGALG00010027872;ENSGALG00010028211
Biological Process	GO:0002793	positive regulation of peptide secretion	0.271466	ENSGALG00010025538
Biological Process	GO:0006939	smooth muscle contraction	0.271466	ENSGALG00010017343
Biological Process	GO:0010769	regulation of cell morphogenesis involved in differentiation	0.271466	ENSGALG00010015374
Biological Process	GO:0016525	negative regulation of angiogenesis	0.271466	ENSGALG00010022708
Biological Process	GO:0071322	cellular response to carbohydrate stimulus	0.271466	ENSGALG00010025538
Biological Process	GO:0090277	positive regulation of peptide hormone secretion	0.271466	ENSGALG00010025538
Biological Process	GO:1905477	positive regulation of protein localization to membrane	0.271466	ENSGALG00010017343
Biological Process	GO:1905954	positive regulation of lipid localization	0.271466	ENSGALG00010027110
Cellular Component	GO:0016323	basolateral plasma membrane	0.443054	ENSGALG00010017343
Cellular Component	GO:0099568	cytoplasmic region	0.448978	ENSGALG00010015393
Cellular Component	GO:0005765	lysosomal membrane	0.451917	ENSGALG00010028357
Cellular Component	GO:0005925	focal adhesion	0.451917	ENSGALG00010015374
Cellular Component	GO:0098852	lytic vacuole membrane	0.451917	ENSGALG00010028357
Biological Process	GO:0030029	actin filament-based process	0.27523	ENSGALG00010001850;ENSGALG00010012509;ENSGALG00010014655;ENSGALG00010017343
Biological Process	GO:0015908	fatty acid transport	0.275376	ENSGALG00010016168
Biological Process	GO:0072078	nephron tubule morphogenesis	0.275376	ENSGALG00010017343
Biological Process	GO:1902414	protein localization to cell junction	0.275376	ENSGALG00010017343
Biological Process	GO:2000181	negative regulation of blood vessel morphogenesis	0.275376	ENSGALG00010022708
Molecular Function	GO:0046983	protein dimerization activity	0.469009	ENSGALG00010005554;ENSGALG00010012725;ENSGALG00010025538;ENSGALG00010028357
Biological Process	GO:0032147	activation of protein kinase activity	0.279265	ENSGALG00010017343
Biological Process	GO:0048675	axon extension	0.279265	ENSGALG00010015393
Biological Process	GO:1901343	negative regulation of vasculature development	0.279265	ENSGALG00010022708
Biological Process	GO:0009914	hormone transport	0.279643	ENSGALG00010025538;ENSGALG00010027872
Cellular Component	GO:0030496	midbody	0.46064	ENSGALG00010012509
Biological Process	GO:0072657	protein localization to membrane	0.282973	ENSGALG00010002005;ENSGALG00010017343;ENSGALG00010025538
Biological Process	GO:0010951	negative regulation of endopeptidase activity	0.283134	ENSGALG00010009360
Biological Process	GO:0034728	nucleosome organization	0.283134	ENSGALG00010024277
Biological Process	GO:0061333	renal tubule morphogenesis	0.283134	ENSGALG00010017343
Biological Process	GO:0072088	nephron epithelium morphogenesis	0.283134	ENSGALG00010017343
Biological Process	GO:0032103	positive regulation of response to external stimulus	0.283612	ENSGALG00010024688;ENSGALG00010027110
Biological Process	GO:0021954	central nervous system neuron development	0.286983	ENSGALG00010015393
Biological Process	GO:0050868	negative regulation of T cell activation	0.286983	ENSGALG00010017343
Biological Process	GO:1903510	mucopolysaccharide metabolic process	0.286983	ENSGALG00010025523
Molecular Function	GO:0061134	peptidase regulator activity	0.480303	ENSGALG00010009360
Biological Process	GO:0021761	limbic system development	0.290811	ENSGALG00010015393
Biological Process	GO:0042147	retrograde transport, endosome to Golgi	0.290811	ENSGALG00010020967
Biological Process	GO:0043535	regulation of blood vessel endothelial cell migration	0.290811	ENSGALG00010022708
Biological Process	GO:0072028	nephron morphogenesis	0.290811	ENSGALG00010017343
Cellular Component	GO:0030055	cell-substrate junction	0.472059	ENSGALG00010015374
Molecular Function	GO:0004540	ribonuclease activity	0.492728	ENSGALG00010000843
Molecular Function	GO:0016874	ligase activity	0.492728	ENSGALG00010027383
Molecular Function	GO:0050839	cell adhesion molecule binding	0.495178	ENSGALG00010012839
Molecular Function	GO:0042393	histone binding	0.500043	ENSGALG00010027872
Molecular Function	GO:0016829	lyase activity	0.502458	ENSGALG00010016985
Molecular Function	GO:0003677	DNA binding	0.502607	ENSGALG00010003865;ENSGALG00010005814;ENSGALG00010010954;ENSGALG00010017543;ENSGALG00010020440;ENSGALG00010027872;ENSGALG00010028211
Molecular Function	GO:0004519	endonuclease activity	0.504862	ENSGALG00010000843
Molecular Function	GO:1901363	heterocyclic compound binding	0.505075	ENSGALG00010000843;ENSGALG00010001895;ENSGALG00010003865;ENSGALG00010005468;ENSGALG00010005554;ENSGALG00010005814;ENSGALG00010009330;ENSGALG00010010954;ENSGALG00010012509;ENSGALG00010016473;ENSGALG00010017142;ENSGALG00010017543;ENSGALG00010020440;ENSGALG00010024095;ENSGALG00010026893;ENSGALG00010027110;ENSGALG00010027383;ENSGALG00010027872;ENSGALG00010028211
Biological Process	GO:0060021	roof of mouth development	0.294619	ENSGALG00010017343
Cellular Component	GO:0009925	basal plasma membrane	0.485999	ENSGALG00010017343
Cellular Component	GO:0005768	endosome	0.487568	ENSGALG00010005329;ENSGALG00010020967;ENSGALG00010028357
Cellular Component	GO:0031461	cullin-RING ubiquitin ligase complex	0.488743	ENSGALG00010006323
Biological Process	GO:0006351	transcription, DNA-templated	0.297136	ENSGALG00010003851;ENSGALG00010003865;ENSGALG00010010351;ENSGALG00010010954;ENSGALG00010012725;ENSGALG00010017343;ENSGALG00010017543;ENSGALG00010018514;ENSGALG00010020440;ENSGALG00010024277;ENSGALG00010027110;ENSGALG00010027872;ENSGALG00010028211
Biological Process	GO:0006333	chromatin assembly or disassembly	0.298406	ENSGALG00010024277
Biological Process	GO:0010717	regulation of epithelial to mesenchymal transition	0.298406	ENSGALG00010022708
Biological Process	GO:0097659	nucleic acid-templated transcription	0.299024	ENSGALG00010003851;ENSGALG00010003865;ENSGALG00010010351;ENSGALG00010010954;ENSGALG00010012725;ENSGALG00010017343;ENSGALG00010017543;ENSGALG00010018514;ENSGALG00010020440;ENSGALG00010024277;ENSGALG00010027110;ENSGALG00010027872;ENSGALG00010028211
Biological Process	GO:0001889	liver development	0.302174	ENSGALG00010005814
Biological Process	GO:0002706	regulation of lymphocyte mediated immunity	0.302174	ENSGALG00010024688
Biological Process	GO:0018107	peptidyl-threonine phosphorylation	0.302174	ENSGALG00010022708
Biological Process	GO:0030838	positive regulation of actin filament polymerization	0.302174	ENSGALG00010017343
Biological Process	GO:0061008	hepaticobiliary system development	0.302174	ENSGALG00010005814
Biological Process	GO:0000122	negative regulation of transcription by RNA polymerase II	0.302943	ENSGALG00010003851;ENSGALG00010017343;ENSGALG00010017543;ENSGALG00010028211
Cellular Component	GO:0009897	external side of plasma membrane	0.496889	ENSGALG00010024950
Cellular Component	GO:0015629	actin cytoskeleton	0.497127	ENSGALG00010014655;ENSGALG00010028357
Molecular Function	GO:0005126	cytokine receptor binding	0.516709	ENSGALG00010022708
Biological Process	GO:0032774	RNA biosynthetic process	0.304711	ENSGALG00010003851;ENSGALG00010003865;ENSGALG00010010351;ENSGALG00010010954;ENSGALG00010012725;ENSGALG00010017343;ENSGALG00010017543;ENSGALG00010018514;ENSGALG00010020440;ENSGALG00010024277;ENSGALG00010027110;ENSGALG00010027872;ENSGALG00010028211
Molecular Function	GO:0019887	protein kinase regulator activity	0.52137	ENSGALG00010022708
Molecular Function	GO:0001227	DNA-binding transcription repressor activity, RNA polymerase II-specific	0.523684	ENSGALG00010017543
Biological Process	GO:0035295	tube development	0.306829	ENSGALG00010003851;ENSGALG00010012839;ENSGALG00010017343;ENSGALG00010022708;ENSGALG00010027872
Biological Process	GO:0045934	negative regulation of nucleobase-containing compound metabolic process	0.308244	ENSGALG00010003851;ENSGALG00010017343;ENSGALG00010017543;ENSGALG00010027110;ENSGALG00010027872;ENSGALG00010028211
Biological Process	GO:0046545	development of primary female sexual characteristics	0.30965	ENSGALG00010018165
Biological Process	GO:0001678	cellular glucose homeostasis	0.313358	ENSGALG00010025538
Biological Process	GO:0030148	sphingolipid biosynthetic process	0.313358	ENSGALG00010025523
Biological Process	GO:0048813	dendrite morphogenesis	0.313358	ENSGALG00010015393
Biological Process	GO:0033036	macromolecule localization	0.313516	ENSGALG00010002005;ENSGALG00010003865;ENSGALG00010005329;ENSGALG00010005543;ENSGALG00010010918;ENSGALG00010011559;ENSGALG00010016168;ENSGALG00010017343;ENSGALG00010025538;ENSGALG00010027110;ENSGALG00010027872
Biological Process	GO:0019221	cytokine-mediated signaling pathway	0.315279	ENSGALG00010013715;ENSGALG00010027110
Biological Process	GO:0007338	single fertilization	0.317046	ENSGALG00010027872
Biological Process	GO:0010927	cellular component assembly involved in morphogenesis	0.317046	ENSGALG00010001850
Biological Process	GO:0046822	regulation of nucleocytoplasmic transport	0.317046	ENSGALG00010003865
Biological Process	GO:0050657	nucleic acid transport	0.317046	ENSGALG00010003865
Biological Process	GO:0050658	RNA transport	0.317046	ENSGALG00010003865
Biological Process	GO:0072329	monocarboxylic acid catabolic process	0.317046	ENSGALG00010005554
Biological Process	GO:0030048	actin filament-based movement	0.320715	ENSGALG00010017343
Biological Process	GO:0034446	substrate adhesion-dependent cell spreading	0.320715	ENSGALG00010015374
Biological Process	GO:0010468	regulation of gene expression	0.322974	ENSGALG00010003851;ENSGALG00010003865;ENSGALG00010005814;ENSGALG00010009330;ENSGALG00010010351;ENSGALG00010010954;ENSGALG00010012725;ENSGALG00010017343;ENSGALG00010017543;ENSGALG00010018514;ENSGALG00010020440;ENSGALG00010024095;ENSGALG00010024277;ENSGALG00010024688;ENSGALG00010027110;ENSGALG00010027872;ENSGALG00010028211
Biological Process	GO:0006497	protein lipidation	0.324365	ENSGALG00010012075
Biological Process	GO:0006888	endoplasmic reticulum to Golgi vesicle-mediated transport	0.324365	ENSGALG00010005543
Biological Process	GO:0009791	post-embryonic development	0.324365	ENSGALG00010027872
Biological Process	GO:0031099	regeneration	0.324365	ENSGALG00010005814
Biological Process	GO:0051261	protein depolymerization	0.324365	ENSGALG00010012509
Biological Process	GO:0051963	regulation of synapse assembly	0.324365	ENSGALG00010002005
Biological Process	GO:1903076	regulation of protein localization to plasma membrane	0.324365	ENSGALG00010017343
Biological Process	GO:0001578	microtubule bundle formation	0.327995	ENSGALG00010015393
Biological Process	GO:0006672	ceramide metabolic process	0.327995	ENSGALG00010025523
Biological Process	GO:0051236	establishment of RNA localization	0.327995	ENSGALG00010003865
Biological Process	GO:0072080	nephron tubule development	0.327995	ENSGALG00010017343
Biological Process	GO:0045892	negative regulation of transcription, DNA-templated	0.331327	ENSGALG00010003851;ENSGALG00010017343;ENSGALG00010017543;ENSGALG00010027872;ENSGALG00010028211
Biological Process	GO:0005975	carbohydrate metabolic process	0.331433	ENSGALG00010001161;ENSGALG00010025523;ENSGALG00010029636
Biological Process	GO:0001657	ureteric bud development	0.331606	ENSGALG00010017343
Biological Process	GO:0001959	regulation of cytokine-mediated signaling pathway	0.331606	ENSGALG00010027110
Biological Process	GO:0006029	proteoglycan metabolic process	0.331606	ENSGALG00010009497
Biological Process	GO:0009749	response to glucose	0.331606	ENSGALG00010025538
Biological Process	GO:0010466	negative regulation of peptidase activity	0.331606	ENSGALG00010009360
Biological Process	GO:0018210	peptidyl-threonine modification	0.331606	ENSGALG00010022708
Biological Process	GO:0042158	lipoprotein biosynthetic process	0.331606	ENSGALG00010012075
Biological Process	GO:0097305	response to alcohol	0.331606	ENSGALG00010025562
Biological Process	GO:0051656	establishment of organelle localization	0.332976	ENSGALG00010017343;ENSGALG00010024917
Biological Process	GO:2000112	regulation of cellular macromolecule biosynthetic process	0.333282	ENSGALG00010003851;ENSGALG00010003865;ENSGALG00010009330;ENSGALG00010010351;ENSGALG00010010954;ENSGALG00010012725;ENSGALG00010017343;ENSGALG00010017543;ENSGALG00010018514;ENSGALG00010020440;ENSGALG00010024277;ENSGALG00010027110;ENSGALG00010027872;ENSGALG00010028211
Biological Process	GO:1902679	negative regulation of RNA biosynthetic process	0.333469	ENSGALG00010003851;ENSGALG00010017343;ENSGALG00010017543;ENSGALG00010027872;ENSGALG00010028211
Biological Process	GO:1903507	negative regulation of nucleic acid-templated transcription	0.333469	ENSGALG00010003851;ENSGALG00010017343;ENSGALG00010017543;ENSGALG00010027872;ENSGALG00010028211
Biological Process	GO:0006821	chloride transport	0.335199	ENSGALG00010025538
Biological Process	GO:0046887	positive regulation of hormone secretion	0.335199	ENSGALG00010025538
Biological Process	GO:0048704	embryonic skeletal system morphogenesis	0.335199	ENSGALG00010017343
Biological Process	GO:0072163	mesonephric epithelium development	0.335199	ENSGALG00010017343
Biological Process	GO:0072164	mesonephric tubule development	0.335199	ENSGALG00010017343
Biological Process	GO:1990830	cellular response to leukemia inhibitory factor	0.335199	ENSGALG00010027872
Biological Process	GO:0018193	peptidyl-amino acid modification	0.335612	ENSGALG00010005329;ENSGALG00010005468;ENSGALG00010022708;ENSGALG00010026893;ENSGALG00010027110
Biological Process	GO:0001508	action potential	0.338772	ENSGALG00010017343
Biological Process	GO:0009746	response to hexose	0.338772	ENSGALG00010025538
Biological Process	GO:0021987	cerebral cortex development	0.338772	ENSGALG00010015393
Biological Process	GO:0050714	positive regulation of protein secretion	0.338772	ENSGALG00010025538
Biological Process	GO:0060048	cardiac muscle contraction	0.338772	ENSGALG00010017343
Biological Process	GO:1990823	response to leukemia inhibitory factor	0.338772	ENSGALG00010027872
Cellular Component	GO:0005802	trans-Golgi network	0.510184	ENSGALG00010012839
Cellular Component	GO:0031966	mitochondrial membrane	0.510592	ENSGALG00010011559;ENSGALG00010027110
Cellular Component	GO:0045178	basal part of cell	0.523132	ENSGALG00010017343
Cellular Component	GO:0014069	postsynaptic density	0.528217	ENSGALG00010017343
Cellular Component	GO:0036464	cytoplasmic ribonucleoprotein granule	0.528217	ENSGALG00010005814
Cellular Component	GO:0016604	nuclear body	0.528823	ENSGALG00010003865;ENSGALG00010010351;ENSGALG00010027110
Cellular Component	GO:0030054	cell junction	0.536746	ENSGALG00010002005;ENSGALG00010010351;ENSGALG00010015374;ENSGALG00010015632;ENSGALG00010017343;ENSGALG00010020282
Cellular Component	GO:0005770	late endosome	0.538226	ENSGALG00010005329
Cellular Component	GO:0032279	asymmetric synapse	0.545596	ENSGALG00010017343
Cellular Component	GO:0005774	vacuolar membrane	0.550445	ENSGALG00010028357
Cellular Component	GO:0045121	membrane raft	0.550445	ENSGALG00010017343
Cellular Component	GO:0098857	membrane microdomain	0.550445	ENSGALG00010017343
Cellular Component	GO:0110165	cellular anatomical entity	0.551022	ENSGALG00010000843;ENSGALG00010001161;ENSGALG00010001850;ENSGALG00010001895;ENSGALG00010002005;ENSGALG00010003019;ENSGALG00010003472;ENSGALG00010003851;ENSGALG00010003865;ENSGALG00010005329;ENSGALG00010005468;ENSGALG00010005543;ENSGALG00010005554;ENSGALG00010005814;ENSGALG00010006323;ENSGALG00010009330;ENSGALG00010009360;ENSGALG00010009497;ENSGALG00010010351;ENSGALG00010010918;ENSGALG00010010954;…
Cellular Component	GO:0005740	mitochondrial envelope	0.555876	ENSGALG00010011559;ENSGALG00010027110
Cellular Component	GO:0035770	ribonucleoprotein granule	0.562345	ENSGALG00010005814
Cellular Component	GO:0005667	transcription regulator complex	0.563653	ENSGALG00010012725;ENSGALG00010028211
Cellular Component	GO:0031253	cell projection membrane	0.569336	ENSGALG00010017343
Cellular Component	GO:0099572	postsynaptic specialization	0.571642	ENSGALG00010017343
Cellular Component	GO:0099512	supramolecular fiber	0.573203	ENSGALG00010001850;ENSGALG00010014655;ENSGALG00010017343
Cellular Component	GO:0016324	apical plasma membrane	0.573936	ENSGALG00010025538
Biological Process	GO:0001823	mesonephros development	0.342326	ENSGALG00010017343
Biological Process	GO:0034284	response to monosaccharide	0.342326	ENSGALG00010025538
Biological Process	GO:0060993	kidney morphogenesis	0.342326	ENSGALG00010017343
Biological Process	GO:0010556	regulation of macromolecule biosynthetic process	0.343395	ENSGALG00010003851;ENSGALG00010003865;ENSGALG00010009330;ENSGALG00010010351;ENSGALG00010010954;ENSGALG00010012725;ENSGALG00010017343;ENSGALG00010017543;ENSGALG00010018514;ENSGALG00010020440;ENSGALG00010024277;ENSGALG00010027110;ENSGALG00010027872;ENSGALG00010028211
Biological Process	GO:0032368	regulation of lipid transport	0.345861	ENSGALG00010027872
Biological Process	GO:0043123	positive regulation of I-kappaB kinase/NF-kappaB signaling	0.345861	ENSGALG00010027110
Biological Process	GO:0061326	renal tubule development	0.345861	ENSGALG00010017343
Molecular Function	GO:0001217	DNA-binding transcription repressor activity	0.535088	ENSGALG00010017543
Biological Process	GO:0035239	tube morphogenesis	0.346935	ENSGALG00010012839;ENSGALG00010017343;ENSGALG00010022708;ENSGALG00010027872
Cellular Component	GO:0005739	mitochondrion	0.582141	ENSGALG00010003472;ENSGALG00010010954;ENSGALG00010011559;ENSGALG00010027110;ENSGALG00010027383
Biological Process	GO:0006325	chromatin organization	0.348605	ENSGALG00010024277;ENSGALG00010028211
Biological Process	GO:0006413	translational initiation	0.349378	ENSGALG00010009330
Biological Process	GO:0009636	response to toxic substance	0.349378	ENSGALG00010016985
Molecular Function	GO:0003690	double-stranded DNA binding	0.539535	ENSGALG00010010954;ENSGALG00010017543;ENSGALG00010020440;ENSGALG00010027872
Molecular Function	GO:0046914	transition metal ion binding	0.542547	ENSGALG00010001895;ENSGALG00010005543;ENSGALG00010027872;ENSGALG00010028211
Molecular Function	GO:0140110	transcription regulator activity	0.548017	ENSGALG00010012725;ENSGALG00010017543;ENSGALG00010018514;ENSGALG00010020440;ENSGALG00010027872
Molecular Function	GO:0016747	acyltransferase activity, transferring groups other than amino-acyl groups	0.54842	ENSGALG00010007432
Biological Process	GO:0008360	regulation of cell shape	0.352875	ENSGALG00010017343
Biological Process	GO:0046660	female sex differentiation	0.352875	ENSGALG00010018165
Biological Process	GO:0060759	regulation of response to cytokine stimulus	0.352875	ENSGALG00010027110
Biological Process	GO:1903008	organelle disassembly	0.352875	ENSGALG00010016168
Cellular Component	GO:0098984	neuron to neuron synapse	0.589657	ENSGALG00010017343
Cellular Component	GO:0097060	synaptic membrane	0.596218	ENSGALG00010017343
Cellular Component	GO:0016020	membrane	0.598036	ENSGALG00010001161;ENSGALG00010002005;ENSGALG00010003019;ENSGALG00010005543;ENSGALG00010011067;ENSGALG00010011559;ENSGALG00010012075;ENSGALG00010012509;ENSGALG00010013715;ENSGALG00010015971;ENSGALG00010016168;ENSGALG00010016473;ENSGALG00010016985;ENSGALG00010017343;ENSGALG00010020282;ENSGALG00010020967;ENSGALG00010022540;ENSGALG00010022708;ENSGALG00010024052;ENSGALG00010024688;ENSGALG00010024920;…
Biological Process	GO:0000956	nuclear-transcribed mRNA catabolic process	0.356355	ENSGALG00010005814
Biological Process	GO:0010811	positive regulation of cell-substrate adhesion	0.356355	ENSGALG00010015374
Biological Process	GO:0050778	positive regulation of immune response	0.358315	ENSGALG00010024688;ENSGALG00010027110
Biological Process	GO:0006661	phosphatidylinositol biosynthetic process	0.359816	ENSGALG00010012075
Biological Process	GO:0006937	regulation of muscle contraction	0.359816	ENSGALG00010017343
Biological Process	GO:0031056	regulation of histone modification	0.359816	ENSGALG00010003865
Biological Process	GO:0042552	myelination	0.359816	ENSGALG00010017343
Biological Process	GO:2001257	regulation of cation channel activity	0.359816	ENSGALG00010017343
Biological Process	GO:0050678	regulation of epithelial cell proliferation	0.360251	ENSGALG00010017343;ENSGALG00010027872
Biological Process	GO:0007423	sensory organ development	0.360859	ENSGALG00010015393;ENSGALG00010017343;ENSGALG00010022708
Biological Process	GO:0000226	microtubule cytoskeleton organization	0.362328	ENSGALG00010015393;ENSGALG00010017343;ENSGALG00010018206
Biological Process	GO:0009743	response to carbohydrate	0.363259	ENSGALG00010025538
Biological Process	GO:0030183	B cell differentiation	0.363259	ENSGALG00010003851
Biological Process	GO:0043534	blood vessel endothelial cell migration	0.363259	ENSGALG00010022708
Biological Process	GO:0045785	positive regulation of cell adhesion	0.364118	ENSGALG00010015374;ENSGALG00010020282
Biological Process	GO:0006997	nucleus organization	0.366683	ENSGALG00010003865
Biological Process	GO:0007272	ensheathment of neurons	0.366683	ENSGALG00010017343
Biological Process	GO:0008366	axon ensheathment	0.366683	ENSGALG00010017343
Biological Process	GO:0042129	regulation of T cell proliferation	0.366683	ENSGALG00010017343
Biological Process	GO:0051250	negative regulation of lymphocyte activation	0.366683	ENSGALG00010017343
Molecular Function	GO:0019207	kinase regulator activity	0.561375	ENSGALG00010022708
Molecular Function	GO:0008270	zinc ion binding	0.561604	ENSGALG00010005543;ENSGALG00010027872;ENSGALG00010028211
Molecular Function	GO:0003676	nucleic acid binding	0.562351	ENSGALG00010000843;ENSGALG00010003865;ENSGALG00010005468;ENSGALG00010005814;ENSGALG00010009330;ENSGALG00010010954;ENSGALG00010017543;ENSGALG00010020440;ENSGALG00010024095;ENSGALG00010027872;ENSGALG00010028211
Biological Process	GO:0032273	positive regulation of protein polymerization	0.370089	ENSGALG00010017343
Biological Process	GO:0044272	sulfur compound biosynthetic process	0.370089	ENSGALG00010025523
Biological Process	GO:1904375	regulation of protein localization to cell periphery	0.370089	ENSGALG00010017343
Biological Process	GO:0034654	nucleobase-containing compound biosynthetic process	0.371578	ENSGALG00010003851;ENSGALG00010003865;ENSGALG00010010351;ENSGALG00010010954;ENSGALG00010012725;ENSGALG00010017142;ENSGALG00010017343;ENSGALG00010017543;ENSGALG00010018514;ENSGALG00010020440;ENSGALG00010024277;ENSGALG00010027110;ENSGALG00010027872;ENSGALG00010028211
Biological Process	GO:0006403	RNA localization	0.373478	ENSGALG00010003865
Biological Process	GO:2000045	regulation of G1/S transition of mitotic cell cycle	0.373478	ENSGALG00010017343
Biological Process	GO:0019219	regulation of nucleobase-containing compound metabolic process	0.37481	ENSGALG00010003851;ENSGALG00010003865;ENSGALG00010010351;ENSGALG00010010954;ENSGALG00010012725;ENSGALG00010017343;ENSGALG00010017543;ENSGALG00010018514;ENSGALG00010020440;ENSGALG00010024095;ENSGALG00010024277;ENSGALG00010027110;ENSGALG00010027872;ENSGALG00010028211
Biological Process	GO:0048589	developmental growth	0.375523	ENSGALG00010002005;ENSGALG00010015393;ENSGALG00010027872
Biological Process	GO:0060562	epithelial tube morphogenesis	0.375666	ENSGALG00010017343;ENSGALG00010027872
Biological Process	GO:0030879	mammary gland development	0.376848	ENSGALG00010027872
Biological Process	GO:0055088	lipid homeostasis	0.376848	ENSGALG00010025562
Biological Process	GO:0072009	nephron epithelium development	0.376848	ENSGALG00010017343
Biological Process	GO:0006869	lipid transport	0.377582	ENSGALG00010016168;ENSGALG00010027872
Biological Process	GO:0050776	regulation of immune response	0.379911	ENSGALG00010024688;ENSGALG00010027110;ENSGALG00010028357
Biological Process	GO:0017015	regulation of transforming growth factor beta receptor signaling pathway	0.380201	ENSGALG00010022708
Biological Process	GO:0043624	cellular protein complex disassembly	0.380201	ENSGALG00010012509
Biological Process	GO:0071345	cellular response to cytokine stimulus	0.381373	ENSGALG00010013715;ENSGALG00010027110;ENSGALG00010027872
Biological Process	GO:0045087	innate immune response	0.383319	ENSGALG00010024688;ENSGALG00010027110
Biological Process	GO:0002703	regulation of leukocyte mediated immunity	0.383535	ENSGALG00010024688
Biological Process	GO:1903844	regulation of cellular response to transforming growth factor beta stimulus	0.383535	ENSGALG00010022708
Biological Process	GO:0002040	sprouting angiogenesis	0.386852	ENSGALG00010022708
Biological Process	GO:0022612	gland morphogenesis	0.386852	ENSGALG00010027872
Biological Process	GO:0007017	microtubule-based process	0.38992	ENSGALG00010015393;ENSGALG00010017343;ENSGALG00010018206;ENSGALG00010024917
Biological Process	GO:0050680	negative regulation of epithelial cell proliferation	0.390152	ENSGALG00010017343
Biological Process	GO:0072331	signal transduction by p53 class mediator	0.390152	ENSGALG00010022708
Cellular Component	GO:0005759	mitochondrial matrix	0.617353	ENSGALG00010010954
Cellular Component	GO:0098791	Golgi apparatus subcompartment	0.625498	ENSGALG00010012839
Cellular Component	GO:0000139	Golgi membrane	0.637398	ENSGALG00010025523
Cellular Component	GO:0031967	organelle envelope	0.638774	ENSGALG00010011559;ENSGALG00010016985;ENSGALG00010027110
Cellular Component	GO:0031975	envelope	0.638774	ENSGALG00010011559;ENSGALG00010016985;ENSGALG00010027110
Cellular Component	GO:0005874	microtubule	0.639345	ENSGALG00010017343
Cellular Component	GO:0000785	chromatin	0.641532	ENSGALG00010003865;ENSGALG00010028211
Biological Process	GO:0010970	transport along microtubule	0.393434	ENSGALG00010024917
Biological Process	GO:1990138	neuron projection extension	0.393434	ENSGALG00010015393
Molecular Function	GO:0019901	protein kinase binding	0.580712	ENSGALG00010017343;ENSGALG00010022708
Biological Process	GO:0006955	immune response	0.395993	ENSGALG00010003851;ENSGALG00010024052;ENSGALG00010024688;ENSGALG00010027110;ENSGALG00010028357
Biological Process	GO:0009566	fertilization	0.396699	ENSGALG00010027872
Biological Process	GO:0050796	regulation of insulin secretion	0.396699	ENSGALG00010025538
Biological Process	GO:0051168	nuclear export	0.396699	ENSGALG00010003865
Molecular Function	GO:0004888	transmembrane signaling receptor activity	0.587485	ENSGALG00010013715;ENSGALG00010022540;ENSGALG00010024052;ENSGALG00010024920
Molecular Function	GO:0031267	small GTPase binding	0.588204	ENSGALG00010012509
Biological Process	GO:0006575	cellular modified amino acid metabolic process	0.399946	ENSGALG00010027383
Biological Process	GO:0006941	striated muscle contraction	0.399946	ENSGALG00010017343
Biological Process	GO:0009266	response to temperature stimulus	0.399946	ENSGALG00010025538
Biological Process	GO:0030856	regulation of epithelial cell differentiation	0.399946	ENSGALG00010022708
Biological Process	GO:0090101	negative regulation of transmembrane receptor protein serine/threonine kinase signaling pathway	0.403176	ENSGALG00010022708
Biological Process	GO:0098876	vesicle-mediated transport to the plasma membrane	0.403176	ENSGALG00010020967
Biological Process	GO:2001022	positive regulation of response to DNA damage stimulus	0.403176	ENSGALG00010022708
Cellular Component	GO:0010008	endosome membrane	0.650811	ENSGALG00010028357
Cellular Component	GO:0000151	ubiquitin ligase complex	0.654553	ENSGALG00010006323
Cellular Component	GO:0005769	early endosome	0.661919	ENSGALG00010005329
Cellular Component	GO:0098798	mitochondrial protein-containing complex	0.670909	ENSGALG00010011559
Cellular Component	GO:0045177	apical part of cell	0.674439	ENSGALG00010025538
Cellular Component	GO:0005813	centrosome	0.677511	ENSGALG00010018206;ENSGALG00010028357
Cellular Component	GO:0071944	cell periphery	0.680891	ENSGALG00010002005;ENSGALG00010012075;ENSGALG00010012509;ENSGALG00010012839;ENSGALG00010015632;ENSGALG00010016168;ENSGALG00010017343;ENSGALG00010020282;ENSGALG00010022540;ENSGALG00010024688;ENSGALG00010024950;ENSGALG00010025538;ENSGALG00010025562;ENSGALG00010028357
Cellular Component	GO:1990904	ribonucleoprotein complex	0.681191	ENSGALG00010003865;ENSGALG00010024095
Cellular Component	GO:0098687	chromosomal region	0.681387	ENSGALG00010028211
Molecular Function	GO:0016746	acyltransferase activity	0.59613	ENSGALG00010007432
Molecular Function	GO:0140096	catalytic activity, acting on a protein	0.60147	ENSGALG00010001895;ENSGALG00010005468;ENSGALG00010011067;ENSGALG00010020005;ENSGALG00010026893;ENSGALG00010027110;ENSGALG00010027872;ENSGALG00010028357
Biological Process	GO:0043254	regulation of protein-containing complex assembly	0.407918	ENSGALG00010017343;ENSGALG00010027110
Biological Process	GO:0018130	heterocycle biosynthetic process	0.408697	ENSGALG00010003851;ENSGALG00010003865;ENSGALG00010010351;ENSGALG00010010954;ENSGALG00010012725;ENSGALG00010017142;ENSGALG00010017343;ENSGALG00010017543;ENSGALG00010018514;ENSGALG00010020440;ENSGALG00010024277;ENSGALG00010027110;ENSGALG00010027872;ENSGALG00010028211
Biological Process	GO:0007601	visual perception	0.409585	ENSGALG00010009057
Biological Process	GO:0042157	lipoprotein metabolic process	0.409585	ENSGALG00010012075
Biological Process	GO:0019438	aromatic compound biosynthetic process	0.410008	ENSGALG00010003851;ENSGALG00010003865;ENSGALG00010010351;ENSGALG00010010954;ENSGALG00010012725;ENSGALG00010017142;ENSGALG00010017343;ENSGALG00010017543;ENSGALG00010018514;ENSGALG00010020440;ENSGALG00010024277;ENSGALG00010027110;ENSGALG00010027872;ENSGALG00010028211
Molecular Function	GO:0043168	anion binding	0.604898	ENSGALG00010001895;ENSGALG00010005554;ENSGALG00010012509;ENSGALG00010016473;ENSGALG00010017142;ENSGALG00010025562;ENSGALG00010027110;ENSGALG00010027383
Biological Process	GO:0007010	cytoskeleton organization	0.411151	ENSGALG00010001850;ENSGALG00010012509;ENSGALG00010014655;ENSGALG00010015393;ENSGALG00010017343;ENSGALG00010018206
Biological Process	GO:0051171	regulation of nitrogen compound metabolic process	0.413263	ENSGALG00010003851;ENSGALG00010003865;ENSGALG00010009330;ENSGALG00010009360;ENSGALG00010010351;ENSGALG00010010954;ENSGALG00010012725;ENSGALG00010013715;ENSGALG00010017343;ENSGALG00010017543;ENSGALG00010018514;ENSGALG00010020440;ENSGALG00010022708;ENSGALG00010024095;ENSGALG00010024277;ENSGALG00010027110;ENSGALG00010027383;ENSGALG00010027872;ENSGALG00010028211
Biological Process	GO:0051896	regulation of protein kinase B signaling	0.415926	ENSGALG00010017343
Biological Process	GO:1902806	regulation of cell cycle G1/S phase transition	0.415926	ENSGALG00010017343
Biological Process	GO:0051172	negative regulation of nitrogen compound metabolic process	0.418306	ENSGALG00010003851;ENSGALG00010009360;ENSGALG00010017343;ENSGALG00010017543;ENSGALG00010022708;ENSGALG00010027110;ENSGALG00010027872;ENSGALG00010028211
Biological Process	GO:0002695	negative regulation of leukocyte activation	0.419071	ENSGALG00010017343
Biological Process	GO:0044839	cell cycle G2/M phase transition	0.419071	ENSGALG00010003865
Biological Process	GO:0048706	embryonic skeletal system development	0.419071	ENSGALG00010017343
Biological Process	GO:0065004	protein-DNA complex assembly	0.419071	ENSGALG00010024277
Biological Process	GO:0016070	RNA metabolic process	0.420968	ENSGALG00010000843;ENSGALG00010003851;ENSGALG00010003865;ENSGALG00010005814;ENSGALG00010010351;ENSGALG00010010954;ENSGALG00010012725;ENSGALG00010017343;ENSGALG00010017543;ENSGALG00010018514;ENSGALG00010020440;ENSGALG00010024095;ENSGALG00010024277;ENSGALG00010027110;ENSGALG00010027872;ENSGALG00010028211
Biological Process	GO:0042098	T cell proliferation	0.4222	ENSGALG00010017343
Biological Process	GO:0098739	import across plasma membrane	0.4222	ENSGALG00010017343
Molecular Function	GO:0004518	nuclease activity	0.61716	ENSGALG00010000843
Molecular Function	GO:0033218	amide binding	0.619018	ENSGALG00010026893
Molecular Function	GO:0008509	anion transmembrane transporter activity	0.624537	ENSGALG00010025538
Molecular Function	GO:0031625	ubiquitin protein ligase binding	0.624537	ENSGALG00010027110
Biological Process	GO:0019637	organophosphate metabolic process	0.424115	ENSGALG00010005554;ENSGALG00010010351;ENSGALG00010012075;ENSGALG00010017142
Biological Process	GO:0002252	immune effector process	0.424679	ENSGALG00010003851;ENSGALG00010024688
Biological Process	GO:0048608	reproductive structure development	0.424679	ENSGALG00010017343;ENSGALG00010027872
Biological Process	GO:0002285	lymphocyte activation involved in immune response	0.425312	ENSGALG00010003851
Biological Process	GO:0048732	gland development	0.426527	ENSGALG00010005814;ENSGALG00010027872
Biological Process	GO:0023061	signal release	0.428372	ENSGALG00010025538;ENSGALG00010027872
Biological Process	GO:0016570	histone modification	0.430214	ENSGALG00010003865;ENSGALG00010028211
Biological Process	GO:0061458	reproductive system development	0.430214	ENSGALG00010017343;ENSGALG00010027872
Biological Process	GO:0001837	epithelial to mesenchymal transition	0.431487	ENSGALG00010022708
Biological Process	GO:0001935	endothelial cell proliferation	0.431487	ENSGALG00010017343
Biological Process	GO:0008016	regulation of heart contraction	0.431487	ENSGALG00010017343
Biological Process	GO:0043488	regulation of mRNA stability	0.431487	ENSGALG00010027110
Biological Process	GO:0050953	sensory perception of light stimulus	0.431487	ENSGALG00010009057
Biological Process	GO:0034097	response to cytokine	0.43343	ENSGALG00010013715;ENSGALG00010027110;ENSGALG00010027872
Biological Process	GO:0007015	actin filament organization	0.433889	ENSGALG00010012509;ENSGALG00010017343
Biological Process	GO:0021543	pallium development	0.43455	ENSGALG00010015393
Biological Process	GO:0043484	regulation of RNA splicing	0.43455	ENSGALG00010024095
Biological Process	GO:0090257	regulation of muscle system process	0.43455	ENSGALG00010017343
Molecular Function	GO:0051020	GTPase binding	0.629978	ENSGALG00010012509
Biological Process	GO:0030833	regulation of actin filament polymerization	0.437597	ENSGALG00010017343
Biological Process	GO:0032940	secretion by cell	0.437706	ENSGALG00010012509;ENSGALG00010025538;ENSGALG00010027872
Biological Process	GO:0030705	cytoskeleton-dependent intracellular transport	0.440627	ENSGALG00010024917
Biological Process	GO:0055001	muscle cell development	0.440627	ENSGALG00010001850
Biological Process	GO:0007416	synapse assembly	0.443641	ENSGALG00010002005
Biological Process	GO:0072073	kidney epithelium development	0.443641	ENSGALG00010017343
Biological Process	GO:0001764	neuron migration	0.44664	ENSGALG00010015393
Biological Process	GO:0002699	positive regulation of immune effector process	0.44664	ENSGALG00010024688
Biological Process	GO:0015931	nucleobase-containing compound transport	0.449622	ENSGALG00010003865
Biological Process	GO:0060041	retina development in camera-type eye	0.449622	ENSGALG00010015393
Biological Process	GO:0072006	nephron development	0.449622	ENSGALG00010017343
Biological Process	GO:1905475	regulation of protein localization to membrane	0.449622	ENSGALG00010017343
Biological Process	GO:0031347	regulation of defense response	0.452076	ENSGALG00010024688;ENSGALG00010027110
Biological Process	GO:0002449	lymphocyte mediated immunity	0.452589	ENSGALG00010024688
Biological Process	GO:0006665	sphingolipid metabolic process	0.452589	ENSGALG00010025523
Biological Process	GO:0009267	cellular response to starvation	0.452589	ENSGALG00010016168
Biological Process	GO:0050866	negative regulation of cell activation	0.452589	ENSGALG00010017343
Biological Process	GO:0015698	inorganic anion transport	0.45554	ENSGALG00010025538
Biological Process	GO:0016482	cytosolic transport	0.45554	ENSGALG00010020967
Biological Process	GO:0030041	actin filament polymerization	0.45554	ENSGALG00010017343
Biological Process	GO:1901991	negative regulation of mitotic cell cycle phase transition	0.45554	ENSGALG00010017343
Biological Process	GO:0071824	protein-DNA complex subunit organization	0.458475	ENSGALG00010024277
Biological Process	GO:0090276	regulation of peptide hormone secretion	0.458475	ENSGALG00010025538
Biological Process	GO:1903530	regulation of secretion by cell	0.459261	ENSGALG00010025538;ENSGALG00010027872
Biological Process	GO:0002791	regulation of peptide secretion	0.461395	ENSGALG00010025538
Biological Process	GO:0042770	signal transduction in response to DNA damage	0.461395	ENSGALG00010022708
Biological Process	GO:0043281	regulation of cysteine-type endopeptidase activity involved in apoptotic process	0.461395	ENSGALG00010009360
Biological Process	GO:0043487	regulation of RNA stability	0.464299	ENSGALG00010027110
Biological Process	GO:0099111	microtubule-based transport	0.464299	ENSGALG00010024917
Biological Process	GO:1901605	alpha-amino acid metabolic process	0.464299	ENSGALG00010027383
Biological Process	GO:0050673	epithelial cell proliferation	0.464615	ENSGALG00010017343;ENSGALG00010027872
Biological Process	GO:1901362	organic cyclic compound biosynthetic process	0.46663	ENSGALG00010003851;ENSGALG00010003865;ENSGALG00010010351;ENSGALG00010010954;ENSGALG00010012725;ENSGALG00010017142;ENSGALG00010017343;ENSGALG00010017543;ENSGALG00010018514;ENSGALG00010020440;ENSGALG00010024277;ENSGALG00010027110;ENSGALG00010027872;ENSGALG00010028211
Biological Process	GO:0016072	rRNA metabolic process	0.467187	ENSGALG00010000843
Biological Process	GO:0032872	regulation of stress-activated MAPK cascade	0.467187	ENSGALG00010017343
Biological Process	GO:0050670	regulation of lymphocyte proliferation	0.467187	ENSGALG00010017343
Biological Process	GO:0051606	detection of stimulus	0.467187	ENSGALG00010024688
Biological Process	GO:0061013	regulation of mRNA catabolic process	0.467187	ENSGALG00010027110
Biological Process	GO:0090087	regulation of peptide transport	0.467187	ENSGALG00010025538
Biological Process	GO:0030073	insulin secretion	0.470061	ENSGALG00010025538
Biological Process	GO:0032944	regulation of mononuclear cell proliferation	0.470061	ENSGALG00010017343
Biological Process	GO:0071805	potassium ion transmembrane transport	0.470061	ENSGALG00010017343
Biological Process	GO:0010817	regulation of hormone levels	0.471707	ENSGALG00010025538;ENSGALG00010027872
Biological Process	GO:0010605	negative regulation of macromolecule metabolic process	0.472728	ENSGALG00010003851;ENSGALG00010005814;ENSGALG00010009360;ENSGALG00010017343;ENSGALG00010017543;ENSGALG00010022708;ENSGALG00010027110;ENSGALG00010027872;ENSGALG00010028211
Biological Process	GO:0000082	G1/S transition of mitotic cell cycle	0.472919	ENSGALG00010017343
Biological Process	GO:0010594	regulation of endothelial cell migration	0.472919	ENSGALG00010022708
Biological Process	GO:0043491	protein kinase B signaling	0.472919	ENSGALG00010017343
Biological Process	GO:0048588	developmental cell growth	0.472919	ENSGALG00010015393
Biological Process	GO:0070302	regulation of stress-activated protein kinase signaling cascade	0.472919	ENSGALG00010017343
Biological Process	GO:0060341	regulation of cellular localization	0.47426	ENSGALG00010003865;ENSGALG00010017343;ENSGALG00010025538
Biological Process	GO:0042594	response to starvation	0.475762	ENSGALG00010016168
Biological Process	GO:0006457	protein folding	0.47859	ENSGALG00010026893
Biological Process	GO:0043270	positive regulation of ion transport	0.47859	ENSGALG00010017343
Biological Process	GO:0046474	glycerophospholipid biosynthetic process	0.47859	ENSGALG00010012075
Biological Process	GO:0046488	phosphatidylinositol metabolic process	0.47859	ENSGALG00010012075
Cellular Component	GO:0043228	non-membrane-bounded organelle	0.720034	ENSGALG00010001850;ENSGALG00010003865;ENSGALG00010005814;ENSGALG00010010954;ENSGALG00010012509;ENSGALG00010014655;ENSGALG00010015393;ENSGALG00010016168;ENSGALG00010017343;ENSGALG00010018206;ENSGALG00010020282;ENSGALG00010020967;ENSGALG00010028211;ENSGALG00010028357
Cellular Component	GO:0043232	intracellular non-membrane-bounded organelle	0.720034	ENSGALG00010001850;ENSGALG00010003865;ENSGALG00010005814;ENSGALG00010010954;ENSGALG00010012509;ENSGALG00010014655;ENSGALG00010015393;ENSGALG00010016168;ENSGALG00010017343;ENSGALG00010018206;ENSGALG00010020282;ENSGALG00010020967;ENSGALG00010028211;ENSGALG00010028357
Biological Process	GO:0008064	regulation of actin polymerization or depolymerization	0.481402	ENSGALG00010017343
Biological Process	GO:0030832	regulation of actin filament length	0.481402	ENSGALG00010017343
Cellular Component	GO:0098978	glutamatergic synapse	0.726104	ENSGALG00010017343
Biological Process	GO:2000113	negative regulation of cellular macromolecule biosynthetic process	0.482521	ENSGALG00010003851;ENSGALG00010017343;ENSGALG00010017543;ENSGALG00010027872;ENSGALG00010028211
Biological Process	GO:0006469	negative regulation of protein kinase activity	0.4842	ENSGALG00010022708
Biological Process	GO:0043122	regulation of I-kappaB kinase/NF-kappaB signaling	0.4842	ENSGALG00010027110
Molecular Function	GO:0036094	small molecule binding	0.652035	ENSGALG00010001895;ENSGALG00010005554;ENSGALG00010012509;ENSGALG00010016473;ENSGALG00010017142;ENSGALG00010025562;ENSGALG00010027110;ENSGALG00010027383
Molecular Function	GO:0044389	ubiquitin-like protein ligase binding	0.652673	ENSGALG00010027110
Molecular Function	GO:0042803	protein homodimerization activity	0.656624	ENSGALG00010005554;ENSGALG00010028357
Biological Process	GO:0034613	cellular protein localization	0.488679	ENSGALG00010002005;ENSGALG00010005329;ENSGALG00010005543;ENSGALG00010010918;ENSGALG00010017343;ENSGALG00010025538
Biological Process	GO:0010558	negative regulation of macromolecule biosynthetic process	0.488804	ENSGALG00010003851;ENSGALG00010017343;ENSGALG00010017543;ENSGALG00010027872;ENSGALG00010028211
Biological Process	GO:0031324	negative regulation of cellular metabolic process	0.488957	ENSGALG00010003851;ENSGALG00010009360;ENSGALG00010017343;ENSGALG00010017543;ENSGALG00010022708;ENSGALG00010027110;ENSGALG00010027872;ENSGALG00010028211
Biological Process	GO:0050679	positive regulation of epithelial cell proliferation	0.489752	ENSGALG00010027872
Biological Process	GO:0009117	nucleotide metabolic process	0.490924	ENSGALG00010010351;ENSGALG00010017142
Biological Process	GO:0000070	mitotic sister chromatid segregation	0.492505	ENSGALG00010003865
Biological Process	GO:1903522	regulation of blood circulation	0.492505	ENSGALG00010017343
Biological Process	GO:0051640	organelle localization	0.49265	ENSGALG00010017343;ENSGALG00010024917
Biological Process	GO:0070727	cellular macromolecule localization	0.493446	ENSGALG00010002005;ENSGALG00010005329;ENSGALG00010005543;ENSGALG00010010918;ENSGALG00010017343;ENSGALG00010025538
Biological Process	GO:0016358	dendrite development	0.495244	ENSGALG00010015393
Biological Process	GO:0032412	regulation of ion transmembrane transporter activity	0.495244	ENSGALG00010017343
Biological Process	GO:0070663	regulation of leukocyte proliferation	0.495244	ENSGALG00010017343
Biological Process	GO:1901888	regulation of cell junction assembly	0.495244	ENSGALG00010002005
Biological Process	GO:0043086	negative regulation of catalytic activity	0.496091	ENSGALG00010009360;ENSGALG00010022708
Biological Process	GO:0031032	actomyosin structure organization	0.497968	ENSGALG00010001850
Biological Process	GO:0001525	angiogenesis	0.499518	ENSGALG00010012839;ENSGALG00010022708
Biological Process	GO:0016051	carbohydrate biosynthetic process	0.500678	ENSGALG00010001161
Biological Process	GO:0060047	heart contraction	0.500678	ENSGALG00010017343
Biological Process	GO:1902905	positive regulation of supramolecular fiber organization	0.500678	ENSGALG00010017343
Biological Process	GO:2000116	regulation of cysteine-type endopeptidase activity	0.500678	ENSGALG00010009360
Cellular Component	GO:0045202	synapse	0.738031	ENSGALG00010002005;ENSGALG00010015632;ENSGALG00010017343
Cellular Component	GO:0030424	axon	0.740527	ENSGALG00010017343
Biological Process	GO:0016071	mRNA metabolic process	0.501667	ENSGALG00010003865;ENSGALG00010005814;ENSGALG00010027110
Biological Process	GO:0006753	nucleoside phosphate metabolic process	0.50293	ENSGALG00010010351;ENSGALG00010017142
Cellular Component	GO:0005886	plasma membrane	0.751818	ENSGALG00010002005;ENSGALG00010012075;ENSGALG00010012509;ENSGALG00010016168;ENSGALG00010017343;ENSGALG00010020282;ENSGALG00010022540;ENSGALG00010024688;ENSGALG00010024950;ENSGALG00010025538;ENSGALG00010025562;ENSGALG00010028357
Cellular Component	GO:0000323	lytic vacuole	0.754203	ENSGALG00010028357
Cellular Component	GO:0005764	lysosome	0.754203	ENSGALG00010028357
Biological Process	GO:0010256	endomembrane system organization	0.506328	ENSGALG00010003865;ENSGALG00010010918
Biological Process	GO:0051046	regulation of secretion	0.508021	ENSGALG00010025538;ENSGALG00010027872
Biological Process	GO:0098657	import into cell	0.508722	ENSGALG00010017343
Biological Process	GO:0031669	cellular response to nutrient levels	0.511374	ENSGALG00010016168
Biological Process	GO:0044843	cell cycle G1/S phase transition	0.511374	ENSGALG00010017343
Biological Process	GO:0045861	negative regulation of proteolysis	0.511374	ENSGALG00010009360
Biological Process	GO:0050803	regulation of synapse structure or activity	0.511374	ENSGALG00010002005
Biological Process	GO:0050807	regulation of synapse organization	0.511374	ENSGALG00010002005
Biological Process	GO:0007179	transforming growth factor beta receptor signaling pathway	0.514013	ENSGALG00010022708
Biological Process	GO:0022409	positive regulation of cell-cell adhesion	0.514013	ENSGALG00010020282
Biological Process	GO:0030324	lung development	0.514013	ENSGALG00010003851
Biological Process	GO:0033500	carbohydrate homeostasis	0.514013	ENSGALG00010025538
Biological Process	GO:0042593	glucose homeostasis	0.514013	ENSGALG00010025538
Biological Process	GO:0003006	developmental process involved in reproduction	0.515109	ENSGALG00010017343;ENSGALG00010018165;ENSGALG00010027872
Biological Process	GO:0044283	small molecule biosynthetic process	0.516433	ENSGALG00010016985;ENSGALG00010027383
Biological Process	GO:0010810	regulation of cell-substrate adhesion	0.516637	ENSGALG00010015374
Biological Process	GO:0021953	central nervous system neuron differentiation	0.516637	ENSGALG00010015393
Biological Process	GO:0033673	negative regulation of kinase activity	0.516637	ENSGALG00010022708
Biological Process	GO:0045137	development of primary sexual characteristics	0.516637	ENSGALG00010018165
Biological Process	GO:0045184	establishment of protein localization	0.516756	ENSGALG00010002005;ENSGALG00010005329;ENSGALG00010005543;ENSGALG00010011559;ENSGALG00010025538
Biological Process	GO:0002366	leukocyte activation involved in immune response	0.519248	ENSGALG00010003851
Biological Process	GO:0022898	regulation of transmembrane transporter activity	0.519248	ENSGALG00010017343
Biological Process	GO:0030323	respiratory tube development	0.519248	ENSGALG00010003851
Biological Process	GO:0044770	cell cycle phase transition	0.521435	ENSGALG00010003865;ENSGALG00010017343
Biological Process	GO:0003015	heart process	0.521845	ENSGALG00010017343
Biological Process	GO:0045017	glycerolipid biosynthetic process	0.521845	ENSGALG00010012075
Biological Process	GO:0051346	negative regulation of hydrolase activity	0.521845	ENSGALG00010009360
Biological Process	GO:0090150	establishment of protein localization to membrane	0.521845	ENSGALG00010002005
Biological Process	GO:0031327	negative regulation of cellular biosynthetic process	0.522889	ENSGALG00010003851;ENSGALG00010017343;ENSGALG00010017543;ENSGALG00010027872;ENSGALG00010028211
Biological Process	GO:0002263	cell activation involved in immune response	0.524428	ENSGALG00010003851
Biological Process	GO:0046395	carboxylic acid catabolic process	0.524428	ENSGALG00010005554
Biological Process	GO:0007249	I-kappaB kinase/NF-kappaB signaling	0.526997	ENSGALG00010027110
Biological Process	GO:0016054	organic acid catabolic process	0.526997	ENSGALG00010005554
Biological Process	GO:0046907	intracellular transport	0.527976	ENSGALG00010003865;ENSGALG00010005329;ENSGALG00010005543;ENSGALG00010020967;ENSGALG00010024917
Biological Process	GO:0006996	organelle organization	0.529121	ENSGALG00010001850;ENSGALG00010003865;ENSGALG00010005543;ENSGALG00010010918;ENSGALG00010011559;ENSGALG00010012509;ENSGALG00010014655;ENSGALG00010015393;ENSGALG00010016168;ENSGALG00010017343;ENSGALG00010018206;ENSGALG00010024277;ENSGALG00010028211
Biological Process	GO:0032271	regulation of protein polymerization	0.529552	ENSGALG00010017343
Cellular Component	GO:0005635	nuclear envelope	0.765904	ENSGALG00010016985
Cellular Component	GO:0005815	microtubule organizing center	0.768356	ENSGALG00010018206;ENSGALG00010028357
Biological Process	GO:0010608	posttranscriptional regulation of gene expression	0.532976	ENSGALG00010009330;ENSGALG00010027110
Biological Process	GO:0051403	stress-activated MAPK cascade	0.534623	ENSGALG00010017343
Biological Process	GO:0009890	negative regulation of biosynthetic process	0.535062	ENSGALG00010003851;ENSGALG00010017343;ENSGALG00010017543;ENSGALG00010027872;ENSGALG00010028211
Biological Process	GO:0051276	chromosome organization	0.536227	ENSGALG00010003865;ENSGALG00010024277;ENSGALG00010028211
Biological Process	GO:0051495	positive regulation of cytoskeleton organization	0.537138	ENSGALG00010017343
Biological Process	GO:0031323	regulation of cellular metabolic process	0.539177	ENSGALG00010003851;ENSGALG00010003865;ENSGALG00010009330;ENSGALG00010009360;ENSGALG00010010351;ENSGALG00010010954;ENSGALG00010012725;ENSGALG00010013715;ENSGALG00010017343;ENSGALG00010017543;ENSGALG00010018514;ENSGALG00010020440;ENSGALG00010022708;ENSGALG00010024095;ENSGALG00010024277;ENSGALG00010027110;ENSGALG00010027383;ENSGALG00010027872;ENSGALG00010028211
Biological Process	GO:0016197	endosomal transport	0.539639	ENSGALG00010020967
Biological Process	GO:0048646	anatomical structure formation involved in morphogenesis	0.540338	ENSGALG00010001850;ENSGALG00010012839;ENSGALG00010015393;ENSGALG00010022708
Biological Process	GO:1902532	negative regulation of intracellular signal transduction	0.541106	ENSGALG00010017343;ENSGALG00010022708
Biological Process	GO:0046903	secretion	0.541428	ENSGALG00010012509;ENSGALG00010025538;ENSGALG00010027872
Biological Process	GO:0031334	positive regulation of protein-containing complex assembly	0.542127	ENSGALG00010017343
Biological Process	GO:0031098	stress-activated protein kinase signaling cascade	0.544602	ENSGALG00010017343
Biological Process	GO:0032409	regulation of transporter activity	0.544602	ENSGALG00010017343
Biological Process	GO:0045930	negative regulation of mitotic cell cycle	0.544602	ENSGALG00010017343
Biological Process	GO:0051091	positive regulation of DNA-binding transcription factor activity	0.544602	ENSGALG00010027110
Biological Process	GO:1903532	positive regulation of secretion by cell	0.544602	ENSGALG00010025538
Biological Process	GO:0022603	regulation of anatomical structure morphogenesis	0.545308	ENSGALG00010015374;ENSGALG00010017343;ENSGALG00010022708
Biological Process	GO:0051649	establishment of localization in cell	0.545955	ENSGALG00010003865;ENSGALG00010005329;ENSGALG00010005543;ENSGALG00010017343;ENSGALG00010020967;ENSGALG00010024917;ENSGALG00010025538
Biological Process	GO:0001894	tissue homeostasis	0.547064	ENSGALG00010009057
Biological Process	GO:0008654	phospholipid biosynthetic process	0.547064	ENSGALG00010012075
Biological Process	GO:0015850	organic hydroxy compound transport	0.547064	ENSGALG00010027872
Biological Process	GO:0098656	anion transmembrane transport	0.547064	ENSGALG00010025538
Biological Process	GO:0019752	carboxylic acid metabolic process	0.547885	ENSGALG00010005554;ENSGALG00010016985;ENSGALG00010027383
Biological Process	GO:0002443	leukocyte mediated immunity	0.549513	ENSGALG00010024688
Biological Process	GO:0030072	peptide hormone secretion	0.549513	ENSGALG00010025538
Biological Process	GO:0031668	cellular response to extracellular stimulus	0.549513	ENSGALG00010016168
Biological Process	GO:0050708	regulation of protein secretion	0.549513	ENSGALG00010025538
Biological Process	GO:0044265	cellular macromolecule catabolic process	0.550368	ENSGALG00010000843;ENSGALG00010005814;ENSGALG00010006323;ENSGALG00010027110
Molecular Function	GO:0005488	binding	0.674134	ENSGALG00010000843;ENSGALG00010001850;ENSGALG00010001895;ENSGALG00010003851;ENSGALG00010003865;ENSGALG00010005329;ENSGALG00010005468;ENSGALG00010005543;ENSGALG00010005554;ENSGALG00010005814;ENSGALG00010009330;ENSGALG00010010351;ENSGALG00010010918;ENSGALG00010010954;ENSGALG00010011059;ENSGALG00010011067;ENSGALG00010012509;ENSGALG00010012725;ENSGALG00010012839;ENSGALG00010014210;ENSGALG00010014655;…
Molecular Function	GO:0003700	DNA-binding transcription factor activity	0.682713	ENSGALG00010012725;ENSGALG00010017543;ENSGALG00010020440
Molecular Function	GO:0008289	lipid binding	0.682743	ENSGALG00010017142;ENSGALG00010025562
Molecular Function	GO:0003924	GTPase activity	0.688002	ENSGALG00010016473
Molecular Function	GO:0038023	signaling receptor activity	0.689871	ENSGALG00010013715;ENSGALG00010022540;ENSGALG00010024052;ENSGALG00010024920
Molecular Function	GO:0060089	molecular transducer activity	0.689871	ENSGALG00010013715;ENSGALG00010022540;ENSGALG00010024052;ENSGALG00010024920
Biological Process	GO:0040007	growth	0.553013	ENSGALG00010002005;ENSGALG00010015393;ENSGALG00010027872
Biological Process	GO:0060541	respiratory system development	0.554371	ENSGALG00010003851
Biological Process	GO:0002790	peptide secretion	0.556781	ENSGALG00010025538
Biological Process	GO:0032984	protein-containing complex disassembly	0.556781	ENSGALG00010012509
Biological Process	GO:0043436	oxoacid metabolic process	0.556837	ENSGALG00010005554;ENSGALG00010016985;ENSGALG00010027383
Biological Process	GO:0009892	negative regulation of metabolic process	0.55833	ENSGALG00010003851;ENSGALG00010005814;ENSGALG00010009360;ENSGALG00010017343;ENSGALG00010017543;ENSGALG00010022708;ENSGALG00010027110;ENSGALG00010027872;ENSGALG00010028211
Biological Process	GO:0006357	regulation of transcription by RNA polymerase II	0.558696	ENSGALG00010003851;ENSGALG00010003865;ENSGALG00010010351;ENSGALG00010017343;ENSGALG00010017543;ENSGALG00010018514;ENSGALG00010028211
Biological Process	GO:0000819	sister chromatid segregation	0.559178	ENSGALG00010003865
Biological Process	GO:0043542	endothelial cell migration	0.559178	ENSGALG00010022708
Biological Process	GO:0019222	regulation of metabolic process	0.559186	ENSGALG00010003851;ENSGALG00010003865;ENSGALG00010005814;ENSGALG00010009330;ENSGALG00010009360;ENSGALG00010010351;ENSGALG00010010954;ENSGALG00010012725;ENSGALG00010013715;ENSGALG00010017343;ENSGALG00010017543;ENSGALG00010018514;ENSGALG00010020440;ENSGALG00010022708;ENSGALG00010024095;ENSGALG00010024277;ENSGALG00010024688;ENSGALG00010027110;ENSGALG00010027383;ENSGALG00010027872;ENSGALG00010028211
Biological Process	GO:0043604	amide biosynthetic process	0.56317	ENSGALG00010009330;ENSGALG00010025523;ENSGALG00010027383
Biological Process	GO:0055086	nucleobase-containing small molecule metabolic process	0.563359	ENSGALG00010010351;ENSGALG00010017142
Biological Process	GO:0002697	regulation of immune effector process	0.566293	ENSGALG00010024688
Biological Process	GO:0006813	potassium ion transport	0.566293	ENSGALG00010017343
Biological Process	GO:0045765	regulation of angiogenesis	0.566293	ENSGALG00010022708
Biological Process	GO:0051047	positive regulation of secretion	0.566293	ENSGALG00010025538
Biological Process	GO:0002009	morphogenesis of an epithelium	0.568029	ENSGALG00010017343;ENSGALG00010027872
Biological Process	GO:0044260	cellular macromolecule metabolic process	0.568052	ENSGALG00010000843;ENSGALG00010001161;ENSGALG00010003851;ENSGALG00010003865;ENSGALG00010005329;ENSGALG00010005468;ENSGALG00010005814;ENSGALG00010006323;ENSGALG00010009330;ENSGALG00010009360;ENSGALG00010009497;ENSGALG00010010351;ENSGALG00010010954;ENSGALG00010011067;ENSGALG00010012075;ENSGALG00010012725;ENSGALG00010017343;ENSGALG00010017543;ENSGALG00010018514;ENSGALG00010020005;ENSGALG00010020440;…
Biological Process	GO:0006082	organic acid metabolic process	0.568197	ENSGALG00010005554;ENSGALG00010016985;ENSGALG00010027383
Biological Process	GO:0002682	regulation of immune system process	0.569013	ENSGALG00010017343;ENSGALG00010024688;ENSGALG00010027110;ENSGALG00010028357
Biological Process	GO:0032943	mononuclear cell proliferation	0.570973	ENSGALG00010017343
Biological Process	GO:0046651	lymphocyte proliferation	0.570973	ENSGALG00010017343
Biological Process	GO:1901988	negative regulation of cell cycle phase transition	0.570973	ENSGALG00010017343
Biological Process	GO:1901342	regulation of vasculature development	0.573294	ENSGALG00010022708
Biological Process	GO:0048762	mesenchymal cell differentiation	0.575603	ENSGALG00010022708
Biological Process	GO:0051348	negative regulation of transferase activity	0.575603	ENSGALG00010022708
Biological Process	GO:0080134	regulation of response to stress	0.576572	ENSGALG00010017343;ENSGALG00010022708;ENSGALG00010024688;ENSGALG00010027110
Biological Process	GO:0031330	negative regulation of cellular catabolic process	0.5779	ENSGALG00010027110
Biological Process	GO:0051146	striated muscle cell differentiation	0.5779	ENSGALG00010001850
Biological Process	GO:0071560	cellular response to transforming growth factor beta stimulus	0.5779	ENSGALG00010022708
Cellular Component	GO:0098794	postsynapse	0.786529	ENSGALG00010017343
Cellular Component	GO:0140535	intracellular protein-containing complex	0.789089	ENSGALG00010003851;ENSGALG00010006323
Biological Process	GO:0010632	regulation of epithelial cell migration	0.580184	ENSGALG00010022708
Biological Process	GO:0021537	telencephalon development	0.582457	ENSGALG00010015393
Biological Process	GO:0052548	regulation of endopeptidase activity	0.582457	ENSGALG00010009360
Biological Process	GO:0030336	negative regulation of cell migration	0.584717	ENSGALG00010022708
Biological Process	GO:0050863	regulation of T cell activation	0.584717	ENSGALG00010017343
Biological Process	GO:0051222	positive regulation of protein transport	0.584717	ENSGALG00010025538
Biological Process	GO:0045859	regulation of protein kinase activity	0.584849	ENSGALG00010017343;ENSGALG00010022708
Biological Process	GO:0006936	muscle contraction	0.586965	ENSGALG00010017343
Biological Process	GO:0009987	cellular process	0.588901	ENSGALG00010000843;ENSGALG00010001161;ENSGALG00010001850;ENSGALG00010002005;ENSGALG00010003851;ENSGALG00010003865;ENSGALG00010005329;ENSGALG00010005468;ENSGALG00010005543;ENSGALG00010005554;ENSGALG00010005814;ENSGALG00010006323;ENSGALG00010009330;ENSGALG00010009360;ENSGALG00010009497;ENSGALG00010010351;ENSGALG00010010918;ENSGALG00010010954;ENSGALG00010011067;ENSGALG00010011559;ENSGALG00010012075;…
Biological Process	GO:0007548	sex differentiation	0.589201	ENSGALG00010018165
Biological Process	GO:0071559	response to transforming growth factor beta	0.589201	ENSGALG00010022708
Biological Process	GO:0016043	cellular component organization	0.59048	ENSGALG00010001850;ENSGALG00010002005;ENSGALG00010003865;ENSGALG00010005329;ENSGALG00010005543;ENSGALG00010010918;ENSGALG00010011559;ENSGALG00010012509;ENSGALG00010012839;ENSGALG00010014655;ENSGALG00010015374;ENSGALG00010015393;ENSGALG00010015632;ENSGALG00010016168;ENSGALG00010017343;ENSGALG00010018206;ENSGALG00010020087;ENSGALG00010024277;ENSGALG00010027110;ENSGALG00010028211
Biological Process	GO:0007507	heart development	0.590848	ENSGALG00010020087;ENSGALG00010022708
Biological Process	GO:0042113	B cell activation	0.591425	ENSGALG00010003851
Molecular Function	GO:0022836	gated channel activity	0.705757	ENSGALG00010025538
Cellular Component	GO:0098796	membrane protein complex	0.800527	ENSGALG00010005543;ENSGALG00010011559;ENSGALG00010017343
Cellular Component	GO:0005856	cytoskeleton	0.814757	ENSGALG00010012509;ENSGALG00010014655;ENSGALG00010015393;ENSGALG00010017343;ENSGALG00010018206;ENSGALG00010028357
Cellular Component	GO:1990234	transferase complex	0.817566	ENSGALG00010003851;ENSGALG00010006323
Cellular Component	GO:1902494	catalytic complex	0.819059	ENSGALG00010000843;ENSGALG00010003851;ENSGALG00010006323;ENSGALG00010028211
Cellular Component	GO:0032991	protein-containing complex	0.825567	ENSGALG00010000843;ENSGALG00010003851;ENSGALG00010003865;ENSGALG00010005329;ENSGALG00010005543;ENSGALG00010005814;ENSGALG00010006323;ENSGALG00010009330;ENSGALG00010011559;ENSGALG00010012725;ENSGALG00010015632;ENSGALG00010017343;ENSGALG00010018514;ENSGALG00010020967;ENSGALG00010024095;ENSGALG00010028211
Cellular Component	GO:0005773	vacuole	0.826384	ENSGALG00010028357
Cellular Component	GO:0015630	microtubule cytoskeleton	0.826591	ENSGALG00010017343;ENSGALG00010018206;ENSGALG00010028357
Cellular Component	GO:0043005	neuron projection	0.82798	ENSGALG00010015393;ENSGALG00010017343
Cellular Component	GO:0005730	nucleolus	0.834395	ENSGALG00010020282;ENSGALG00010020967
Cellular Component	GO:0098590	plasma membrane region	0.836486	ENSGALG00010017343;ENSGALG00010025538
Cellular Component	GO:0048471	perinuclear region of cytoplasm	0.840015	ENSGALG00010017343
Molecular Function	GO:1990837	sequence-specific double-stranded DNA binding	0.710203	ENSGALG00010017543;ENSGALG00010020440;ENSGALG00010027872
Biological Process	GO:0015833	peptide transport	0.593638	ENSGALG00010025538
Biological Process	GO:0071702	organic substance transport	0.594384	ENSGALG00010003865;ENSGALG00010005329;ENSGALG00010005543;ENSGALG00010011559;ENSGALG00010016168;ENSGALG00010025538;ENSGALG00010027872
Molecular Function	GO:0005261	cation channel activity	0.715652	ENSGALG00010025538
Biological Process	GO:0006366	transcription by RNA polymerase II	0.599257	ENSGALG00010003851;ENSGALG00010003865;ENSGALG00010010351;ENSGALG00010017343;ENSGALG00010017543;ENSGALG00010018514;ENSGALG00010028211
Biological Process	GO:0051707	response to other organism	0.60003	ENSGALG00010024688;ENSGALG00010026893;ENSGALG00010027110
Biological Process	GO:0070661	leukocyte proliferation	0.600204	ENSGALG00010017343
Biological Process	GO:2000146	negative regulation of cell motility	0.600204	ENSGALG00010022708
Biological Process	GO:2001020	regulation of response to DNA damage stimulus	0.600204	ENSGALG00010022708
Biological Process	GO:0043207	response to external biotic stimulus	0.602416	ENSGALG00010024688;ENSGALG00010026893;ENSGALG00010027110
Biological Process	GO:0010720	positive regulation of cell development	0.604524	ENSGALG00010015374
Biological Process	GO:0051271	negative regulation of cellular component movement	0.604524	ENSGALG00010022708
Biological Process	GO:1903829	positive regulation of cellular protein localization	0.604524	ENSGALG00010017343
Biological Process	GO:0060255	regulation of macromolecule metabolic process	0.604817	ENSGALG00010003851;ENSGALG00010003865;ENSGALG00010005814;ENSGALG00010009330;ENSGALG00010009360;ENSGALG00010010351;ENSGALG00010010954;ENSGALG00010012725;ENSGALG00010017343;ENSGALG00010017543;ENSGALG00010018514;ENSGALG00010020440;ENSGALG00010022708;ENSGALG00010024095;ENSGALG00010024277;ENSGALG00010024688;ENSGALG00010027110;ENSGALG00010027872;ENSGALG00010028211
Biological Process	GO:0048514	blood vessel morphogenesis	0.60557	ENSGALG00010012839;ENSGALG00010022708
Biological Process	GO:0034641	cellular nitrogen compound metabolic process	0.606666	ENSGALG00010000843;ENSGALG00010003851;ENSGALG00010003865;ENSGALG00010005814;ENSGALG00010009330;ENSGALG00010010351;ENSGALG00010010954;ENSGALG00010012725;ENSGALG00010013715;ENSGALG00010017142;ENSGALG00010017343;ENSGALG00010017543;ENSGALG00010018514;ENSGALG00010020440;ENSGALG00010024095;ENSGALG00010024277;ENSGALG00010025523;ENSGALG00010027110;ENSGALG00010027383;ENSGALG00010027872;ENSGALG00010028211
Biological Process	GO:0006464	cellular protein modification process	0.607043	ENSGALG00010001161;ENSGALG00010003865;ENSGALG00010005329;ENSGALG00010005468;ENSGALG00010011067;ENSGALG00010012075;ENSGALG00010017343;ENSGALG00010020005;ENSGALG00010022708;ENSGALG00010026893;ENSGALG00010027110;ENSGALG00010028211
Cellular Component	GO:0098797	plasma membrane protein complex	0.850973	ENSGALG00010017343
Biological Process	GO:0048705	skeletal system morphogenesis	0.608797	ENSGALG00010017343
Molecular Function	GO:0005198	structural molecule activity	0.723382	ENSGALG00010015632;ENSGALG00010017343
Biological Process	GO:0097193	intrinsic apoptotic signaling pathway	0.610917	ENSGALG00010027110
Biological Process	GO:1904062	regulation of cation transmembrane transport	0.610917	ENSGALG00010017343
Molecular Function	GO:0016772	transferase activity, transferring phosphorus-containing groups	0.727796	ENSGALG00010012075;ENSGALG00010017142;ENSGALG00010027110
Biological Process	GO:0090092	regulation of transmembrane receptor protein serine/threonine kinase signaling pathway	0.613026	ENSGALG00010022708
Biological Process	GO:1904951	positive regulation of establishment of protein localization	0.613026	ENSGALG00010025538
Biological Process	GO:0098542	defense response to other organism	0.614213	ENSGALG00010024688;ENSGALG00010027110
Biological Process	GO:0036211	protein modification process	0.614766	ENSGALG00010001161;ENSGALG00010003865;ENSGALG00010005329;ENSGALG00010005468;ENSGALG00010011067;ENSGALG00010012075;ENSGALG00010017343;ENSGALG00010020005;ENSGALG00010022708;ENSGALG00010026893;ENSGALG00010027110;ENSGALG00010028211
Biological Process	GO:0033554	cellular response to stress	0.614803	ENSGALG00010016168;ENSGALG00010017343;ENSGALG00010022708;ENSGALG00010025538;ENSGALG00010027110;ENSGALG00010027383
Biological Process	GO:0071496	cellular response to external stimulus	0.617209	ENSGALG00010016168
Cellular Component	GO:0009986	cell surface	0.860431	ENSGALG00010024950
Biological Process	GO:0051258	protein polymerization	0.621347	ENSGALG00010017343
Biological Process	GO:0040013	negative regulation of locomotion	0.6234	ENSGALG00010022708
Biological Process	GO:0052547	regulation of peptidase activity	0.6234	ENSGALG00010009360
Biological Process	GO:0110053	regulation of actin filament organization	0.6234	ENSGALG00010017343
Biological Process	GO:0009615	response to virus	0.625442	ENSGALG00010027110
Biological Process	GO:0015849	organic acid transport	0.625442	ENSGALG00010016168
Cellular Component	GO:0005615	extracellular space	0.870878	ENSGALG00010010351;ENSGALG00010012839
Biological Process	GO:0048193	Golgi vesicle transport	0.627473	ENSGALG00010005543
Biological Process	GO:0042063	gliogenesis	0.629493	ENSGALG00010015393
Biological Process	GO:0051641	cellular localization	0.630718	ENSGALG00010002005;ENSGALG00010003865;ENSGALG00010005329;ENSGALG00010005543;ENSGALG00010010918;ENSGALG00010017343;ENSGALG00010020967;ENSGALG00010024917;ENSGALG00010025538
Biological Process	GO:0008285	negative regulation of cell population proliferation	0.631075	ENSGALG00010003851;ENSGALG00010017343
Biological Process	GO:0009607	response to biotic stimulus	0.631477	ENSGALG00010024688;ENSGALG00010026893;ENSGALG00010027110
Biological Process	GO:0010948	negative regulation of cell cycle process	0.631502	ENSGALG00010017343
Biological Process	GO:0048638	regulation of developmental growth	0.631502	ENSGALG00010002005
Biological Process	GO:0046649	lymphocyte activation	0.632454	ENSGALG00010003851;ENSGALG00010017343
Biological Process	GO:0015031	protein transport	0.633368	ENSGALG00010005329;ENSGALG00010005543;ENSGALG00010011559;ENSGALG00010025538
Biological Process	GO:0018105	peptidyl-serine phosphorylation	0.633501	ENSGALG00010027110
Biological Process	GO:0072659	protein localization to plasma membrane	0.635488	ENSGALG00010017343
Biological Process	GO:0007169	transmembrane receptor protein tyrosine kinase signaling pathway	0.63657	ENSGALG00010003851;ENSGALG00010015632
Biological Process	GO:0006887	exocytosis	0.637466	ENSGALG00010012509
Cellular Component	GO:0005929	cilium	0.879604	ENSGALG00010015393
Biological Process	GO:0010959	regulation of metal ion transport	0.639432	ENSGALG00010017343
Biological Process	GO:0034504	protein localization to nucleus	0.641389	ENSGALG00010010918
Biological Process	GO:0006520	cellular amino acid metabolic process	0.643334	ENSGALG00010027383
Biological Process	GO:0044255	cellular lipid metabolic process	0.643806	ENSGALG00010005554;ENSGALG00010012075;ENSGALG00010025523
Biological Process	GO:0008610	lipid biosynthetic process	0.644694	ENSGALG00010012075;ENSGALG00010025523
Biological Process	GO:0032386	regulation of intracellular transport	0.64527	ENSGALG00010003865
Biological Process	GO:0043408	regulation of MAPK cascade	0.646034	ENSGALG00010017343;ENSGALG00010022708
Biological Process	GO:0042886	amide transport	0.647195	ENSGALG00010025538
Biological Process	GO:0050878	regulation of body fluid levels	0.647195	ENSGALG00010025538
Biological Process	GO:0060485	mesenchyme development	0.647195	ENSGALG00010022708
Biological Process	GO:0006631	fatty acid metabolic process	0.649109	ENSGALG00010005554
Biological Process	GO:0050790	regulation of catalytic activity	0.649324	ENSGALG00010009360;ENSGALG00010010918;ENSGALG00010013715;ENSGALG00010017343;ENSGALG00010022708
Biological Process	GO:0044087	regulation of cellular component biogenesis	0.650411	ENSGALG00010002005;ENSGALG00010017343;ENSGALG00010027110
Biological Process	GO:0006650	glycerophospholipid metabolic process	0.651014	ENSGALG00010012075
Biological Process	GO:0060249	anatomical structure homeostasis	0.651014	ENSGALG00010009057
Biological Process	GO:0006913	nucleocytoplasmic transport	0.654792	ENSGALG00010003865
Biological Process	GO:0016050	vesicle organization	0.654792	ENSGALG00010005543
Biological Process	GO:0071840	cellular component organization or biogenesis	0.656321	ENSGALG00010001850;ENSGALG00010002005;ENSGALG00010003865;ENSGALG00010005329;ENSGALG00010005543;ENSGALG00010010918;ENSGALG00010011559;ENSGALG00010012509;ENSGALG00010012839;ENSGALG00010014655;ENSGALG00010015374;ENSGALG00010015393;ENSGALG00010015632;ENSGALG00010016168;ENSGALG00010017343;ENSGALG00010018206;ENSGALG00010020087;ENSGALG00010024277;ENSGALG00010027110;ENSGALG00010028211
Biological Process	GO:0006790	sulfur compound metabolic process	0.656666	ENSGALG00010025523
Biological Process	GO:1903311	regulation of mRNA metabolic process	0.656666	ENSGALG00010027110
Biological Process	GO:0007420	brain development	0.657923	ENSGALG00010015393;ENSGALG00010020967
Biological Process	GO:0001933	negative regulation of protein phosphorylation	0.65853	ENSGALG00010022708
Biological Process	GO:0051169	nuclear transport	0.65853	ENSGALG00010003865
Biological Process	GO:1901990	regulation of mitotic cell cycle phase transition	0.660384	ENSGALG00010017343
Biological Process	GO:0043549	regulation of kinase activity	0.660522	ENSGALG00010017343;ENSGALG00010022708
Biological Process	GO:0003012	muscle system process	0.662229	ENSGALG00010017343
Biological Process	GO:0031667	response to nutrient levels	0.662229	ENSGALG00010016168
Biological Process	GO:0140014	mitotic nuclear division	0.662229	ENSGALG00010003865
Biological Process	GO:0006396	RNA processing	0.663367	ENSGALG00010000843;ENSGALG00010003865;ENSGALG00010024095
Biological Process	GO:0043085	positive regulation of catalytic activity	0.663367	ENSGALG00010010918;ENSGALG00010013715;ENSGALG00010017343
Biological Process	GO:0007265	Ras protein signal transduction	0.664063	ENSGALG00010016473
Biological Process	GO:0009306	protein secretion	0.664063	ENSGALG00010025538
Biological Process	GO:0018209	peptidyl-serine modification	0.664063	ENSGALG00010027110
Biological Process	GO:0035592	establishment of protein localization to extracellular region	0.664063	ENSGALG00010025538
Biological Process	GO:0007167	enzyme linked receptor protein signaling pathway	0.665493	ENSGALG00010003851;ENSGALG00010015632;ENSGALG00010022708
Biological Process	GO:0002684	positive regulation of immune system process	0.665674	ENSGALG00010024688;ENSGALG00010027110
Biological Process	GO:0048729	tissue morphogenesis	0.665674	ENSGALG00010017343;ENSGALG00010027872
Biological Process	GO:0008104	protein localization	0.665824	ENSGALG00010002005;ENSGALG00010005329;ENSGALG00010005543;ENSGALG00010010918;ENSGALG00010011559;ENSGALG00010017343;ENSGALG00010025538
Biological Process	GO:0009895	negative regulation of catabolic process	0.667702	ENSGALG00010027110
Biological Process	GO:0006807	nitrogen compound metabolic process	0.667753	ENSGALG00010000843;ENSGALG00010001161;ENSGALG00010003851;ENSGALG00010003865;ENSGALG00010005329;ENSGALG00010005468;ENSGALG00010005814;ENSGALG00010006323;ENSGALG00010009330;ENSGALG00010009360;ENSGALG00010009497;ENSGALG00010010351;ENSGALG00010010954;ENSGALG00010011067;ENSGALG00010012075;ENSGALG00010012725;ENSGALG00010013715;ENSGALG00010017142;ENSGALG00010017343;ENSGALG00010017543;ENSGALG00010018514;…
Biological Process	GO:0090304	nucleic acid metabolic process	0.668976	ENSGALG00010000843;ENSGALG00010003851;ENSGALG00010003865;ENSGALG00010005814;ENSGALG00010010351;ENSGALG00010010954;ENSGALG00010012725;ENSGALG00010017343;ENSGALG00010017543;ENSGALG00010018514;ENSGALG00010020440;ENSGALG00010024095;ENSGALG00010024277;ENSGALG00010027110;ENSGALG00010027872;ENSGALG00010028211
Biological Process	GO:0044282	small molecule catabolic process	0.669507	ENSGALG00010005554
Biological Process	GO:0000902	cell morphogenesis	0.670767	ENSGALG00010015374;ENSGALG00010015393;ENSGALG00010017343
Biological Process	GO:0001822	kidney development	0.673089	ENSGALG00010017343
Biological Process	GO:0071692	protein localization to extracellular region	0.673089	ENSGALG00010025538
Biological Process	GO:0098813	nuclear chromosome segregation	0.674865	ENSGALG00010003865
Biological Process	GO:0010631	epithelial cell migration	0.676632	ENSGALG00010022708
Biological Process	GO:0080135	regulation of cellular response to stress	0.67704	ENSGALG00010017343;ENSGALG00010022708
Molecular Function	GO:0004674	protein serine/threonine kinase activity	0.75206	ENSGALG00010027110
Molecular Function	GO:0048018	receptor ligand activity	0.755678	ENSGALG00010010351
Molecular Function	GO:0005525	GTP binding	0.756872	ENSGALG00010016473
Molecular Function	GO:0030546	signaling receptor activator activity	0.761593	ENSGALG00010010351
Molecular Function	GO:0003712	transcription coregulator activity	0.766223	ENSGALG00010027872
Molecular Function	GO:0032561	guanyl ribonucleotide binding	0.768504	ENSGALG00010016473
Molecular Function	GO:0004930	G protein-coupled receptor activity	0.773309	ENSGALG00010022540;ENSGALG00010024920
Molecular Function	GO:0019001	guanyl nucleotide binding	0.774113	ENSGALG00010016473
Molecular Function	GO:0030545	signaling receptor regulator activity	0.776319	ENSGALG00010010351
Biological Process	GO:0044093	positive regulation of molecular function	0.678912	ENSGALG00010010918;ENSGALG00010013715;ENSGALG00010017343;ENSGALG00010027110
Biological Process	GO:0080090	regulation of primary metabolic process	0.679687	ENSGALG00010003851;ENSGALG00010003865;ENSGALG00010009330;ENSGALG00010009360;ENSGALG00010010351;ENSGALG00010010954;ENSGALG00010012725;ENSGALG00010017343;ENSGALG00010017543;ENSGALG00010018514;ENSGALG00010020440;ENSGALG00010022708;ENSGALG00010024095;ENSGALG00010024277;ENSGALG00010027110;ENSGALG00010027872;ENSGALG00010028211
Biological Process	GO:0090132	epithelium migration	0.680137	ENSGALG00010022708
Biological Process	GO:0044281	small molecule metabolic process	0.680682	ENSGALG00010005554;ENSGALG00010010351;ENSGALG00010016985;ENSGALG00010017142;ENSGALG00010027383
Biological Process	GO:0045860	positive regulation of protein kinase activity	0.683604	ENSGALG00010017343
Biological Process	GO:0090130	tissue migration	0.683604	ENSGALG00010022708
Biological Process	GO:0090287	regulation of cellular response to growth factor stimulus	0.683604	ENSGALG00010022708
Biological Process	GO:0001568	blood vessel development	0.686884	ENSGALG00010012839;ENSGALG00010022708
Biological Process	GO:0044267	cellular protein metabolic process	0.687179	ENSGALG00010001161;ENSGALG00010003865;ENSGALG00010005329;ENSGALG00010005468;ENSGALG00010006323;ENSGALG00010009330;ENSGALG00010009360;ENSGALG00010011067;ENSGALG00010012075;ENSGALG00010017343;ENSGALG00010020005;ENSGALG00010022708;ENSGALG00010026893;ENSGALG00010027110;ENSGALG00010028211
Biological Process	GO:0009991	response to extracellular stimulus	0.688737	ENSGALG00010016168
Biological Process	GO:0010628	positive regulation of gene expression	0.689264	ENSGALG00010024688;ENSGALG00010027110;ENSGALG00010027872
Biological Process	GO:0042391	regulation of membrane potential	0.690429	ENSGALG00010017343
Biological Process	GO:0072001	renal system development	0.690429	ENSGALG00010017343
Biological Process	GO:1901564	organonitrogen compound metabolic process	0.692601	ENSGALG00010001161;ENSGALG00010003865;ENSGALG00010005329;ENSGALG00010005468;ENSGALG00010006323;ENSGALG00010009330;ENSGALG00010009360;ENSGALG00010009497;ENSGALG00010010351;ENSGALG00010011067;ENSGALG00010012075;ENSGALG00010017142;ENSGALG00010017343;ENSGALG00010020005;ENSGALG00010022708;ENSGALG00010025523;ENSGALG00010026893;ENSGALG00010027110;ENSGALG00010027383;ENSGALG00010028211;ENSGALG00010028357
Biological Process	GO:0031589	cell-substrate adhesion	0.693787	ENSGALG00010015374
Biological Process	GO:0009057	macromolecule catabolic process	0.694102	ENSGALG00010000843;ENSGALG00010005814;ENSGALG00010006323;ENSGALG00010027110
Biological Process	GO:0010467	gene expression	0.69471	ENSGALG00010000843;ENSGALG00010003851;ENSGALG00010003865;ENSGALG00010005814;ENSGALG00010009330;ENSGALG00010010351;ENSGALG00010010954;ENSGALG00010012725;ENSGALG00010017343;ENSGALG00010017543;ENSGALG00010018514;ENSGALG00010020440;ENSGALG00010024095;ENSGALG00010024277;ENSGALG00010024688;ENSGALG00010027110;ENSGALG00010027872;ENSGALG00010028211
Biological Process	GO:0030098	lymphocyte differentiation	0.695453	ENSGALG00010003851
Molecular Function	GO:0005543	phospholipid binding	0.785987	ENSGALG00010025562
Biological Process	GO:0018205	peptidyl-lysine modification	0.697109	ENSGALG00010005329
Biological Process	GO:0044237	cellular metabolic process	0.697372	ENSGALG00010000843;ENSGALG00010001161;ENSGALG00010003851;ENSGALG00010003865;ENSGALG00010005329;ENSGALG00010005468;ENSGALG00010005554;ENSGALG00010005814;ENSGALG00010006323;ENSGALG00010009330;ENSGALG00010009360;ENSGALG00010009497;ENSGALG00010010351;ENSGALG00010010954;ENSGALG00010011067;ENSGALG00010012075;ENSGALG00010012725;ENSGALG00010013715;ENSGALG00010016985;ENSGALG00010017142;ENSGALG00010017343;…
Biological Process	GO:0043412	macromolecule modification	0.698967	ENSGALG00010001161;ENSGALG00010003865;ENSGALG00010005329;ENSGALG00010005468;ENSGALG00010011067;ENSGALG00010012075;ENSGALG00010017343;ENSGALG00010020005;ENSGALG00010022708;ENSGALG00010026893;ENSGALG00010027110;ENSGALG00010028211
Biological Process	GO:0071705	nitrogen compound transport	0.699246	ENSGALG00010003865;ENSGALG00010005329;ENSGALG00010005543;ENSGALG00010011559;ENSGALG00010025538
Biological Process	GO:0048562	embryonic organ morphogenesis	0.700396	ENSGALG00010017343
Biological Process	GO:1990778	protein localization to cell periphery	0.700396	ENSGALG00010017343
Biological Process	GO:0000904	cell morphogenesis involved in differentiation	0.701197	ENSGALG00010015374;ENSGALG00010015393
Biological Process	GO:0002683	negative regulation of immune system process	0.702026	ENSGALG00010017343
Biological Process	GO:0042692	muscle cell differentiation	0.702026	ENSGALG00010001850
Biological Process	GO:0060322	head development	0.70353	ENSGALG00010015393;ENSGALG00010020967
Biological Process	GO:0048878	chemical homeostasis	0.705063	ENSGALG00010011067;ENSGALG00010025538;ENSGALG00010025562
Biological Process	GO:0016192	vesicle-mediated transport	0.707089	ENSGALG00010005329;ENSGALG00010005543;ENSGALG00010012509;ENSGALG00010020967
Biological Process	GO:0000165	MAPK cascade	0.708152	ENSGALG00010017343;ENSGALG00010022708
Biological Process	GO:0001819	positive regulation of cytokine production	0.708459	ENSGALG00010024688
Biological Process	GO:0032535	regulation of cellular component size	0.708459	ENSGALG00010017343
Biological Process	GO:0032956	regulation of actin cytoskeleton organization	0.708459	ENSGALG00010017343
Biological Process	GO:0042326	negative regulation of phosphorylation	0.708459	ENSGALG00010022708
Molecular Function	GO:0140098	catalytic activity, acting on RNA	0.798241	ENSGALG00010000843
Molecular Function	GO:0000166	nucleotide binding	0.801371	ENSGALG00010005554;ENSGALG00010012509;ENSGALG00010016473;ENSGALG00010017142;ENSGALG00010027110;ENSGALG00010027383
Molecular Function	GO:1901265	nucleoside phosphate binding	0.801371	ENSGALG00010005554;ENSGALG00010012509;ENSGALG00010016473;ENSGALG00010017142;ENSGALG00010027110;ENSGALG00010027383
Molecular Function	GO:0004175	endopeptidase activity	0.805067	ENSGALG00010028357
Molecular Function	GO:0005216	ion channel activity	0.808866	ENSGALG00010025538
Molecular Function	GO:0000981	DNA-binding transcription factor activity, RNA polymerase II-specific	0.809687	ENSGALG00010017543;ENSGALG00010020440
Cellular Component	GO:0099513	polymeric cytoskeletal fiber	0.904396	ENSGALG00010017343
Biological Process	GO:0009887	animal organ morphogenesis	0.711785	ENSGALG00010017343;ENSGALG00010020967;ENSGALG00010027872
Biological Process	GO:0034765	regulation of ion transmembrane transport	0.713194	ENSGALG00010017343
Biological Process	GO:0044419	biological process involved in interspecies interaction between organisms	0.714631	ENSGALG00010024688;ENSGALG00010026893;ENSGALG00010027110
Biological Process	GO:0032989	cellular component morphogenesis	0.714975	ENSGALG00010001850;ENSGALG00010015393
Biological Process	GO:0001944	vasculature development	0.716099	ENSGALG00010012839;ENSGALG00010022708
Biological Process	GO:0045786	negative regulation of cell cycle	0.716309	ENSGALG00010017343
Biological Process	GO:0009653	anatomical structure morphogenesis	0.716939	ENSGALG00010001850;ENSGALG00010012839;ENSGALG00010015374;ENSGALG00010015393;ENSGALG00010017343;ENSGALG00010020967;ENSGALG00010022708;ENSGALG00010027872
Biological Process	GO:0043170	macromolecule metabolic process	0.71712	ENSGALG00010000843;ENSGALG00010001161;ENSGALG00010003851;ENSGALG00010003865;ENSGALG00010005329;ENSGALG00010005468;ENSGALG00010005814;ENSGALG00010006323;ENSGALG00010009330;ENSGALG00010009360;ENSGALG00010009497;ENSGALG00010010351;ENSGALG00010010954;ENSGALG00010011067;ENSGALG00010012075;ENSGALG00010012725;ENSGALG00010017343;ENSGALG00010017543;ENSGALG00010018514;ENSGALG00010020005;ENSGALG00010020440;…
Cellular Component	GO:0005576	extracellular region	0.913159	ENSGALG00010010351;ENSGALG00010012509;ENSGALG00010012839
Cellular Component	GO:0005694	chromosome	0.916009	ENSGALG00010003865;ENSGALG00010028211
Biological Process	GO:1903047	mitotic cell cycle process	0.72056	ENSGALG00010003865;ENSGALG00010017343
Biological Process	GO:1902903	regulation of supramolecular fiber organization	0.720918	ENSGALG00010017343
Biological Process	GO:0045321	leukocyte activation	0.722769	ENSGALG00010003851;ENSGALG00010017343
Biological Process	GO:0051050	positive regulation of transport	0.724963	ENSGALG00010017343;ENSGALG00010025538
Biological Process	GO:0044248	cellular catabolic process	0.725348	ENSGALG00010000843;ENSGALG00010005554;ENSGALG00010005814;ENSGALG00010006323;ENSGALG00010020967;ENSGALG00010027110
Biological Process	GO:0051249	regulation of lymphocyte activation	0.725454	ENSGALG00010017343
Biological Process	GO:0006139	nucleobase-containing compound metabolic process	0.728614	ENSGALG00010000843;ENSGALG00010003851;ENSGALG00010003865;ENSGALG00010005814;ENSGALG00010010351;ENSGALG00010010954;ENSGALG00010012725;ENSGALG00010017142;ENSGALG00010017343;ENSGALG00010017543;ENSGALG00010018514;ENSGALG00010020440;ENSGALG00010024095;ENSGALG00010024277;ENSGALG00010027110;ENSGALG00010027872;ENSGALG00010028211
Biological Process	GO:0072359	circulatory system development	0.729453	ENSGALG00010012839;ENSGALG00010020087;ENSGALG00010022708
Biological Process	GO:0032101	regulation of response to external stimulus	0.730386	ENSGALG00010024688;ENSGALG00010027110
Biological Process	GO:0001655	urogenital system development	0.731389	ENSGALG00010017343
Biological Process	GO:0043009	chordate embryonic development	0.73146	ENSGALG00010005543;ENSGALG00010017343
Biological Process	GO:0006417	regulation of translation	0.732853	ENSGALG00010009330
Biological Process	GO:0033674	positive regulation of kinase activity	0.734309	ENSGALG00010017343
Biological Process	GO:0051090	regulation of DNA-binding transcription factor activity	0.734309	ENSGALG00010027110
Biological Process	GO:0140694	non-membrane-bounded organelle assembly	0.734309	ENSGALG00010001850
Biological Process	GO:0007018	microtubule-based movement	0.735757	ENSGALG00010024917
Biological Process	GO:0007059	chromosome segregation	0.735757	ENSGALG00010003865
Biological Process	GO:0030900	forebrain development	0.735757	ENSGALG00010015393
Biological Process	GO:0016049	cell growth	0.737197	ENSGALG00010015393
Biological Process	GO:1903131	mononuclear cell differentiation	0.737197	ENSGALG00010003851
Biological Process	GO:0046486	glycerolipid metabolic process	0.73863	ENSGALG00010012075
Biological Process	GO:0007166	cell surface receptor signaling pathway	0.739049	ENSGALG00010003851;ENSGALG00010013715;ENSGALG00010015374;ENSGALG00010015632;ENSGALG00010022708;ENSGALG00010024920;ENSGALG00010027110
Biological Process	GO:0043603	cellular amide metabolic process	0.740179	ENSGALG00010009330;ENSGALG00010025523;ENSGALG00010027383
Biological Process	GO:0006886	intracellular protein transport	0.740966	ENSGALG00010005329;ENSGALG00010005543
Biological Process	GO:0055074	calcium ion homeostasis	0.741473	ENSGALG00010011067
Biological Process	GO:0060271	cilium assembly	0.741473	ENSGALG00010015393
Biological Process	GO:0032970	regulation of actin filament-based process	0.742882	ENSGALG00010017343
Biological Process	GO:1901987	regulation of cell cycle phase transition	0.742882	ENSGALG00010017343
Biological Process	GO:0009792	embryo development ending in birth or egg hatching	0.7451	ENSGALG00010005543;ENSGALG00010017343
Biological Process	GO:0007178	transmembrane receptor protein serine/threonine kinase signaling pathway	0.745679	ENSGALG00010022708
Biological Process	GO:0008015	blood circulation	0.747066	ENSGALG00010017343
Biological Process	GO:0022414	reproductive process	0.748007	ENSGALG00010017343;ENSGALG00010018165;ENSGALG00010027872
Biological Process	GO:0000003	reproduction	0.748866	ENSGALG00010017343;ENSGALG00010018165;ENSGALG00010027872
Biological Process	GO:0051960	regulation of nervous system development	0.749818	ENSGALG00010017343
Biological Process	GO:0098660	inorganic ion transmembrane transport	0.75019	ENSGALG00010017343;ENSGALG00010025538
Biological Process	GO:0071310	cellular response to organic substance	0.751477	ENSGALG00010013715;ENSGALG00010022708;ENSGALG00010025538;ENSGALG00010025562;ENSGALG00010027110;ENSGALG00010027872
Biological Process	GO:0042110	T cell activation	0.752541	ENSGALG00010017343
Biological Process	GO:0060537	muscle tissue development	0.753891	ENSGALG00010017343
Biological Process	GO:0071396	cellular response to lipid	0.753891	ENSGALG00010025562
Biological Process	GO:0051338	regulation of transferase activity	0.755193	ENSGALG00010017343;ENSGALG00010022708
Biological Process	GO:0051049	regulation of transport	0.755893	ENSGALG00010003865;ENSGALG00010017343;ENSGALG00010025538;ENSGALG00010027872
Biological Process	GO:0010563	negative regulation of phosphorus metabolic process	0.75657	ENSGALG00010022708
Biological Process	GO:0045936	negative regulation of phosphate metabolic process	0.75657	ENSGALG00010022708
Biological Process	GO:0002376	immune system process	0.758526	ENSGALG00010003851;ENSGALG00010017343;ENSGALG00010024052;ENSGALG00010024688;ENSGALG00010027110;ENSGALG00010028357
Biological Process	GO:0009617	response to bacterium	0.75922	ENSGALG00010026893
Biological Process	GO:0008284	positive regulation of cell population proliferation	0.760112	ENSGALG00010017343;ENSGALG00010027872
Biological Process	GO:0019538	protein metabolic process	0.760705	ENSGALG00010001161;ENSGALG00010003865;ENSGALG00010005329;ENSGALG00010005468;ENSGALG00010006323;ENSGALG00010009330;ENSGALG00010009360;ENSGALG00010009497;ENSGALG00010011067;ENSGALG00010012075;ENSGALG00010017343;ENSGALG00010020005;ENSGALG00010022708;ENSGALG00010026893;ENSGALG00010027110;ENSGALG00010028211;ENSGALG00010028357
Cellular Component	GO:0016021	integral component of membrane	0.933963	ENSGALG00010012075;ENSGALG00010015971;ENSGALG00010016985;ENSGALG00010022540;ENSGALG00010024920;ENSGALG00010028357
Cellular Component	GO:0031224	intrinsic component of membrane	0.935954	ENSGALG00010012075;ENSGALG00010015971;ENSGALG00010016985;ENSGALG00010022540;ENSGALG00010024920;ENSGALG00010028357
Molecular Function	GO:0005215	transporter activity	0.833316	ENSGALG00010015971;ENSGALG00010025538;ENSGALG00010025562
Molecular Function	GO:0046872	metal ion binding	0.836759	ENSGALG00010001895;ENSGALG00010003851;ENSGALG00010005543;ENSGALG00010012509;ENSGALG00010015374;ENSGALG00010027872;ENSGALG00010028211
Molecular Function	GO:0015267	channel activity	0.837547	ENSGALG00010025538
Molecular Function	GO:0022803	passive transmembrane transporter activity	0.837547	ENSGALG00010025538
Biological Process	GO:0044238	primary metabolic process	0.763039	ENSGALG00010000843;ENSGALG00010001161;ENSGALG00010003851;ENSGALG00010003865;ENSGALG00010005329;ENSGALG00010005468;ENSGALG00010005554;ENSGALG00010005814;ENSGALG00010006323;ENSGALG00010009330;ENSGALG00010009360;ENSGALG00010009497;ENSGALG00010010351;ENSGALG00010010954;ENSGALG00010011067;ENSGALG00010012075;ENSGALG00010012725;ENSGALG00010017142;ENSGALG00010017343;ENSGALG00010017543;ENSGALG00010018514;…
Biological Process	GO:0006644	phospholipid metabolic process	0.764436	ENSGALG00010012075
Biological Process	GO:0044057	regulation of system process	0.764436	ENSGALG00010017343
Cellular Component	GO:0042995	cell projection	0.941779	ENSGALG00010015393;ENSGALG00010017343;ENSGALG00010020282
Biological Process	GO:0007409	axonogenesis	0.765722	ENSGALG00010015393
Biological Process	GO:0060429	epithelium development	0.767178	ENSGALG00010017343;ENSGALG00010022708;ENSGALG00010027872
Biological Process	GO:0022402	cell cycle process	0.767985	ENSGALG00010003865;ENSGALG00010017343;ENSGALG00010018206
Biological Process	GO:0044772	mitotic cell cycle phase transition	0.76954	ENSGALG00010017343
Biological Process	GO:0044782	cilium organization	0.76954	ENSGALG00010015393
Biological Process	GO:0051336	regulation of hydrolase activity	0.769699	ENSGALG00010009360;ENSGALG00010010918
Biological Process	GO:0044092	negative regulation of molecular function	0.77064	ENSGALG00010009360;ENSGALG00010022708
Biological Process	GO:0003013	circulatory system process	0.772051	ENSGALG00010017343
Biological Process	GO:0046483	heterocycle metabolic process	0.773047	ENSGALG00010000843;ENSGALG00010003851;ENSGALG00010003865;ENSGALG00010005814;ENSGALG00010010351;ENSGALG00010010954;ENSGALG00010012725;ENSGALG00010017142;ENSGALG00010017343;ENSGALG00010017543;ENSGALG00010018514;ENSGALG00010020440;ENSGALG00010024095;ENSGALG00010024277;ENSGALG00010027110;ENSGALG00010027872;ENSGALG00010028211
Biological Process	GO:0043161	proteasome-mediated ubiquitin-dependent protein catabolic process	0.773296	ENSGALG00010006323
Biological Process	GO:0002694	regulation of leukocyte activation	0.775767	ENSGALG00010017343
Biological Process	GO:0008152	metabolic process	0.77684	ENSGALG00010000843;ENSGALG00010001161;ENSGALG00010003851;ENSGALG00010003865;ENSGALG00010005329;ENSGALG00010005468;ENSGALG00010005554;ENSGALG00010005814;ENSGALG00010006323;ENSGALG00010009330;ENSGALG00010009360;ENSGALG00010009497;ENSGALG00010010351;ENSGALG00010010954;ENSGALG00010011067;ENSGALG00010012075;ENSGALG00010012725;ENSGALG00010013715;ENSGALG00010016985;ENSGALG00010017142;ENSGALG00010017343;…
Biological Process	GO:0072507	divalent inorganic cation homeostasis	0.776992	ENSGALG00010011067
Biological Process	GO:0034248	regulation of cellular amide metabolic process	0.778211	ENSGALG00010009330
Molecular Function	GO:0019904	protein domain specific binding	0.847644	ENSGALG00010017343
Biological Process	GO:0032269	negative regulation of cellular protein metabolic process	0.781672	ENSGALG00010009360;ENSGALG00010022708
Biological Process	GO:0007600	sensory perception	0.783021	ENSGALG00010009057
Biological Process	GO:0007264	small GTPase mediated signal transduction	0.785388	ENSGALG00010016473
Biological Process	GO:0048871	multicellular organismal homeostasis	0.785388	ENSGALG00010009057
Biological Process	GO:0034762	regulation of transmembrane transport	0.786561	ENSGALG00010017343
Biological Process	GO:0006974	cellular response to DNA damage stimulus	0.787016	ENSGALG00010022708;ENSGALG00010027110
Biological Process	GO:0001775	cell activation	0.787895	ENSGALG00010003851;ENSGALG00010017343
Biological Process	GO:0006725	cellular aromatic compound metabolic process	0.78874	ENSGALG00010000843;ENSGALG00010003851;ENSGALG00010003865;ENSGALG00010005814;ENSGALG00010010351;ENSGALG00010010954;ENSGALG00010012725;ENSGALG00010017142;ENSGALG00010017343;ENSGALG00010017543;ENSGALG00010018514;ENSGALG00010020440;ENSGALG00010024095;ENSGALG00010024277;ENSGALG00010027110;ENSGALG00010027872;ENSGALG00010028211
Biological Process	GO:0043065	positive regulation of apoptotic process	0.78889	ENSGALG00010009360
Biological Process	GO:0001701	in utero embryonic development	0.790044	ENSGALG00010005543
Biological Process	GO:0032880	regulation of protein localization	0.791382	ENSGALG00010017343;ENSGALG00010025538
Biological Process	GO:0071704	organic substance metabolic process	0.791645	ENSGALG00010000843;ENSGALG00010001161;ENSGALG00010003851;ENSGALG00010003865;ENSGALG00010005329;ENSGALG00010005468;ENSGALG00010005554;ENSGALG00010005814;ENSGALG00010006323;ENSGALG00010009330;ENSGALG00010009360;ENSGALG00010009497;ENSGALG00010010351;ENSGALG00010010954;ENSGALG00010011067;ENSGALG00010012075;ENSGALG00010012725;ENSGALG00010016985;ENSGALG00010017142;ENSGALG00010017343;ENSGALG00010017543;…
Biological Process	GO:0031328	positive regulation of cellular biosynthetic process	0.792292	ENSGALG00010003865;ENSGALG00010010351;ENSGALG00010013715;ENSGALG00010018514;ENSGALG00010027383
Biological Process	GO:0000280	nuclear division	0.793472	ENSGALG00010003865
Biological Process	GO:0001667	ameboidal-type cell migration	0.793472	ENSGALG00010022708
Biological Process	GO:0051223	regulation of protein transport	0.793472	ENSGALG00010025538
Biological Process	GO:0060284	regulation of cell development	0.793472	ENSGALG00010015374
Biological Process	GO:0061564	axon development	0.793472	ENSGALG00010015393
Biological Process	GO:0043068	positive regulation of programmed cell death	0.795726	ENSGALG00010009360
Biological Process	GO:0065009	regulation of molecular function	0.797866	ENSGALG00010009360;ENSGALG00010010918;ENSGALG00010013715;ENSGALG00010017343;ENSGALG00010022708;ENSGALG00010027110
Biological Process	GO:0010647	positive regulation of cell communication	0.799015	ENSGALG00010015374;ENSGALG00010022708;ENSGALG00010025538;ENSGALG00010027110
Biological Process	GO:0051093	negative regulation of developmental process	0.799884	ENSGALG00010003851;ENSGALG00010022708
Biological Process	GO:0051241	negative regulation of multicellular organismal process	0.799884	ENSGALG00010003851;ENSGALG00010022708
Biological Process	GO:0071407	cellular response to organic cyclic compound	0.800161	ENSGALG00010025562
Biological Process	GO:0009968	negative regulation of signal transduction	0.800617	ENSGALG00010003851;ENSGALG00010017343;ENSGALG00010022708
Biological Process	GO:0009891	positive regulation of biosynthetic process	0.803028	ENSGALG00010003865;ENSGALG00010010351;ENSGALG00010013715;ENSGALG00010018514;ENSGALG00010027383
Biological Process	GO:0050865	regulation of cell activation	0.803426	ENSGALG00010017343
Biological Process	GO:0045944	positive regulation of transcription by RNA polymerase II	0.803453	ENSGALG00010003865;ENSGALG00010010351;ENSGALG00010018514
Biological Process	GO:0023056	positive regulation of signaling	0.804119	ENSGALG00010015374;ENSGALG00010022708;ENSGALG00010025538;ENSGALG00010027110
Biological Process	GO:0031400	negative regulation of protein modification process	0.805573	ENSGALG00010022708
Biological Process	GO:1902533	positive regulation of intracellular signal transduction	0.805655	ENSGALG00010022708;ENSGALG00010027110
Biological Process	GO:0006820	anion transport	0.806638	ENSGALG00010025538
Biological Process	GO:0008380	RNA splicing	0.807697	ENSGALG00010024095
Biological Process	GO:0007346	regulation of mitotic cell cycle	0.80875	ENSGALG00010017343
Biological Process	GO:0007417	central nervous system development	0.809688	ENSGALG00010015393;ENSGALG00010020967
Biological Process	GO:0051347	positive regulation of transferase activity	0.809798	ENSGALG00010017343
Biological Process	GO:0034660	ncRNA metabolic process	0.81084	ENSGALG00010000843
Biological Process	GO:0006914	autophagy	0.811877	ENSGALG00010020967
Biological Process	GO:0061919	process utilizing autophagic mechanism	0.811877	ENSGALG00010020967
Biological Process	GO:0031401	positive regulation of protein modification process	0.812072	ENSGALG00010003865;ENSGALG00010017343
Biological Process	GO:0033365	protein localization to organelle	0.812072	ENSGALG00010010918;ENSGALG00010017343
Biological Process	GO:0070201	regulation of establishment of protein localization	0.812907	ENSGALG00010025538
Biological Process	GO:0042592	homeostatic process	0.813413	ENSGALG00010009057;ENSGALG00010011067;ENSGALG00010025538;ENSGALG00010025562
Biological Process	GO:0090066	regulation of anatomical structure size	0.813933	ENSGALG00010017343
Molecular Function	GO:0043169	cation binding	0.864431	ENSGALG00010001895;ENSGALG00010003851;ENSGALG00010005543;ENSGALG00010012509;ENSGALG00010015374;ENSGALG00010027872;ENSGALG00010028211
Molecular Function	GO:0017111	nucleoside-triphosphatase activity	0.871226	ENSGALG00010016473
Molecular Function	GO:0043167	ion binding	0.872781	ENSGALG00010001895;ENSGALG00010003851;ENSGALG00010005543;ENSGALG00010005554;ENSGALG00010012509;ENSGALG00010015374;ENSGALG00010016473;ENSGALG00010017142;ENSGALG00010025562;ENSGALG00010027110;ENSGALG00010027383;ENSGALG00010027872;ENSGALG00010028211
Molecular Function	GO:0022890	inorganic cation transmembrane transporter activity	0.887919	ENSGALG00010025538
Molecular Function	GO:0016462	pyrophosphatase activity	0.895448	ENSGALG00010016473
Molecular Function	GO:0016818	hydrolase activity, acting on acid anhydrides, in phosphorus-containing anhydrides	0.898015	ENSGALG00010016473
Molecular Function	GO:0016817	hydrolase activity, acting on acid anhydrides	0.898521	ENSGALG00010016473
Molecular Function	GO:0005524	ATP binding	0.902626	ENSGALG00010017142;ENSGALG00010027110;ENSGALG00010027383
Molecular Function	GO:0035639	purine ribonucleoside triphosphate binding	0.904508	ENSGALG00010016473;ENSGALG00010017142;ENSGALG00010027110;ENSGALG00010027383
Molecular Function	GO:0000978	RNA polymerase II cis-regulatory region sequence-specific DNA binding	0.906752	ENSGALG00010017543
Molecular Function	GO:0008324	cation transmembrane transporter activity	0.907676	ENSGALG00010025538
Molecular Function	GO:0004672	protein kinase activity	0.909497	ENSGALG00010027110
Molecular Function	GO:0032559	adenyl ribonucleotide binding	0.914768	ENSGALG00010017142;ENSGALG00010027110;ENSGALG00010027383
Molecular Function	GO:0008233	peptidase activity	0.915176	ENSGALG00010028357
Molecular Function	GO:0000987	cis-regulatory region sequence-specific DNA binding	0.916018	ENSGALG00010017543
Molecular Function	GO:0030554	adenyl nucleotide binding	0.916908	ENSGALG00010017142;ENSGALG00010027110;ENSGALG00010027383
Molecular Function	GO:0032555	purine ribonucleotide binding	0.916913	ENSGALG00010016473;ENSGALG00010017142;ENSGALG00010027110;ENSGALG00010027383
Molecular Function	GO:0140640	catalytic activity, acting on a nucleic acid	0.918087	ENSGALG00010000843
Molecular Function	GO:0017076	purine nucleotide binding	0.92019	ENSGALG00010016473;ENSGALG00010017142;ENSGALG00010027110;ENSGALG00010027383
Molecular Function	GO:0032553	ribonucleotide binding	0.920991	ENSGALG00010016473;ENSGALG00010017142;ENSGALG00010027110;ENSGALG00010027383
Molecular Function	GO:0022857	transmembrane transporter activity	0.923005	ENSGALG00010015971;ENSGALG00010025538
Biological Process	GO:0000278	mitotic cell cycle	0.817534	ENSGALG00010003865;ENSGALG00010017343
Biological Process	GO:0051248	negative regulation of protein metabolic process	0.817534	ENSGALG00010009360;ENSGALG00010022708
Biological Process	GO:0010942	positive regulation of cell death	0.817979	ENSGALG00010009360
Biological Process	GO:0051234	establishment of localization	0.817983	ENSGALG00010002005;ENSGALG00010003865;ENSGALG00010005329;ENSGALG00010005543;ENSGALG00010011559;ENSGALG00010012509;ENSGALG00010015971;ENSGALG00010016168;ENSGALG00010017343;ENSGALG00010020967;ENSGALG00010024917;ENSGALG00010025538;ENSGALG00010027872
Biological Process	GO:0006397	mRNA processing	0.819969	ENSGALG00010003865
Biological Process	GO:0070887	cellular response to chemical stimulus	0.820415	ENSGALG00010013715;ENSGALG00010016985;ENSGALG00010022708;ENSGALG00010025538;ENSGALG00010025562;ENSGALG00010027110;ENSGALG00010027872
Biological Process	GO:0032787	monocarboxylic acid metabolic process	0.820956	ENSGALG00010005554
Biological Process	GO:0043269	regulation of ion transport	0.820956	ENSGALG00010017343
Biological Process	GO:0048568	embryonic organ development	0.823886	ENSGALG00010017343
Biological Process	GO:0007005	mitochondrion organization	0.825813	ENSGALG00010011559
Biological Process	GO:0051345	positive regulation of hydrolase activity	0.826769	ENSGALG00010010918
Biological Process	GO:0050793	regulation of developmental process	0.827353	ENSGALG00010002005;ENSGALG00010003851;ENSGALG00010015374;ENSGALG00010017343;ENSGALG00010022708;ENSGALG00010027872
Biological Process	GO:0040008	regulation of growth	0.827719	ENSGALG00010002005
Biological Process	GO:0010498	proteasomal protein catabolic process	0.829605	ENSGALG00010006323
Biological Process	GO:0048285	organelle fission	0.829605	ENSGALG00010003865
Biological Process	GO:0010629	negative regulation of gene expression	0.830946	ENSGALG00010005814;ENSGALG00010027110
Biological Process	GO:0006629	lipid metabolic process	0.832516	ENSGALG00010005554;ENSGALG00010012075;ENSGALG00010025523
Biological Process	GO:0043933	protein-containing complex subunit organization	0.832627	ENSGALG00010012509;ENSGALG00010017343;ENSGALG00010024277;ENSGALG00010027110
Biological Process	GO:0051179	localization	0.833871	ENSGALG00010002005;ENSGALG00010003865;ENSGALG00010005329;ENSGALG00010005543;ENSGALG00010010918;ENSGALG00010011559;ENSGALG00010012509;ENSGALG00010012839;ENSGALG00010015393;ENSGALG00010015971;ENSGALG00010016168;ENSGALG00010017343;ENSGALG00010020967;ENSGALG00010022708;ENSGALG00010024917;ENSGALG00010025538;ENSGALG00010027110;ENSGALG00010027872
Biological Process	GO:1901575	organic substance catabolic process	0.834748	ENSGALG00010000843;ENSGALG00010005554;ENSGALG00010005814;ENSGALG00010006323;ENSGALG00010027110
Biological Process	GO:0010648	negative regulation of cell communication	0.835579	ENSGALG00010003851;ENSGALG00010017343;ENSGALG00010022708
Biological Process	GO:1901701	cellular response to oxygen-containing compound	0.835922	ENSGALG00010025538;ENSGALG00010025562
Molecular Function	GO:0015318	inorganic molecular entity transmembrane transporter activity	0.9336	ENSGALG00010025538
Molecular Function	GO:0000977	RNA polymerase II transcription regulatory region sequence-specific DNA binding	0.941421	ENSGALG00010017543
Molecular Function	GO:0016773	phosphotransferase activity, alcohol group as acceptor	0.942585	ENSGALG00010027110
Molecular Function	GO:0097367	carbohydrate derivative binding	0.954061	ENSGALG00010016473;ENSGALG00010017142;ENSGALG00010027110;ENSGALG00010027383
Molecular Function	GO:0015075	ion transmembrane transporter activity	0.954673	ENSGALG00010025538
Molecular Function	GO:0016301	kinase activity	0.954901	ENSGALG00010027110
Molecular Function	GO:0016788	hydrolase activity, acting on ester bonds	0.956024	ENSGALG00010000843
Molecular Function	GO:0000976	transcription cis-regulatory region binding	0.960044	ENSGALG00010017543
Molecular Function	GO:0001067	transcription regulatory region nucleic acid binding	0.960245	ENSGALG00010017543
Biological Process	GO:1903827	regulation of cellular protein localization	0.836946	ENSGALG00010017343
Biological Process	GO:0002521	leukocyte differentiation	0.837841	ENSGALG00010003851
Biological Process	GO:0023057	negative regulation of signaling	0.838595	ENSGALG00010003851;ENSGALG00010017343;ENSGALG00010022708
Biological Process	GO:1901360	organic cyclic compound metabolic process	0.839271	ENSGALG00010000843;ENSGALG00010003851;ENSGALG00010003865;ENSGALG00010005814;ENSGALG00010010351;ENSGALG00010010954;ENSGALG00010012725;ENSGALG00010017142;ENSGALG00010017343;ENSGALG00010017543;ENSGALG00010018514;ENSGALG00010020440;ENSGALG00010024095;ENSGALG00010024277;ENSGALG00010027110;ENSGALG00010027872;ENSGALG00010028211
Biological Process	GO:0070925	organelle assembly	0.841449	ENSGALG00010001850;ENSGALG00010015393
Biological Process	GO:0051493	regulation of cytoskeleton organization	0.843113	ENSGALG00010017343
Biological Process	GO:0048667	cell morphogenesis involved in neuron differentiation	0.843975	ENSGALG00010015393
Biological Process	GO:0009056	catabolic process	0.844494	ENSGALG00010000843;ENSGALG00010005554;ENSGALG00010005814;ENSGALG00010006323;ENSGALG00010020967;ENSGALG00010027110
Biological Process	GO:0010638	positive regulation of organelle organization	0.845685	ENSGALG00010017343
Biological Process	GO:0034622	cellular protein-containing complex assembly	0.847469	ENSGALG00010017343;ENSGALG00010024277
Biological Process	GO:0033993	response to lipid	0.848216	ENSGALG00010025562
Biological Process	GO:0044089	positive regulation of cellular component biogenesis	0.849051	ENSGALG00010017343
Biological Process	GO:0097190	apoptotic signaling pathway	0.850706	ENSGALG00010027110
Biological Process	GO:0006810	transport	0.851539	ENSGALG00010003865;ENSGALG00010005329;ENSGALG00010005543;ENSGALG00010011559;ENSGALG00010012509;ENSGALG00010015971;ENSGALG00010016168;ENSGALG00010017343;ENSGALG00010020967;ENSGALG00010024917;ENSGALG00010025538;ENSGALG00010027872
Biological Process	GO:0051270	regulation of cellular component movement	0.85455	ENSGALG00010017343;ENSGALG00010022708
Biological Process	GO:0001501	skeletal system development	0.854767	ENSGALG00010017343
Biological Process	GO:0055065	metal ion homeostasis	0.855566	ENSGALG00010011067
Biological Process	GO:0001932	regulation of protein phosphorylation	0.859514	ENSGALG00010017343;ENSGALG00010022708
Biological Process	GO:0032268	regulation of cellular protein metabolic process	0.861851	ENSGALG00010003865;ENSGALG00010009330;ENSGALG00010009360;ENSGALG00010017343;ENSGALG00010022708
Biological Process	GO:0008283	cell population proliferation	0.86438	ENSGALG00010003851;ENSGALG00010012839;ENSGALG00010017343;ENSGALG00010027872
Biological Process	GO:0001817	regulation of cytokine production	0.864823	ENSGALG00010024688
Biological Process	GO:0120031	plasma membrane bounded cell projection assembly	0.865567	ENSGALG00010015393
Biological Process	GO:0048812	neuron projection morphogenesis	0.867044	ENSGALG00010015393
Biological Process	GO:0031399	regulation of protein modification process	0.867791	ENSGALG00010003865;ENSGALG00010017343;ENSGALG00010022708
Biological Process	GO:0001816	cytokine production	0.868505	ENSGALG00010024688
Biological Process	GO:0030162	regulation of proteolysis	0.868505	ENSGALG00010009360
Biological Process	GO:0022607	cellular component assembly	0.870248	ENSGALG00010001850;ENSGALG00010002005;ENSGALG00010015393;ENSGALG00010017343;ENSGALG00010020087;ENSGALG00010024277;ENSGALG00010027110
Biological Process	GO:0009967	positive regulation of signal transduction	0.870296	ENSGALG00010015374;ENSGALG00010022708;ENSGALG00010027110
Biological Process	GO:0030031	cell projection assembly	0.870667	ENSGALG00010015393
Biological Process	GO:0034220	ion transmembrane transport	0.872949	ENSGALG00010017343;ENSGALG00010025538
Biological Process	GO:0035556	intracellular signal transduction	0.873207	ENSGALG00010015393;ENSGALG00010016473;ENSGALG00010017343;ENSGALG00010022708;ENSGALG00010027027;ENSGALG00010027110
Biological Process	GO:0061061	muscle structure development	0.874192	ENSGALG00010001850
Biological Process	GO:0120039	plasma membrane bounded cell projection morphogenesis	0.874192	ENSGALG00010015393
Biological Process	GO:0048858	cell projection morphogenesis	0.874886	ENSGALG00010015393
Biological Process	GO:0065007	biological regulation	0.87587	ENSGALG00010002005;ENSGALG00010003851;ENSGALG00010003865;ENSGALG00010005814;ENSGALG00010009057;ENSGALG00010009330;ENSGALG00010009360;ENSGALG00010010351;ENSGALG00010010918;ENSGALG00010010954;ENSGALG00010011067;ENSGALG00010012725;ENSGALG00010013715;ENSGALG00010015374;ENSGALG00010015393;ENSGALG00010015632;ENSGALG00010016473;ENSGALG00010017343;ENSGALG00010017543;ENSGALG00010018514;ENSGALG00010020282;…
Biological Process	GO:0014070	response to organic cyclic compound	0.876262	ENSGALG00010025562
Biological Process	GO:0006796	phosphate-containing compound metabolic process	0.876531	ENSGALG00010005554;ENSGALG00010010351;ENSGALG00010012075;ENSGALG00010017142;ENSGALG00010017343;ENSGALG00010022708;ENSGALG00010027110
Biological Process	GO:0048513	animal organ development	0.877326	ENSGALG00010003851;ENSGALG00010005814;ENSGALG00010015393;ENSGALG00010017343;ENSGALG00010020087;ENSGALG00010020967;ENSGALG00010022708;ENSGALG00010027872
Biological Process	GO:0032879	regulation of localization	0.878928	ENSGALG00010003865;ENSGALG00010017343;ENSGALG00010022708;ENSGALG00010025538;ENSGALG00010027110;ENSGALG00010027872
Biological Process	GO:0042127	regulation of cell population proliferation	0.879444	ENSGALG00010003851;ENSGALG00010017343;ENSGALG00010027872
Biological Process	GO:0045596	negative regulation of cell differentiation	0.880301	ENSGALG00010022708
Biological Process	GO:0010033	response to organic substance	0.881525	ENSGALG00010013715;ENSGALG00010022708;ENSGALG00010025538;ENSGALG00010025562;ENSGALG00010027110;ENSGALG00010027872
Biological Process	GO:0006793	phosphorus metabolic process	0.882221	ENSGALG00010005554;ENSGALG00010010351;ENSGALG00010012075;ENSGALG00010017142;ENSGALG00010017343;ENSGALG00010022708;ENSGALG00010027110
Molecular Function	GO:0016787	hydrolase activity	0.981105	ENSGALG00010000843;ENSGALG00010013715;ENSGALG00010016473;ENSGALG00010028357
Biological Process	GO:0032990	cell part morphogenesis	0.885486	ENSGALG00010015393
Biological Process	GO:0030855	epithelial cell differentiation	0.886118	ENSGALG00010022708
Biological Process	GO:0009893	positive regulation of metabolic process	0.886167	ENSGALG00010003865;ENSGALG00010010351;ENSGALG00010013715;ENSGALG00010017343;ENSGALG00010018514;ENSGALG00010024688;ENSGALG00010027110;ENSGALG00010027383;ENSGALG00010027872
Biological Process	GO:0065003	protein-containing complex assembly	0.887149	ENSGALG00010017343;ENSGALG00010024277;ENSGALG00010027110
Cellular Component	GO:0120025	plasma membrane bounded cell projection	0.982402	ENSGALG00010015393;ENSGALG00010017343
Biological Process	GO:0019953	sexual reproduction	0.889228	ENSGALG00010027872
Biological Process	GO:0051716	cellular response to stimulus	0.889418	ENSGALG00010003851;ENSGALG00010010351;ENSGALG00010013715;ENSGALG00010015374;ENSGALG00010015393;ENSGALG00010015632;ENSGALG00010016168;ENSGALG00010016473;ENSGALG00010016985;ENSGALG00010017343;ENSGALG00010022540;ENSGALG00010022708;ENSGALG00010024052;ENSGALG00010024920;ENSGALG00010025538;ENSGALG00010025562;ENSGALG00010027027;ENSGALG00010027110;ENSGALG00010027383;ENSGALG00010027872
Biological Process	GO:0006952	defense response	0.891177	ENSGALG00010024688;ENSGALG00010027110
Biological Process	GO:0055080	cation homeostasis	0.89285	ENSGALG00010011067
Biological Process	GO:0001934	positive regulation of protein phosphorylation	0.894617	ENSGALG00010017343
Biological Process	GO:0006812	cation transport	0.894994	ENSGALG00010017343;ENSGALG00010025538
Biological Process	GO:0071363	cellular response to growth factor stimulus	0.895779	ENSGALG00010022708
Biological Process	GO:0048584	positive regulation of response to stimulus	0.897043	ENSGALG00010015374;ENSGALG00010022708;ENSGALG00010024688;ENSGALG00010027110
Biological Process	GO:0007154	cell communication	0.897072	ENSGALG00010003851;ENSGALG00010010351;ENSGALG00010013715;ENSGALG00010015374;ENSGALG00010015393;ENSGALG00010015632;ENSGALG00010016168;ENSGALG00010016473;ENSGALG00010017343;ENSGALG00010022540;ENSGALG00010022708;ENSGALG00010024052;ENSGALG00010024920;ENSGALG00010025538;ENSGALG00010027027;ENSGALG00010027110;ENSGALG00010027872
Biological Process	GO:0098771	inorganic ion homeostasis	0.89919	ENSGALG00010011067
Biological Process	GO:0006511	ubiquitin-dependent protein catabolic process	0.901949	ENSGALG00010006323
Biological Process	GO:0048585	negative regulation of response to stimulus	0.902834	ENSGALG00010003851;ENSGALG00010017343;ENSGALG00010022708
Biological Process	GO:0070848	response to growth factor	0.903031	ENSGALG00010022708
Biological Process	GO:0010564	regulation of cell cycle process	0.903568	ENSGALG00010017343
Biological Process	GO:0019941	modification-dependent protein catabolic process	0.903568	ENSGALG00010006323
Biological Process	GO:0042325	regulation of phosphorylation	0.90444	ENSGALG00010017343;ENSGALG00010022708
Biological Process	GO:1902531	regulation of intracellular signal transduction	0.905504	ENSGALG00010017343;ENSGALG00010022708;ENSGALG00010027110
Biological Process	GO:0043632	modification-dependent macromolecule catabolic process	0.905686	ENSGALG00010006323
Biological Process	GO:0051246	regulation of protein metabolic process	0.906191	ENSGALG00010003865;ENSGALG00010009330;ENSGALG00010009360;ENSGALG00010017343;ENSGALG00010022708
Biological Process	GO:0048856	anatomical structure development	0.906264	ENSGALG00010001850;ENSGALG00010002005;ENSGALG00010003851;ENSGALG00010005543;ENSGALG00010005814;ENSGALG00010012839;ENSGALG00010015374;ENSGALG00010015393;ENSGALG00010017343;ENSGALG00010018165;ENSGALG00010020087;ENSGALG00010020967;ENSGALG00010022708;ENSGALG00010027872
Biological Process	GO:0007049	cell cycle	0.906628	ENSGALG00010003865;ENSGALG00010017343;ENSGALG00010018206
Biological Process	GO:0006915	apoptotic process	0.908109	ENSGALG00010009360;ENSGALG00010024052;ENSGALG00010027110
Biological Process	GO:0048598	embryonic morphogenesis	0.908269	ENSGALG00010017343
Biological Process	GO:0055082	cellular chemical homeostasis	0.909786	ENSGALG00010025538
Biological Process	GO:0048522	positive regulation of cellular process	0.911226	ENSGALG00010003865;ENSGALG00010009360;ENSGALG00010010351;ENSGALG00010013715;ENSGALG00010015374;ENSGALG00010017343;ENSGALG00010018514;ENSGALG00010020282;ENSGALG00010022708;ENSGALG00010024688;ENSGALG00010025538;ENSGALG00010027110;ENSGALG00010027383;ENSGALG00010027872
Biological Process	GO:0050801	ion homeostasis	0.912258	ENSGALG00010011067
Biological Process	GO:0006412	translation	0.912745	ENSGALG00010009330
Biological Process	GO:0042327	positive regulation of phosphorylation	0.915137	ENSGALG00010017343
Biological Process	GO:0098662	inorganic cation transmembrane transport	0.915608	ENSGALG00010017343
Biological Process	GO:0006928	movement of cell or subcellular component	0.915806	ENSGALG00010015393;ENSGALG00010017343;ENSGALG00010022708;ENSGALG00010024917
Biological Process	GO:0044703	multi-organism reproductive process	0.917005	ENSGALG00010027872
Biological Process	GO:0044085	cellular component biogenesis	0.918199	ENSGALG00010001850;ENSGALG00010002005;ENSGALG00010015393;ENSGALG00010017343;ENSGALG00010020087;ENSGALG00010024277;ENSGALG00010027110
Biological Process	GO:0012501	programmed cell death	0.919551	ENSGALG00010009360;ENSGALG00010024052;ENSGALG00010027110
Biological Process	GO:0007275	multicellular organism development	0.919569	ENSGALG00010002005;ENSGALG00010003851;ENSGALG00010005543;ENSGALG00010005814;ENSGALG00010012839;ENSGALG00010015393;ENSGALG00010017343;ENSGALG00010018165;ENSGALG00010020087;ENSGALG00010020967;ENSGALG00010022708;ENSGALG00010027872
Biological Process	GO:0045893	positive regulation of transcription, DNA-templated	0.919877	ENSGALG00010003865;ENSGALG00010010351;ENSGALG00010018514
Biological Process	GO:0055085	transmembrane transport	0.919877	ENSGALG00010015971;ENSGALG00010017343;ENSGALG00010025538
Biological Process	GO:1903508	positive regulation of nucleic acid-templated transcription	0.919877	ENSGALG00010003865;ENSGALG00010010351;ENSGALG00010018514
Biological Process	GO:0043043	peptide biosynthetic process	0.920176	ENSGALG00010009330
Biological Process	GO:1902680	positive regulation of RNA biosynthetic process	0.921169	ENSGALG00010003865;ENSGALG00010010351;ENSGALG00010018514
Biological Process	GO:0051704	multi-organism process	0.922799	ENSGALG00010027872
Biological Process	GO:0009790	embryo development	0.924226	ENSGALG00010005543;ENSGALG00010017343
Biological Process	GO:0050896	response to stimulus	0.926149	ENSGALG00010003851;ENSGALG00010010351;ENSGALG00010013715;ENSGALG00010015374;ENSGALG00010015393;ENSGALG00010015632;ENSGALG00010016168;ENSGALG00010016473;ENSGALG00010016985;ENSGALG00010017343;ENSGALG00010022540;ENSGALG00010022708;ENSGALG00010024052;ENSGALG00010024688;ENSGALG00010024920;ENSGALG00010025538;ENSGALG00010025562;ENSGALG00010026893;ENSGALG00010027027;ENSGALG00010027110;ENSGALG00010027383;…
Biological Process	GO:1901700	response to oxygen-containing compound	0.926287	ENSGALG00010025538;ENSGALG00010025562
Biological Process	GO:0006468	protein phosphorylation	0.928831	ENSGALG00010017343;ENSGALG00010022708;ENSGALG00010027110
Biological Process	GO:0032270	positive regulation of cellular protein metabolic process	0.92928	ENSGALG00010003865;ENSGALG00010017343
Biological Process	GO:2000026	regulation of multicellular organismal development	0.930253	ENSGALG00010017343;ENSGALG00010022708
Biological Process	GO:0051603	proteolysis involved in cellular protein catabolic process	0.930945	ENSGALG00010006323
Biological Process	GO:0023052	signaling	0.931368	ENSGALG00010003851;ENSGALG00010010351;ENSGALG00010013715;ENSGALG00010015374;ENSGALG00010015393;ENSGALG00010015632;ENSGALG00010016473;ENSGALG00010017343;ENSGALG00010022540;ENSGALG00010022708;ENSGALG00010024052;ENSGALG00010024920;ENSGALG00010025538;ENSGALG00010027027;ENSGALG00010027110;ENSGALG00010027872
Biological Process	GO:0051239	regulation of multicellular organismal process	0.931746	ENSGALG00010003851;ENSGALG00010017343;ENSGALG00010022708;ENSGALG00010024688;ENSGALG00010027872
Biological Process	GO:0007186	G protein-coupled receptor signaling pathway	0.932786	ENSGALG00010022540;ENSGALG00010024920
Biological Process	GO:0010562	positive regulation of phosphorus metabolic process	0.933219	ENSGALG00010017343
Biological Process	GO:0045937	positive regulation of phosphate metabolic process	0.933219	ENSGALG00010017343
Biological Process	GO:0043066	negative regulation of apoptotic process	0.933591	ENSGALG00010009360
Biological Process	GO:0019220	regulation of phosphate metabolic process	0.933714	ENSGALG00010017343;ENSGALG00010022708
Biological Process	GO:0051094	positive regulation of developmental process	0.93402	ENSGALG00010015374;ENSGALG00010027872
Biological Process	GO:0051174	regulation of phosphorus metabolic process	0.93402	ENSGALG00010017343;ENSGALG00010022708
Biological Process	GO:0065008	regulation of biological quality	0.934563	ENSGALG00010002005;ENSGALG00010009057;ENSGALG00010011067;ENSGALG00010017343;ENSGALG00010025538;ENSGALG00010025562;ENSGALG00010027110;ENSGALG00010027872
Biological Process	GO:0019725	cellular homeostasis	0.935058	ENSGALG00010025538
Biological Process	GO:0009605	response to external stimulus	0.935332	ENSGALG00010016168;ENSGALG00010024688;ENSGALG00010026893;ENSGALG00010027110
Biological Process	GO:0010646	regulation of cell communication	0.935343	ENSGALG00010003851;ENSGALG00010015374;ENSGALG00010017343;ENSGALG00010022708;ENSGALG00010025538;ENSGALG00010027110;ENSGALG00010027872
Biological Process	GO:0023051	regulation of signaling	0.937228	ENSGALG00010003851;ENSGALG00010015374;ENSGALG00010017343;ENSGALG00010022708;ENSGALG00010025538;ENSGALG00010027110;ENSGALG00010027872
Biological Process	GO:0006950	response to stress	0.937846	ENSGALG00010016168;ENSGALG00010017343;ENSGALG00010022708;ENSGALG00010024688;ENSGALG00010025538;ENSGALG00010027110;ENSGALG00010027383
Biological Process	GO:0051240	positive regulation of multicellular organismal process	0.937888	ENSGALG00010024688;ENSGALG00010027872
Biological Process	GO:0043069	negative regulation of programmed cell death	0.93927	ENSGALG00010009360
Biological Process	GO:0044257	cellular protein catabolic process	0.93927	ENSGALG00010006323
Biological Process	GO:0098655	cation transmembrane transport	0.939945	ENSGALG00010017343
Biological Process	GO:0030001	metal ion transport	0.94028	ENSGALG00010017343
Biological Process	GO:0031329	regulation of cellular catabolic process	0.94028	ENSGALG00010027110
Biological Process	GO:0045597	positive regulation of cell differentiation	0.94028	ENSGALG00010015374
Biological Process	GO:0050789	regulation of biological process	0.941904	ENSGALG00010002005;ENSGALG00010003851;ENSGALG00010003865;ENSGALG00010005814;ENSGALG00010009330;ENSGALG00010009360;ENSGALG00010010351;ENSGALG00010010954;ENSGALG00010012725;ENSGALG00010013715;ENSGALG00010015374;ENSGALG00010015393;ENSGALG00010015632;ENSGALG00010016473;ENSGALG00010017343;ENSGALG00010017543;ENSGALG00010018514;ENSGALG00010020282;ENSGALG00010020440;ENSGALG00010022540;ENSGALG00010022708;…
Biological Process	GO:0008219	cell death	0.942902	ENSGALG00010009360;ENSGALG00010024052;ENSGALG00010027110
Biological Process	GO:0007399	nervous system development	0.944808	ENSGALG00010002005;ENSGALG00010015393;ENSGALG00010017343;ENSGALG00010020967
Biological Process	GO:0051254	positive regulation of RNA metabolic process	0.945024	ENSGALG00010003865;ENSGALG00010010351;ENSGALG00010018514
Biological Process	GO:0007165	signal transduction	0.946506	ENSGALG00010003851;ENSGALG00010010351;ENSGALG00010013715;ENSGALG00010015374;ENSGALG00010015393;ENSGALG00010015632;ENSGALG00010016473;ENSGALG00010017343;ENSGALG00010022540;ENSGALG00010022708;ENSGALG00010024052;ENSGALG00010024920;ENSGALG00010027027;ENSGALG00010027110
Biological Process	GO:0051247	positive regulation of protein metabolic process	0.947027	ENSGALG00010003865;ENSGALG00010017343
Biological Process	GO:0030097	hemopoiesis	0.9472	ENSGALG00010003851
Biological Process	GO:0006508	proteolysis	0.94862	ENSGALG00010006323;ENSGALG00010009360;ENSGALG00010028357
Biological Process	GO:0050794	regulation of cellular process	0.949144	ENSGALG00010002005;ENSGALG00010003851;ENSGALG00010003865;ENSGALG00010009330;ENSGALG00010009360;ENSGALG00010010351;ENSGALG00010010954;ENSGALG00010012725;ENSGALG00010013715;ENSGALG00010015374;ENSGALG00010015393;ENSGALG00010015632;ENSGALG00010016473;ENSGALG00010017343;ENSGALG00010017543;ENSGALG00010018514;ENSGALG00010020282;ENSGALG00010020440;ENSGALG00010022540;ENSGALG00010022708;ENSGALG00010024052;…
Biological Process	GO:0010604	positive regulation of macromolecule metabolic process	0.95018	ENSGALG00010003865;ENSGALG00010010351;ENSGALG00010017343;ENSGALG00010018514;ENSGALG00010024688;ENSGALG00010027110;ENSGALG00010027872
Biological Process	GO:0032502	developmental process	0.950951	ENSGALG00010001850;ENSGALG00010002005;ENSGALG00010003851;ENSGALG00010005543;ENSGALG00010005814;ENSGALG00010012839;ENSGALG00010015374;ENSGALG00010015393;ENSGALG00010017343;ENSGALG00010018165;ENSGALG00010020087;ENSGALG00010020967;ENSGALG00010022708;ENSGALG00010027872
Biological Process	GO:0051173	positive regulation of nitrogen compound metabolic process	0.951165	ENSGALG00010003865;ENSGALG00010010351;ENSGALG00010013715;ENSGALG00010017343;ENSGALG00010018514;ENSGALG00010027383
Biological Process	GO:0006518	peptide metabolic process	0.95173	ENSGALG00010009330
Biological Process	GO:0032501	multicellular organismal process	0.953459	ENSGALG00010002005;ENSGALG00010003851;ENSGALG00010005543;ENSGALG00010005814;ENSGALG00010009057;ENSGALG00010010351;ENSGALG00010012839;ENSGALG00010015393;ENSGALG00010017343;ENSGALG00010018165;ENSGALG00010020087;ENSGALG00010020967;ENSGALG00010022708;ENSGALG00010024688;ENSGALG00010025538;ENSGALG00010027872
Biological Process	GO:0030334	regulation of cell migration	0.95385	ENSGALG00010022708
Biological Process	GO:0031175	neuron projection development	0.95385	ENSGALG00010015393
Biological Process	GO:0060548	negative regulation of cell death	0.954108	ENSGALG00010009360
Biological Process	GO:0048731	system development	0.954304	ENSGALG00010002005;ENSGALG00010003851;ENSGALG00010005814;ENSGALG00010012839;ENSGALG00010015393;ENSGALG00010017343;ENSGALG00010020087;ENSGALG00010020967;ENSGALG00010022708;ENSGALG00010027872
Biological Process	GO:0007267	cell-cell signaling	0.954465	ENSGALG00010025538;ENSGALG00010027872
Biological Process	GO:0048534	hematopoietic or lymphoid organ development	0.954875	ENSGALG00010003851
Biological Process	GO:0010557	positive regulation of macromolecule biosynthetic process	0.956317	ENSGALG00010003865;ENSGALG00010010351;ENSGALG00010018514
Biological Process	GO:0042221	response to chemical	0.956874	ENSGALG00010013715;ENSGALG00010016985;ENSGALG00010022708;ENSGALG00010025538;ENSGALG00010025562;ENSGALG00010027110;ENSGALG00010027872
Biological Process	GO:0009628	response to abiotic stimulus	0.95758	ENSGALG00010025538
Biological Process	GO:0016477	cell migration	0.957603	ENSGALG00010015393;ENSGALG00010022708
Biological Process	GO:0050877	nervous system process	0.958054	ENSGALG00010009057
Biological Process	GO:2000145	regulation of cell motility	0.960125	ENSGALG00010022708
Biological Process	GO:0045595	regulation of cell differentiation	0.961101	ENSGALG00010015374;ENSGALG00010022708
Biological Process	GO:0048518	positive regulation of biological process	0.96248	ENSGALG00010003865;ENSGALG00010009360;ENSGALG00010010351;ENSGALG00010013715;ENSGALG00010015374;ENSGALG00010017343;ENSGALG00010018514;ENSGALG00010020282;ENSGALG00010022708;ENSGALG00010024688;ENSGALG00010025538;ENSGALG00010027110;ENSGALG00010027383;ENSGALG00010027872
Biological Process	GO:0009888	tissue development	0.963266	ENSGALG00010017343;ENSGALG00010022708;ENSGALG00010027872
Biological Process	GO:0002520	immune system development	0.964171	ENSGALG00010003851
Biological Process	GO:0016310	phosphorylation	0.964371	ENSGALG00010017343;ENSGALG00010022708;ENSGALG00010027110
Biological Process	GO:0040012	regulation of locomotion	0.965363	ENSGALG00010022708
Biological Process	GO:0009894	regulation of catabolic process	0.965944	ENSGALG00010027110
Biological Process	GO:0045935	positive regulation of nucleobase-containing compound metabolic process	0.967075	ENSGALG00010003865;ENSGALG00010010351;ENSGALG00010018514
Biological Process	GO:0031325	positive regulation of cellular metabolic process	0.967624	ENSGALG00010003865;ENSGALG00010010351;ENSGALG00010013715;ENSGALG00010017343;ENSGALG00010018514;ENSGALG00010027383
Biological Process	GO:0003008	system process	0.969145	ENSGALG00010009057;ENSGALG00010017343
Biological Process	GO:0030163	protein catabolic process	0.969752	ENSGALG00010006323
Biological Process	GO:0051130	positive regulation of cellular component organization	0.970595	ENSGALG00010017343
Biological Process	GO:0006811	ion transport	0.97061	ENSGALG00010017343;ENSGALG00010025538
Biological Process	GO:0009966	regulation of signal transduction	0.970674	ENSGALG00010003851;ENSGALG00010015374;ENSGALG00010017343;ENSGALG00010022708;ENSGALG00010027110
Biological Process	GO:0051726	regulation of cell cycle	0.972524	ENSGALG00010017343
Biological Process	GO:0048870	cell motility	0.973214	ENSGALG00010015393;ENSGALG00010022708
Biological Process	GO:0051674	localization of cell	0.973214	ENSGALG00010015393;ENSGALG00010022708
Biological Process	GO:0048583	regulation of response to stimulus	0.973265	ENSGALG00010003851;ENSGALG00010015374;ENSGALG00010017343;ENSGALG00010022708;ENSGALG00010024688;ENSGALG00010027110;ENSGALG00010028357
Biological Process	GO:0048666	neuron development	0.973442	ENSGALG00010015393
Biological Process	GO:0048468	cell development	0.973974	ENSGALG00010001850;ENSGALG00010015374;ENSGALG00010015393
Biological Process	GO:0033043	regulation of organelle organization	0.982557	ENSGALG00010017343
Biological Process	GO:0048523	negative regulation of cellular process	0.982839	ENSGALG00010003851;ENSGALG00010009360;ENSGALG00010017343;ENSGALG00010017543;ENSGALG00010022708;ENSGALG00010027110;ENSGALG00010027383;ENSGALG00010027872;ENSGALG00010028211
Biological Process	GO:0051128	regulation of cellular component organization	0.984439	ENSGALG00010002005;ENSGALG00010017343;ENSGALG00010027110
Biological Process	GO:0040011	locomotion	0.984555	ENSGALG00010015393;ENSGALG00010022708
Biological Process	GO:0048519	negative regulation of biological process	0.984833	ENSGALG00010003851;ENSGALG00010005814;ENSGALG00010009360;ENSGALG00010017343;ENSGALG00010017543;ENSGALG00010022708;ENSGALG00010027110;ENSGALG00010027383;ENSGALG00010027872;ENSGALG00010028211
Biological Process	GO:0071495	cellular response to endogenous stimulus	0.987549	ENSGALG00010022708
Biological Process	GO:0042981	regulation of apoptotic process	0.988175	ENSGALG00010009360
Biological Process	GO:0043067	regulation of programmed cell death	0.989517	ENSGALG00010009360
Biological Process	GO:1901565	organonitrogen compound catabolic process	0.989931	ENSGALG00010006323
Biological Process	GO:0030182	neuron differentiation	0.990383	ENSGALG00010015393
Biological Process	GO:0009719	response to endogenous stimulus	0.99172	ENSGALG00010022708
Biological Process	GO:0010941	regulation of cell death	0.993157	ENSGALG00010009360
Biological Process	GO:0120036	plasma membrane bounded cell projection organization	0.994248	ENSGALG00010015393
Biological Process	GO:0048699	generation of neurons	0.994445	ENSGALG00010015393
Biological Process	GO:0030030	cell projection organization	0.994572	ENSGALG00010015393
Biological Process	GO:0022008	neurogenesis	0.996692	ENSGALG00010015393
Biological Process	GO:0030154	cell differentiation	0.997527	ENSGALG00010001850;ENSGALG00010003851;ENSGALG00010015374;ENSGALG00010015393;ENSGALG00010022708
Biological Process	GO:0048869	cellular developmental process	0.998048	ENSGALG00010001850;ENSGALG00010003851;ENSGALG00010015374;ENSGALG00010015393;ENSGALG00010022708
Molecular Function	GO:0003674	molecular_function	1	ENSGALG00010000843;ENSGALG00010001161;ENSGALG00010001850;ENSGALG00010001895;ENSGALG00010003851;ENSGALG00010003865;ENSGALG00010005329;ENSGALG00010005468;ENSGALG00010005543;ENSGALG00010005554;ENSGALG00010005814;ENSGALG00010007432;ENSGALG00010009330;ENSGALG00010009360;ENSGALG00010009497;ENSGALG00010010351;ENSGALG00010010918;ENSGALG00010010954;ENSGALG00010011059;ENSGALG00010011067;ENSGALG00010012075;…
Cellular Component	GO:0005575	cellular_component	1	ENSGALG00010000843;ENSGALG00010001161;ENSGALG00010001850;ENSGALG00010001895;ENSGALG00010002005;ENSGALG00010003019;ENSGALG00010003472;ENSGALG00010003851;ENSGALG00010003865;ENSGALG00010005329;ENSGALG00010005468;ENSGALG00010005543;ENSGALG00010005554;ENSGALG00010005814;ENSGALG00010006323;ENSGALG00010009330;ENSGALG00010009360;ENSGALG00010009497;ENSGALG00010010351;ENSGALG00010010918;ENSGALG00010010954;…
Biological Process	GO:0008150	biological_process	1	ENSGALG00010000843;ENSGALG00010001161;ENSGALG00010001850;ENSGALG00010002005;ENSGALG00010003851;ENSGALG00010003865;ENSGALG00010005329;ENSGALG00010005468;ENSGALG00010005543;ENSGALG00010005554;ENSGALG00010005814;ENSGALG00010006323;ENSGALG00010009057;ENSGALG00010009330;ENSGALG00010009360;ENSGALG00010009497;ENSGALG00010010351;ENSGALG00010010918;ENSGALG00010010954;ENSGALG00010011067;ENSGALG00010011559;…
